# Supplementary material for: Macrophages release IL11-containing filopodial tip vesicles and contribute to renal interstitial inflammation
Source: Cell Commun Signal. 2023 Oct 18;21:293. doi: 10.1186/s12964-023-01327-6 (PMC10585809; doi:10.1186/s12964-023-01327-6)
Supplement: Supplementary file 2 — Additional file 1. [file 12964_2023_1327_MOESM1_ESM.xls]

## Sheet: HG VS M0 
ProbeName	FC ([HG] vs [M0])	Log FC ([HG] vs [M0])	FC (abs) ([HG] vs [M0])	Regulation ([HG] vs [M0])	HG.txt:gProcessedSignal(normalized)	M0.txt:gProcessedSignal(normalized)	GeneSymbol	Description	ControlType	EntrezGeneID	GenbankAccession	GeneName	Chromosome Number_Avadis_	Chromosome Start Index_Avadis_	Chromosome End Index_Avadis_	Chromosome Strand_Avadis_	RefSeqAccession	EnsemblID	Sequence	TIGRID	UniGeneID	Cytoband	Go
A_51_P140710	49.6911	5.63492	49.6911	up	7.64787	2.01296	Ccl3	Mus musculus chemokine (C-C motif) ligand 3 (Ccl3), mRNA [NM_011337]	FALSE	20302	NM_011337	chemokine (C-C motif) ligand 3	chr11	83461358	83461417	-	NM_011337	ENSMUST00000001008	CATGAACTGACAAATGTACAATAGATGCTTTGTTTATACCAGAGAAGTAATAAATATGCC	TC1578043	Mm.1282	mm|11qC	GO:0005515|GO:0008009|GO:0032760|GO:0030595|GO:0008360|GO:0030593|GO:0005623|GO:0045672|GO:0005576|GO:0005125|GO:0005615|GO:0007204|GO:0043615|GO:0005829|GO:0006955|GO:0043525|GO:0006954|GO:0006935|GO:0060326|GO:0050718|GO:0045944|GO:0050729|GO:0048246
A_51_P214423	48.5252	5.60066	48.5252	up	7.63396	2.0333	Tead1	Mus musculus TEA domain family member 1 (Tead1), transcript variant 1, mRNA [NM_001166584]	FALSE	21676	NM_001166584	TEA domain family member 1	chr7	120049844	120049903	+	NM_001166584	ENSMUST00000069256	TTCAAAAGGCATTTGGCTAAACCTCCCGGCAGTACAGTATTCTCGTACTCATTAACGTTT	TC1598542	Mm.24685	mm|7qF1	GO:0005515|GO:0003700|GO:0006366|GO:0071902|GO:0071300|GO:0005634|GO:0014883|GO:0005622|GO:0003143|GO:0007507|GO:0005737|GO:0042127|GO:0045944|GO:0005667|GO:0006355|GO:0048339|GO:0005794|GO:0035329|GO:0000978|GO:0003677|GO:0006351|GO:0001077|GO:0048368|GO:0005654|GO:0030903
A_66_P138751	47.8102	5.57925	47.8102	up	7.61267	2.03343		UI-M-BH2.3-aoh-f-07-0-UI.r1 NIH_BMAP_M_S3.3 Mus musculus cDNA clone UI-M-BH2.3-aoh-f-07-0-UI 5'. [BE649209]	FALSE		BE649209		chr6	52107899	52107958	+			GCGCACTGAAGTTCTGCGCGCCATAGCTTGGACCACAACTCGAGTGGGAATAAGAAATCC		Mm.483079	mm|6qB3
A_55_P1998471	47.8102	5.57925	47.8102	up	7.61267	2.03343	S100a9	Mus musculus S100 calcium binding protein A9 (calgranulin B) (S100a9), transcript variant 1, mRNA [NM_001281852]	FALSE	20202	NM_001281852	S100 calcium binding protein A9 (calgranulin B)	chr3	90496573	90496632	-	NM_001281852	ENSMUST00000117167	GTCTAAAGGGAATGGCTTACTCAATGGCCTTTGTTCTGGGAAATGATAAGATAAATAATA	TC1578387	Mm.2128	mm|3qF1	GO:0008017|GO:0035662|GO:0050544|GO:0005886|GO:0005634|GO:0005615|GO:0046872|GO:0005737|GO:0006954|GO:0050786|GO:0006935|GO:0005856|GO:0070062|GO:0016209|GO:0031532|GO:0002523|GO:0006919|GO:0030595|GO:0045113|GO:0002793|GO:0005509|GO:0030593|GO:0050727|GO:0006914|GO:0006915|GO:2001244|GO:0005576|GO:0018119|GO:0006417|GO:0035606|GO:0016020|GO:0045087|GO:0050729|GO:0070488|GO:0008270|GO:0002376
A_66_P101987	46.4354	5.53715	46.4354	up	7.57307	2.03592	D130037M23Rik	Mus musculus 12 days embryo spinal ganglion cDNA, RIKEN full-length enriched library, clone:D130037M23 product:unclassifiable, full insert sequence. [AK083877]	FALSE	328330	AK083877	RIKEN cDNA D130037M23 gene	chr13	104714133	104714192	+			AGTGCAAGGAGAAGCCTTGCACTGCTTTTCTCAGCCTTTGACACAGAATTAGCCATCTAA	TC1750238	Mm.108587	mm|13qD1	GO:0008150|GO:0003674|GO:0005575
A_52_P432570	46.1835	5.5293	46.1835	up	7.5468	2.01749	Chdh	Mus musculus choline dehydrogenase (Chdh), transcript variant 2, mRNA [NM_175343]	FALSE	218865	NM_175343	choline dehydrogenase	chr14	30851055	30851114	+	NM_175343	ENSMUST00000118917	ACCAGCAGCATTTACAAGAGCTCTTTGATCTGGAAATTCCTCATAAATTTGGATGTAACC	TC1586009	Mm.259916	mm|14qB	GO:0005739|GO:0016020|GO:0050660|GO:0019285|GO:0016491|GO:0005743|GO:0016614|GO:0008812|GO:0055114
A_51_P267783	46.1538	5.52838	46.1538	up	7.5483	2.01992	Il11	Mus musculus interleukin 11 (Il11), transcript variant 1, mRNA [NM_008350]	FALSE	16156	NM_008350	interleukin 11	chr7	4724847	4724906	-	NM_008350	ENSMUST00000094892	CTGGGGTCTCTATGAAATCTGTTCACAGTGTCTTCCTCACTTCCTACATTATTTATTAAA	TC1592701	Mm.35814	mm|7qA1	GO:0046888|GO:0033138|GO:0008284|GO:0005737|GO:0005142|GO:0045944|GO:0050731|GO:0005576|GO:0043410|GO:0008083|GO:0005615|GO:0005125
A_52_P707670	45.9768	5.52283	45.9768	up	7.5479	2.02507		Mus musculus 12 days embryo spinal ganglion cDNA, RIKEN full-length enriched library, clone:D130069N23 product:unclassifiable, full insert sequence. [AK083958]	FALSE		AK083958		chr1	13418725	13418784	+			GAGGATCCCTAAGATGGATTCTAGCGAGCTGAGATATTTGTCTAGTTCTCTTGTATTTCC		Mm.168851	mm|1qA3
A_30_P01031184	45.8777	5.51972	45.8777	up	7.54643	2.02671		lincRNA:chr4:15230638-15231187 forward strand	FALSE				chr4	15230885	15230944	+			ATTTCTGCTCATGCTGGTCATCCCTGCTACTTCTAGATCTTCTGTTGCATTTGCTGCTTT			mm|4qA2
A_30_P01020294	45.0046	5.492	45.0046	up	7.56057	2.06856		lincRNA:chr12:110896603-110940553 forward strand	FALSE				chr12	110923171	110923230	+			CTGGACCAATGATGATAGTTACCAAGGTATGAGAGAGATGACGAATAACACTTGTCTGAA			mm|12qF1
A_66_P107020	44.3868	5.47206	44.3868	up	7.52742	2.05536	Gm13856	Mus musculus adult male testis cDNA, RIKEN full-length enriched library, clone:4930474D06 product:unclassifiable, full insert sequence. [AK015572]	FALSE	100534641	AK015572	predicted gene 13856	chr6	34113960	34114019	+			TAAAAGCCCAGAATTGAGTCTTCATACACACACTATTCAAGAGGAACAAGAGATTATCAG	NP742272	Mm.410818	mm|6qA3.3
A_55_P1970954	44.2713	5.4683	44.2713	up	7.48098	2.01268	Pknox2	Mus musculus Pbx/knotted 1 homeobox 2 (Pknox2), transcript variant 2, mRNA [NM_001029838]	FALSE	208076	NM_001029838	Pbx/knotted 1 homeobox 2	chr9	36698570	36698629	-	NM_001029838	ENSMUST00000039674	TATCCACCAAACCAGTACTGAATGTGGCCACGAGTTTTCAGTAAACCTTATCACCTACCG	TC1577490	Mm.260335	mm|9qA4	GO:0043565|GO:0003785|GO:0006355|GO:0005737|GO:0051015|GO:0000977|GO:0006357|GO:0015630|GO:0005634|GO:0015629|GO:0003677
A_51_P518014	43.3089	5.43659	43.3089	up	7.47063	2.03404	Slc36a3	Mus musculus solute carrier family 36 (proton/amino acid symporter), member 3 (Slc36a3), mRNA [NM_172258]	FALSE	215332	NM_172258	solute carrier family 36 (proton/amino acid symporter), member 3	chr11	54938431	54938490	-	NM_172258	ENSMUST00000128244	CTCTTAGGGTGTGTACTTGGGACATACCAAGCCCTGTACGAGATGACCCAGCAGACCCAC	TC1589609	Mm.87054	mm|11qB1.3	GO:0005774|GO:0005280|GO:0015078|GO:0005575|GO:0015180|GO:0015193|GO:0003674|GO:0015816|GO:0016020|GO:0035524|GO:0015187|GO:0016021|GO:0015808|GO:0015992
A_30_P01029811	43.2965	5.43618	43.2965	up	7.66536	2.22918		lincRNA:chrX:122648893-122652122 forward strand	FALSE				chrX	122651943	122652002	+			CTGGCATTAGAAACCAACATCTCACTGCTTAAAAGTTTTACATTTCCTACTCTTTTTGGA			mm|XqE3
A_52_P187058	42.6256	5.41365	42.6256	up	7.44013	2.02648	Nptx2	Mus musculus neuronal pentraxin 2 (Nptx2), mRNA [NM_016789]	FALSE	53324	NM_016789	neuronal pentraxin 2	chr5	145317905	145317964	+	NM_016789	ENSMUST00000071782	CATCTGGTGCCAAAAGTTCATTTGCAGCTTCTACAACAATCCCCACAAAAGATGAACAGC	TC1585468	Mm.10099	mm|5qG2	GO:0008306|GO:0030246|GO:0005576|GO:0046872
A_55_P2064702	41.3585	5.37011	41.3585	up	7.39238	2.02227	Lrrc31	PREDICTED: Mus musculus leucine rich repeat containing 31 (Lrrc31), misc_RNA [XR_389644]	FALSE	320352	XR_389644	leucine rich repeat containing 31	chr3	30578059	30578118	-	XR_389644		ACTATGTGCTGTGACCCAACTTCCTGTGATCACTGAGATAGAGATGAGAAGATGGGTCAT			mm|3qA3	GO:0008150|GO:0003674|GO:0005575
A_55_P2096169	40.9596	5.35613	40.9596	up	7.36911	2.01298		BY461697 RIKEN full-length enriched, 10 days neonate heart Mus musculus cDNA clone K630129F03 3', mRNA sequence [BY461697]	FALSE		BY461697		chr1	172668278	172668337	-			AACTGACCTTAAGCTCCAAACTGCAAACTATGAGCCTAAATAAAGCTTTTATGTAAGTTG		Mm.488837	mm|1qH3
A_55_P2801128	40.7881	5.35008	40.7881	up	7.57817	2.2281	Cntnap4	Mus musculus contactin associated protein-like 4 (Cntnap4), mRNA [NM_130457]	FALSE	170571	NM_130457	contactin associated protein-like 4	chr8	115297522	115297581	+	NM_130457	ENSMUST00000125196	AGGATGCATGAGGCTCATCTCCATCAACAACAAAATGGTAGATCTGATTGCAGTCCAGCA	NP730181	Mm.209232	mm|8qE1	GO:0005515|GO:2000821|GO:0042734|GO:0030054|GO:0016020|GO:0005886|GO:0032225|GO:0032228|GO:0045202|GO:0016021|GO:0007155|GO:0030425
A_30_P01023358	40.6125	5.34385	40.6125	up	7.36447	2.02062		lincRNA:chr1:121054422-121055142 forward strand	FALSE				chr1	121054891	121054950	+			AACCTGCCAAATATGACATAAAAGATGTGATGAAGCAGGCACCTGAGGACCCATAAAGGG			mm|1qE2.3
A_55_P2046852	40.1375	5.32688	40.1375	up	7.40551	2.07863	Gata1	Mus musculus GATA binding protein 1 (Gata1), mRNA [NM_008089]	FALSE	14460	NM_008089	GATA binding protein 1	chrX	7536392	7536451	-	NM_008089	ENSMUST00000033502	AATAAAACCACCTGGAGACATGCGCTGGTATTTGGTTAAATAAATGTCAGTGTCAAGTGG	TC1583912	Mm.335973	mm|XqA1.1	GO:0005515|GO:0003700|GO:0006366|GO:0071733|GO:0000981|GO:0050731|GO:0017053|GO:0030099|GO:0033690|GO:0000976|GO:0000977|GO:0010559|GO:0008301|GO:0000122|GO:0000978|GO:0030502|GO:0000979|GO:0001701|GO:0031490|GO:0035854|GO:0045648|GO:0070742|GO:0008270|GO:0001158|GO:0097067|GO:0008285|GO:0007267|GO:0005634|GO:2000678|GO:0097028|GO:0046872|GO:0002039|GO:0045944|GO:0048821|GO:0001085|GO:2001240|GO:…
A_51_P331910	39.917	5.31893	39.917	up	7.33399	2.01505	4933433C11Rik	Mus musculus RIKEN cDNA 4933433C11 gene (4933433C11Rik), mRNA [NM_028961]	FALSE	74472	NM_028961	RIKEN cDNA 4933433C11 gene	chr2	25068132	25068191	-	NM_028961	ENSMUST00000043774	ATAGAATAGGAAAAGGCAATGTGGGACAATCTAATCCACTCACCTAAGGTCCAGCATCTA	TC1683000	Mm.176944	mm|2qA3	GO:0008150|GO:0003674|GO:0005575
A_55_P2557056	39.8787	5.31755	39.8787	up	7.66294	2.34539	Gm34995	PREDICTED: Mus musculus predicted gene, 34995 (Gm34995), ncRNA [XR_382806]	FALSE	102638424	XR_382806	predicted gene, 34995	chr13	99601966	99602025	+	XR_382806		GTTAATTCGTAACAATAATCCATGACAACTTGTCTGGCTCCCTTTTATTCCTGCTGCAGA			mm|13qD1
A_30_P01018592	39.3031	5.29657	39.3031	up	7.31582	2.01924		lincRNA:chr1:93755492-93755943 reverse strand	FALSE				chr1	93755760	93755819	-			GAAAAATTGTATCATGATCATGACAGTGCTTCTGCAGGGTAAGCTGGTCCATGTGCCTCT			mm|1qD
A_55_P2730546	38.7764	5.27711	38.7764	up	7.34634	2.06924	Eda	Mus musculus adult male aorta and vein cDNA, RIKEN full-length enriched library, clone:A530023D06 product:ectodysplasin-A, full insert sequence. [AK040754]	FALSE	13607	AK040754	ectodysplasin-A	chrX	97173712	97173771	+			CCACTGAAGACATTTTATCCCAGATTCAACTAATTTGTTTTGGTGATATTAGCCTTAGCA	TC1597485		mm|XqC3	GO:0042346|GO:0005164|GO:0010467|GO:0005581|GO:0005886|GO:0090263|GO:0045177|GO:0060789|GO:0005576|GO:0007275|GO:0030154|GO:0006955|GO:0061153|GO:0007160|GO:0016020|GO:0005887|GO:0043473|GO:0005789|GO:0042475|GO:0043588|GO:0060662|GO:0016021|GO:0043123|GO:0001942
A_55_P2036793	38.7051	5.27445	38.7051	up	7.48893	2.21448	Gm16462	PREDICTED: Mus musculus predicted gene 16462 (Gm16462), mRNA [XM_006528359]	FALSE	636082	XM_006528359	predicted gene 16462	chrX	76546448	76546507	-	XM_006528359	ENSMUST00000197180	ATGTCAGGCCAACAAACAAAGAGAAGAAAAAGTGGAAGTGTCAATGCTTGGTAGTTTTTT			mm|XqB
A_52_P468639	38.3411	5.26082	38.3411	up	7.27372	2.0129	Olfr450	Mus musculus olfactory receptor 450 (Olfr450), mRNA [NM_146445]	FALSE	258437	NM_146445	olfactory receptor 450	chr6	42768105	42768164	+	NM_146445	ENSMUST00000067503	TGTTGCCTGGTTCTATTCTCTTATACTCGGATAGTCATTGCCATTCTGCGCATTCGATCT	TC1644535	Mm.347658	mm|6qB2.1	GO:0050911|GO:0007608|GO:0004984|GO:0007186|GO:0016021
A_52_P228005	38.2025	5.25559	38.2025	up	7.2707	2.01511	Ipmk	inositol polyphosphate multikinase [Source:MGI Symbol;Acc:MGI:1916968] [ENSMUST00000118381]	FALSE	69718	AK172246	inositol polyphosphate multikinase	chr10	70839597	70839656	+		ENSMUST00000118381	CCTTTGGAATAACCAGACAACTCAGAACCTTTTACATTAGGAATGTAGAGAGAGAAAAGT	TC1591917	Mm.245867	mm|10qB5.3	GO:0000824|GO:0008440|GO:0005730|GO:0005634|GO:0005524|GO:0000823|GO:0001841|GO:0016310|GO:0000166|GO:0032958|GO:0016301|GO:0005654|GO:0016740
A_55_P2715501	37.837	5.24172	37.837	up	7.64602	2.40429	Col1a2	collagen, type I, alpha 2 [Source:MGI Symbol;Acc:MGI:88468] [ENSMUST00000138511]	FALSE	12843	AK031577	collagen, type I, alpha 2	chr6	4464456	4464515	+		ENSMUST00000138511	GCTACAGAGGCAGAACAAAACTACACTTAGCTCAAAAACCTATAACATTCAGTTTTACTT	TC1617834	Mm.439530	mm|6qA1	GO:0005515|GO:0005581|GO:0001568|GO:0048407|GO:0005578|GO:0046332|GO:0005576|GO:0007266|GO:0005615|GO:0046872|GO:0042802|GO:0005584|GO:0070208|GO:0031012|GO:0005622|GO:0001501|GO:0071230|GO:0030199|GO:0008217|GO:0007179|GO:0043589|GO:0030674|GO:0070062|GO:0005201
A_51_P303424	37.812	5.24077	37.812	up	7.31062	2.06985	Itgax	Mus musculus integrin alpha X (Itgax), mRNA [NM_021334]	FALSE	16411	NM_021334	integrin alpha X	chr7	135294052	135294111	+	NM_021334	ENSMUST00000033053	TCCCATCTACTTTTGCAACGTTGGAATTGAGTTCTATCTCAAGGAGGGGAGCTTCAGCTA	TC1571898	Mm.22378	mm|7qF3	GO:0008305|GO:0051607|GO:0016020|GO:0009986|GO:0007229|GO:0050798|GO:0034113|GO:0016021|GO:0007155|GO:0046872|GO:0009897
A_52_P372013	37.397	5.22485	37.397	up	7.23786	2.01301	Zfp9	Mus musculus zinc finger protein 9 (Zfp9), mRNA [NM_011763]	FALSE	22750	NM_011763	zinc finger protein 9	chr6	118412378	118412437	-	NM_011763	ENSMUST00000161170	TGTGACACATGAAGGTTGTACAAAACAAAAGTTCCATATATCTAACTGAAGCACTTTGAG	TC1581223	Mm.106970	mm|6qF1	GO:0008150|GO:0003674|GO:0005575
A_55_P2722403	37.1478	5.21521	37.1478	up	7.48156	2.26635	Usp34	ubiquitin specific peptidase 34 [Source:MGI Symbol;Acc:MGI:109473] [ENSMUST00000155984]	FALSE	17847	AK041081	ubiquitin specific peptidase 34	chr11	23320553	23320612	+		ENSMUST00000155984	GAGGTGAGACTAACATAAGGAGGATCAATTTTGATATTTGGGAACCATTTTCCAAAATGT			mm|11qA3.2	GO:0071108|GO:0006511|GO:0016579|GO:0004843|GO:0090263|GO:0005634|GO:0005575|GO:0004197|GO:0005737|GO:0016787|GO:0061136|GO:0006508|GO:0008233|GO:0043161|GO:0008234|GO:0016055
A_66_P119219	36.8787	5.20472	36.8787	up	7.24461	2.0399	4930479D17Rik	Mus musculus RIKEN cDNA 4930479D17 gene (4930479D17Rik), long non-coding RNA [NR_046277]	FALSE	74925	NR_046277	RIKEN cDNA 4930479D17 gene	chr6	146613808	146613867	+	NR_046277		AGGGTTCTGATCATTGCTGCAAGTCCTTCTAAGTCTGGAACAGTGATGAGTCGTCTCATC	TC1603685	Mm.386304	mm|6qG3
A_55_P2029962	36.7659	5.2003	36.7659	up	7.23443	2.03413		predicted gene 28455 [Source:MGI Symbol;Acc:MGI:5579161] [ENSMUST00000189105]	FALSE		XM_011238322		chr7	46753765	46753824	+	XM_011238322	ENSMUST00000189105	CAGGTGAAAAGCCCTATCAATGTACAGAATGCAAGAAAGCATTTTTCTCCAAGAAACATC			mm|7qB3
A_52_P258374	36.35	5.18388	36.35	up	7.19706	2.01318	Cul4a	Mus musculus 12 days embryo spinal ganglion cDNA, RIKEN full-length enriched library, clone:D130076B16 product:hypothetical protein, full insert sequence. [AK084008]	FALSE	99375	AK084008	cullin 4A	chr8	13109420	13109479	+			TAAATTTTGAAGTTAAGTGTCTTATCAGCTGTTCTTTTAGGTTATGTTTTTAGTATCCCC		Mm.212861	mm|8qA1.1	GO:0005515|GO:0030097|GO:0051246|GO:0006511|GO:0031461|GO:0045732|GO:0008284|GO:1900087|GO:2000001|GO:0080008|GO:0006974|GO:0006281|GO:0042787|GO:2000819|GO:0016032|GO:0030853|GO:0043161|GO:0031464|GO:0035019|GO:0031625
A_55_P1964518	36.0808	5.17316	36.0808	up	7.206	2.03284		BB711111 RIKEN full-length enriched, 2 cells egg Mus musculus cDNA clone B020020F02 3', mRNA sequence [BB711111]	FALSE		BB711111		chr7	15873534	15873593	-			TCAGTCTCATTTCCGAACTTTGTCTCTGTAATTCTTTTTTATTAAATATTTTCTTAATTA		Mm.425376	mm|7qA1
A_52_P661044	35.8594	5.16428	35.8594	up	7.3538	2.18952	Ccr3	Mus musculus chemokine (C-C motif) receptor 3 (Ccr3), mRNA [NM_009914]	FALSE	12771	NM_009914	chemokine (C-C motif) receptor 3	chr9	123945225	123945284	+	NM_009914	ENSMUST00000039171	ACCGGCCCTCACATACCAAATAGAGGATGTACAAGAAAAGTATATGATATCACACAGAAA	TC1599376	Mm.57050	mm|9qF4	GO:0005515|GO:0070098|GO:0005886|GO:0004930|GO:0005615|GO:0045766|GO:0007165|GO:0006954|GO:0016020|GO:0001938|GO:0006935|GO:0007186|GO:0002551|GO:0048245|GO:0004950|GO:0016493|GO:0016021|GO:0004871|GO:0070371|GO:0035476|GO:0005768
A_51_P185458	35.7541	5.16004	35.7541	up	7.19907	2.03904	Vps13b	Mus musculus 10 days neonate skin cDNA, RIKEN full-length enriched library, clone:4732488H20 product:hypothetical protein, full insert sequence. [AK029066]	FALSE	666173	AK029066	vacuolar protein sorting 13B (yeast)	chr15	35772776	35772835	+			TCCAGGACATTTTTGTCTTAGTATCAGAGCTTTATAAGCAAACTCATATGTAGCAACTAC	TC1649717	Mm.309250	mm|15qB3.1	GO:0008150|GO:0003674|GO:0006810|GO:0005575|GO:0015031
A_66_P112394	35.7043	5.15803	35.7043	up	7.54292	2.38489		Mus musculus adult male thymus cDNA, RIKEN full-length enriched library, clone:5830484L21 product:unclassifiable, full insert sequence. [AK134220]	FALSE		AK134220		chr13	14046046	14046105	-			AAACGAGCGGACTTCACTGGAGCCACCTCTCAGGCTCAGCACCATATTGCCACTGAGTAG	TC1653650		mm|13qA1
A_52_P653865	34.8776	5.12423	34.8776	up	7.1415	2.01727	Olfr262	Mus musculus olfactory receptor 262 (Olfr262), mRNA [NM_146688]	FALSE	258683	NM_146688	olfactory receptor 262	chr19	12315903	12315962	-	NM_146688	ENSMUST00000087818	TCCTGTGTAACCTTTCCATCATAGATCTTTGCTATGTTACCAGTACAGTCCCAAAAATGC	NP830814	Mm.377637	mm|19qA	GO:0050911|GO:0007608|GO:0004984|GO:0007186|GO:0005887|GO:0004930|GO:0005549|GO:0016021
A_66_P118442	34.7993	5.12099	34.7993	up	7.14237	2.02138	4932443I19Rik	Mus musculus adult male testis cDNA, RIKEN full-length enriched library, clone:4932443I19 product:unclassifiable, full insert sequence. [AK030127]	FALSE	403185	AK030127	RIKEN cDNA 4932443I19 gene	chr8	13739732	13739791	+			ACTTCATTGAGAGCCTGAACGTTTTGTTTCAAACCTTGGTTAATTACAGAGCATTAGCAT	TC1612513	Mm.252143	mm|8qA1.1	GO:0008150|GO:0003674|GO:0005575
A_30_P01022107	34.3387	5.10176	34.3387	up	7.14845	2.04669		lincRNA:chr19:60261340-60273465 reverse strand	FALSE				chr19	60263020	60263079	-			AACTGGGAAGGGACTGGGACATCACTGAGGAAATGAGACTGGAATTTGACTACAGAAAGT			mm|19qD3
A_55_P2732156	34.1809	5.09512	34.1809	up	7.10839	2.01327	Clvs2	Mus musculus 0 day neonate eyeball cDNA, RIKEN full-length enriched library, clone:E130309A10 product:hypothetical General substrate transporters/Cellular retinaldehyde-binding protein (CRAL)/Triple function domain (TRIO) containing protein, full insert sequence. [AK053797]	FALSE	215890	AK053797	clavesin 2	chr10	33314117	33314176	-			ATGTTCCCCAATGAAAGATGCTGCACTTTCTTTAAATGGTTAATAAAGCAAACCAATCTG	TC1592610	Mm.94461	mm|10qA4	GO:0005802|GO:0005622|GO:0005215|GO:0005794|GO:0016020|GO:0030136|GO:0080025|GO:0006810|GO:0031410|GO:0007040|GO:0008289|GO:0005768
A_51_P428512	33.5526	5.06835	33.5526	up	7.10479	2.03644	Cldn16	Mus musculus claudin 16 (Cldn16), mRNA [NM_053241]	FALSE	114141	NM_053241	claudin 16	chr16	26474305	26474364	+	NM_053241	ENSMUST00000115302	GGAGTGTGTAACAAACGCTTTTGATGGGATTCGAACCTGCGATGAGTACGACTCCATATA	TC1619799	Mm.275205	mm|16qB2	GO:0030054|GO:0016020|GO:0005886|GO:0051928|GO:0005198|GO:0006810|GO:0016021|GO:0005923|GO:0070633|GO:0006811
A_55_P2178991	33.4087	5.06215	33.4087	up	7.09956	2.03741	9030404E10Rik	Mus musculus RIKEN cDNA 9030404E10 gene (9030404E10Rik), long non-coding RNA [NR_045878]	FALSE	71528	NR_045878	RIKEN cDNA 9030404E10 gene	chr16	30022570	30022629	-	NR_045878		CAACGCAGGATCCATGCTGACGAAGAGCTAGACCCAAACCAAAAGGAGTGTGAATGGTCG		Mm.297640	mm|16qB2
A_55_P2568502	33.2763	5.05642	33.2763	up	7.08642	2.03	Gm36254	PREDICTED: Mus musculus predicted gene, 36254 (Gm36254), transcript variant X5, ncRNA [XR_375354]	FALSE	102640105	XR_375354	predicted gene, 36254	chr2	172674186	172674245	-	XR_375354		ACACTGCCTTTTTTCTCTTGCTTTCTCCTCTTTCAACCAAAGGAAACAAGCGTCTCTAAT			mm|2qH3
A_55_P2073612	32.946	5.04203	32.946	up	7.5777	2.53566	Fgf6	Mus musculus fibroblast growth factor 6 (Fgf6), mRNA [NM_010204]	FALSE	14177	NM_010204	fibroblast growth factor 6	chr6	126974677	126974736	+	NM_010204	ENSMUST00000000187	TGAGCAGCTATCTTTTATGTGCCAGGAGGAAGGTAGGGGTATAAAATATAACTGTAAACT	TC1611534	Mm.3403	mm|6qF3	GO:0008284|GO:0005102|GO:0005104|GO:0005576|GO:0007275|GO:0001525|GO:0030154|GO:0042383|GO:0001502|GO:0008543|GO:0045445|GO:0051781|GO:0008083
A_51_P509609	32.8651	5.03848	32.8651	up	7.0788	2.04032	Tspan4	Mus musculus tetraspanin 4 (Tspan4), transcript variant 1, mRNA [NM_053082]	FALSE	64540	NM_053082	tetraspanin 4	chr7	148679215	148679274	+	NM_053082	ENSMUST00000117634	CAGGTCCCATGATCCACATTCCATGACAGTGTCGTGGTTCCAGATGCATCTTAATAAAGT	TC1574904	Mm.489619	mm|7qF5	GO:0005515|GO:0006461|GO:0005178|GO:0016020|GO:0005886|GO:0016021|GO:0031982|GO:0005925|GO:0003823
A_55_P2103452	32.6798	5.03033	32.6798	up	7.04727	2.01694	Npy1r	Mus musculus neuropeptide Y receptor Y1 (Npy1r), mRNA [NM_010934]	FALSE	18166	NM_010934	neuropeptide Y receptor Y1	chr8	69230632	69230691	+	NM_010934	ENSMUST00000039303	AAATGTTGCCTGTGTGTGATTTTAGAAGGGCAGACACTTCTGAATTAAAACTGAGCTTTT	TC1716861	Mm.5112	mm|8qB3.3	GO:0007631|GO:0030424|GO:0005886|GO:0007268|GO:0005829|GO:0046888|GO:0045907|GO:0007218|GO:0040014|GO:0006006|GO:0007626|GO:0004871|GO:0004930|GO:0051481|GO:0030432|GO:0003151|GO:0019233|GO:0008021|GO:0007165|GO:0004983|GO:0007186|GO:0016020|GO:0001602|GO:0008217|GO:0001601|GO:0016021
A_51_P349459	32.1099	5.00495	32.1099	up	7.01773	2.01278	Trav9d-4	Mus musculus 16 days neonate thymus cDNA, RIKEN full-length enriched library, clone:A130082M07 product:T-cell receptor alpha chain V region (8/10-2) homolog [Mus musculus], full insert sequence. [AK038154]	FALSE	667574	AK038154	T cell receptor alpha variable 9D-4	chr14	53917655	53917714	+			AAGGAATCGTTAGAGATTAAATATTTGGTTGTTAGTGGGTCAAGGTACAGGCTAATATAG		Mm.446617	mm|14qC2
A_30_P01026975	31.8413	4.99283	31.8413	up	7.02681	2.03398		lincRNA:chr2:118408095-118415745 forward strand	FALSE				chr2	118412426	118412485	+			TTTCTCTCCTTTAGGATCCACATTTGTTTGTCAAGACCCTCTTGGTCCCTCATCCTGAGT			mm|2qE5
A_52_P388187	31.0228	4.95526	31.0228	up	7.54157	2.58631	Olfr890	Mus musculus olfactory receptor 890 (Olfr890), mRNA [NM_146481]	FALSE	258474	NM_146481	olfactory receptor 890	chr9	37950926	37950985	+	NM_146481	ENSMUST00000079804	TTCAACCTTTCTTTTATTGATTTCTGCTACTCTTCTGTCATAACACCCAAAATGCTGGTG	TC1599870	Mm.377521	mm|9qA4	GO:0050911|GO:0007608|GO:0004984|GO:0007186|GO:0005887|GO:0004930|GO:0005549|GO:0016021
A_55_P2004283	30.904	4.94972	30.904	up	7.05954	2.10982		Mus musculus activated spleen cDNA, RIKEN full-length enriched library, clone:F830009H16 product:hypothetical protein, full insert sequence. [AK156149]	FALSE		AK156149		chr17	4943766	4943825	+			TGAGCACAATGAGACATGACAAGGGAGTTCACACCAACCTTGTTTATGCTGGAGAAAAAA			mm|17qA1
A_52_P554042	30.5831	4.93466	30.5831	up	6.98326	2.0486		predicted pseudogene 16026 [Source:MGI Symbol;Acc:MGI:3783243] [ENSMUST00000094774]	FALSE		BG085152		chr1	85271849	85271908	+		ENSMUST00000094774	CAAAGCTGTCTAGTCCTCATTAAGTATGTTTCAGTATTGAGATCTCTGACCACAACCCAT	TC1675031	Mm.459416	mm|1qC5
A_55_P2098697	30.5236	4.93185	30.5236	up	6.98626	2.05441	Tnfaip2	Mus musculus tumor necrosis factor, alpha-induced protein 2 (Tnfaip2), mRNA [NM_009396]	FALSE	21928	NM_009396	tumor necrosis factor, alpha-induced protein 2	chr12	112692820	112692879	+	NM_009396	ENSMUST00000102745	ATTAACTAACTCCTGTCACCCAATAGTCATTGGCTCTGGGGACCAGTGGGTCCCACGGGG	NP1299124	Mm.255332	mm|12qF1	GO:0000145|GO:0051601|GO:0000149|GO:0007275|GO:0001525|GO:0006887|GO:0030154
A_55_P2382375	30.4647	4.92906	30.4647	up	6.94661	2.01755	AI845619	UI-M-BH3-atw-f-05-0-UI.s1 NIH_BMAP_M_S4 Mus musculus cDNA clone UI-M-BH3-atw-f-05-0-UI 3'. [AW491098]	FALSE	103846	AW491098	expressed sequence AI845619	chr11	50015162	50015221	+			TTTTAAATCCAGGCTGTGACTCCATCCCAGAGCCTTGCACATTTGAGCTAAACAGTCTGT	TC1638691	Mm.442654	mm|11qB1.3
A_30_P01030607	30.415	4.92671	30.415	up	6.95149	2.02478		lincRNA:chr8:19783770-19784669 reverse strand	FALSE				chr8	19784405	19784464	-			CAGATCCTGCAAATTACTCATGGTCTCATCCCTTTATTTCGTTAAGTATTTATTTGCACA			mm|8qA1.3
A_52_P260069	30.0508	4.90933	30.0508	up	6.93057	2.02124	Mageb4	Mus musculus melanoma antigen, family B, 4 (Mageb4), mRNA [NM_001033492]	FALSE	434903	NM_001033492	melanoma antigen, family B, 4	chrX	83496402	83496461	-	NM_001033492	ENSMUST00000119697	AAAGATCAGGCTGAGTCTAAAGTCACACTAGTGGACTCTTCTTGTAAAGATCAGGCTGAG	TC1587184	Mm.213584	mm|XqC1	GO:0008150|GO:0003674|GO:0005737
A_52_P891683	30.0089	4.90732	30.0089	up	7.43026	2.52294		Mus musculus 3 days neonate thymus cDNA, RIKEN full-length enriched library, clone:A630020L11 product:unclassifiable, full insert sequence. [AK041553]	FALSE		AK041553		chr17	88545818	88545877	-			AATTCACAGGTGATGAATATAATAAGCACAAGAAAAAAGGCTTCCTAAATACATCGTGCC	TC1614192	Mm.215614	mm|17qE4
A_55_P1982410	29.2583	4.87078	29.2583	up	7.20391	2.33313	Gpm6b	glycoprotein m6b [Source:MGI Symbol;Acc:MGI:107672] [ENSMUST00000123408]	FALSE	14758	AF254879	glycoprotein m6b	chrX	162804964	162805023	+		ENSMUST00000123408	TAAAAATGCCAAGCACCTTGCGAAAGCAGGCATTGCAAATAGATTCAGGATGCCACACCT	NP280026	Mm.222320	mm|XqF5	GO:0030501|GO:0005886|GO:0015031|GO:0051893|GO:2000009|GO:0085029|GO:0001503|GO:0016020|GO:0032956|GO:0051612|GO:0006810|GO:0045121|GO:0016021
A_52_P290088	28.9837	4.85717	28.9837	up	6.8625	2.00533	Stbd1	Mus musculus 13 days embryo stomach cDNA, RIKEN full-length enriched library, clone:D530019K15 product:unclassifiable, full insert sequence. [AK021293]	FALSE	52331	AK021293	starch binding domain 1	chr5	93033665	93033724	+			TGTGGGAGACTTTGCAACTTGCCACTTCATTCTCTCTCATGGTGTGTGCTGAGACTCCCC	TC1644742	Mm.21965	mm|5qE2	GO:0008150|GO:0003674|GO:0016020|GO:0030246|GO:0016021|GO:0005575|GO:2001070
A_55_P2802388	28.6032	4.83811	28.6032	up	6.87347	2.03536	Gm364	Mus musculus predicted gene 364 (Gm364), mRNA [NM_001128625]	FALSE	245423	NM_001128625	predicted gene 364	chrX	54741808	54741867	+	NM_001128625	ENSMUST00000114725	CGGTGTGATAAAAGAGGATTGATGGATTTGTCCAAATATTTCAAAGCACATAATCCTTGA	TC1679800	Mm.79079	mm|XqA5	GO:0008150|GO:0003674|GO:0005575
A_52_P515744	28.1568	4.81541	28.1568	up	7.0707	2.25529	Myom1	Mus musculus 13 days embryo lung cDNA, RIKEN full-length enriched library, clone:D430047A17 product:myomesin 1, full insert sequence. [AK052539]	FALSE	17929	AK052539	myomesin 1	chr17	71432602	71432661	+			TTTGTCCTTAAATAAGAATAAGTGGGATAGTCTTCATAAGTGCTCTGAAATAGGACACAC	TC1610451	Mm.4103	mm|17qE1.3	GO:0032982|GO:0005737|GO:0006936|GO:0002230|GO:0005200|GO:0005856|GO:0031430|GO:0030017|GO:0042803|GO:0042802
A_52_P296913	27.9525	4.80491	27.9525	up	6.85606	2.05115	Cnnm1	Mus musculus cyclin M1 (Cnnm1), mRNA [NM_031396]	FALSE	83674	NM_031396	cyclin M1	chr19	43570116	43570175	+	NM_031396	ENSMUST00000165311	GAGACGTCAGTTTGGGCTTCCCGAGTCTATAAGCTTGCTTCAGAAGAGGAGGTTCAGGGG	TC1590025	Mm.329864	mm|19qC3	GO:0008150|GO:0003674|GO:0016020|GO:0005886|GO:0006810|GO:0016021|GO:0006811
A_55_P2930538	27.7784	4.79589	27.7784	up	6.80898	2.01309	Gm16096	PREDICTED: Mus musculus predicted gene 16096 (Gm16096), ncRNA [XR_379290]	FALSE	102639005	XR_379290	predicted gene 16096	chr9	40593433	40593492	-	XR_379290		CATACCATAAATACCTTTTGGAACAGCAATTCTGAAATGCTTTGTGTACAAGATGACAAC		Mm.489160	mm|9qA5.1	GO:0008150|GO:0003674|GO:0005575
A_30_P01021895	27.4542	4.77896	27.4542	up	7.49525	2.71629		lincRNA:chr10:98730529-98741718 forward strand	FALSE				chr10	98730547	98730606	+			GATCCTAGCATGAGCTATCCTGGGTCCCTTTCTCTCTTTGATTCTCAGGACATTGTAATG			mm|10qD1
A_52_P187820	27.3445	4.77318	27.3445	up	7.28768	2.5145	Arhgap26	Rho GTPase activating protein 26 [Source:MGI Symbol;Acc:MGI:1918552] [ENSMUST00000148399]	FALSE	71302	AK017029	Rho GTPase activating protein 26	chr18	39466498	39466722	+		ENSMUST00000148399	CAGTTCACTCATCATCAGCACAAAGGAGCGTCTTAACATACCGCTTCTTAGCCTTGATCT	TC1601980	Mm.329396	mm|18qB3	GO:0007009|GO:0005515|GO:0051056|GO:0007165|GO:0005737|GO:0030054|GO:0030036|GO:0005543|GO:0005856|GO:0005096
A_66_P121905	27.3343	4.77264	27.3343	up	6.8125	2.03986		Mus musculus 3 days neonate thymus cDNA, RIKEN full-length enriched library, clone:A630094H22 product:unclassifiable, full insert sequence. [AK042465]	FALSE		AK042465		chr14	23752637	23752696	+			CACCAGTCCTAAGCTTCTGCATTTGTTTTTGTATCTATGTCATATTGTAAGGTGAGAATT		Mm.447104	mm|14qA3
A_66_P133397	26.9515	4.75229	26.9515	up	6.78809	2.0358	Chil4	Mus musculus chitinase-like 4 (Chil4), mRNA [NM_145126]	FALSE	104183	NM_145126	chitinase-like 4	chr3	106006584	106006643	-	NM_145126	ENSMUST00000082219	TACTGTTAGTGCTGGACCACCAGGAAAGTACACAAATGAACAAGGACTCCTGGCTTACTT	TC1599156	Mm.425140	mm|3qF2.2	GO:0008061|GO:0006032|GO:0003674|GO:0005737|GO:0006954|GO:0005975|GO:0005576|GO:0004568|GO:0004553
A_55_P2315057	26.9119	4.75017	26.9119	up	7.65617	2.906	Ttll8	Mus musculus tubulin tyrosine ligase-like family, member 8 (Ttll8), mRNA [NM_172818]	FALSE	239591	NM_172818	tubulin tyrosine ligase-like family, member 8	chr15	88744895	88744954	-	NM_172818	ENSMUST00000177180	ATCACTCTTAGATGCTCCACCCAAAGTGCGGAGTGCCCGGGCCCTGATGGAAACAGTGAT	NP583428	Mm.86807	mm|15qE3	GO:0070739|GO:0070738|GO:0070737|GO:0043773|GO:0043774|GO:0005930|GO:0016874|GO:0005874|GO:0008766|GO:0042995|GO:0018094|GO:0005929|GO:0042384|GO:0005737|GO:0015630|GO:0070740|GO:0018169|GO:0070735|GO:0005856|GO:0070736|GO:0006464
A_55_P2924238	26.0802	4.70488	26.0802	up	6.73484	2.02995	Lrrc29	Mus musculus leucine rich repeat containing 29, mRNA (cDNA clone MGC:30479 IMAGE:4038084), complete cds. [BC034290]	FALSE	234684	BC034290	leucine rich repeat containing 29	chr8	107845774	107845833	-			CCCCCAGCGATGTCATCAATGCATGCTCATATTTTTATTCTTTTAAAGAATATAGCTGAT	TC1589145	Mm.381717	mm|8qD3	GO:0008150|GO:0003674|GO:0005575
A_51_P155714	26.0394	4.70262	26.0394	up	6.73295	2.03033	Traf3ip1	Mus musculus TRAF3 interacting protein 1 (Traf3ip1), mRNA [NM_028718]	FALSE	74019	NM_028718	TRAF3 interacting protein 1	chr1	93425305	93425364	+	NM_028718	ENSMUST00000047242	TATGAAGGATCTCACTGTGTCTGGAGATGTTCTTACGGGCGTAAGGTCTGAAGTAGTCTT	TC1597802	Mm.318430	mm|1qD	GO:0008017|GO:0005515|GO:0050687|GO:0042527|GO:0021532|GO:0042995|GO:0036064|GO:0005829|GO:0005622|GO:0005737|GO:0031076|GO:0042073|GO:0015631|GO:0031333|GO:0015630|GO:0005856|GO:0032480|GO:0032688|GO:0005813|GO:0035050|GO:0005930|GO:0005623|GO:0005102|GO:0000122|GO:0005929|GO:0042384|GO:0051101|GO:0001933|GO:0030992|GO:0042733
A_66_P106990	25.9737	4.69898	25.9737	up	6.72564	2.02666	Gm16432	Mus musculus predicted gene 16432 (Gm16432), mRNA [NM_001034899]	FALSE	545391	NM_001034899	predicted gene 16432	chr1	179947816	179947872	+	NM_001034899	ENSMUST00000194528	ACGGCATCTGACTGTGGATAATTCTTATATTTGCTACTTGTGGTATTTCACAGTTGTGTA	TC1591941	Mm.442974	mm|1qH4	GO:0008150|GO:0003674|GO:0005575
A_51_P117165	25.9009	4.69493	25.9009	up	7.02225	2.32732	6330409D20Rik	Mus musculus RIKEN cDNA 6330409D20 gene (6330409D20Rik), mRNA [NM_027529]	FALSE	70730	NM_027529	RIKEN cDNA 6330409D20 gene	chr2	32588126	32588164	-	NM_027529	ENSMUST00000151536	CACTCTCCTGGGGTATTAGAGCCTTTCCTTACACAGACCCTGTTTTTGTTTTGCTCAGTT	TC1592518	Mm.401360	mm|2qB	GO:0008150|GO:0003674|GO:0005575
A_66_P124005	25.8992	4.69484	25.8992	up	6.72436	2.02953		Mus musculus adult retina cDNA, RIKEN full-length enriched library, clone:A930006B13 product:unclassifiable, full insert sequence. [AK044295]	FALSE		AK044295		chr11	117271940	117271999	+			GGTGGTTCCAATGACACACTTAGCAGTTCATTTTCCTTTGCTGACTACCCTTTCTTCTTT	TC1622415	Mm.420954	mm|11qE2
A_51_P373393	25.7748	4.68789	25.7748	up	6.70519	2.0173	Lce3c	Mus musculus late cornified envelope 3C (Lce3c), mRNA [NM_033175]	FALSE	94060	NM_033175	late cornified envelope 3C	chr3	92749506	92749565	+	NM_033175	ENSMUST00000055375	TCAAGAAAAGCCCAGCTAGTCTTGTTTTATCTGATCCTGGAGAGTCTTCTCTGCCTGTCT	TC1590145	Mm.301748	mm|3qF1	GO:0008150|GO:0003674|GO:0005575
A_52_P467675	25.4769	4.67112	25.4769	up	6.68872	2.01761	Ankrd63	Mus musculus ankyrin repeat domain 63 (Ankrd63), mRNA [NM_001081971]	FALSE	383787	NM_001081971	ankyrin repeat domain 63	chr2	118525901	118525960	-	NM_001081971	ENSMUST00000104937	TACCCATAAAGCGTGTTCCTCTTGTAAAATATTAAATCCGGATACTTGAAGTCACTTCAC	TC1608610	Mm.35758	mm|2qE5	GO:0008150|GO:0003674|GO:0005575
A_51_P280962	25.4294	4.66842	25.4294	up	6.73673	2.06831	LOC545466	PREDICTED: Mus musculus uncharacterized LOC545466 (LOC545466), misc_RNA [XR_375033]	FALSE	545466	XR_375033	uncharacterized LOC545466	chr2	139102603	139102662	-	XR_375033		TGATAGCTTGAACGTAGTCTTTAGACTAGAAAGTGACATTTACAATACTTGCCATATGAG		Mm.330618	mm|2qF3
A_66_P112404	25.3208	4.66225	25.3208	up	6.97868	2.31643	Slc36a2	Mus musculus adult male urinary bladder cDNA, RIKEN full-length enriched library, clone:9530038D02 product:unclassifiable, full insert sequence. [AK079219]	FALSE	246049	AK079219	solute carrier family 36 (proton/amino acid symporter), member 2	chr11	54979387	54979446	-			TTGGGGATGTGGCCTGGCAGAGACAGAGAAACAGGAAAGTGGGGTTCCTGCAACACTATC		Mm.291280	mm|11qB1.3	GO:0070881|GO:0005302|GO:0005774|GO:0005280|GO:0005886|GO:0015078|GO:0015180|GO:0015193|GO:0005737|GO:0015816|GO:0016020|GO:0032973|GO:0035524|GO:0015824|GO:0015187|GO:0010155|GO:0016021|GO:0015808|GO:0070062|GO:0015992
A_52_P559975	25.1696	4.65361	25.1696	up	6.67847	2.02486	Cxcr2	Mus musculus chemokine (C-X-C motif) receptor 2 (Cxcr2), mRNA [NM_009909]	FALSE	12765	NM_009909	chemokine (C-X-C motif) receptor 2	chr1	74206886	74206945	+	NM_009909	ENSMUST00000027372	AAGGGTGGGGAGTTCGTGTAGAAGACACAGCTCCAGTTAGGGATGATGGGAAAGCCCTGA	TC1590710	Mm.234466	mm|1qC3	GO:0005515|GO:0002438|GO:0008284|GO:0005886|GO:0007200|GO:0019959|GO:0007204|GO:0042629|GO:0005829|GO:0031623|GO:0005622|GO:0072173|GO:0006935|GO:0033030|GO:0004950|GO:0038112|GO:0010666|GO:0004871|GO:0043066|GO:0070098|GO:0009986|GO:0004930|GO:0030593|GO:0004918|GO:0045766|GO:0002690|GO:0007165|GO:0006968|GO:0007186|GO:0016020|GO:0016494|GO:0090023|GO:0042119|GO:0016021|GO:0043117|GO:0007166
A_66_P111191	24.9317	4.63991	24.9317	up	7.52911	2.8892		T cell receptor gamma, variable 6 [Source:MGI Symbol;Acc:MGI:98636] [ENSMUST00000103555]	FALSE		Z48592		chr13	19282709	19282768	+		ENSMUST00000103555	GGACATGGCAGAGTGATTTGTCTTCAGTCCTCACCATACACCAAGTGACAGAAGAGGACA	TC1675302	Mm.246559	mm|13qA2
A_55_P1988975	24.5921	4.62012	24.5921	up	6.63052	2.0104	Ms4a4b	membrane-spanning 4-domains, subfamily A, member 4B [Source:MGI Symbol;Acc:MGI:1913083] [ENSMUST00000142135]	FALSE	60361	AK080934	membrane-spanning 4-domains, subfamily A, member 4B	chr19	11532299	11532358	+		ENSMUST00000142135	GATCCCTGTCCATTGCAGCAGGAGTGACACCTACAAAATGCCTGGTATGTAATTTGGTAT	TC1607054	Mm.33957	mm|19qA	GO:0005887
A_55_P1997756	24.3657	4.60678	24.3657	up	6.74112	2.13434	Il6	Mus musculus interleukin 6 (Il6), mRNA [NM_031168]	FALSE	16193	NM_031168	interleukin 6	chr5	30346367	30346426	+	NM_031168	ENSMUST00000026845	CTGTTACCTAGCCAGATGGTTTCTTGGAATGTATAAGTTTACCTCAATGAATTGCTAATT	TC1586583	Mm.1019	mm|5qB1	GO:0005515|GO:0032755|GO:0033160|GO:0008360|GO:0019221|GO:0050731|GO:0005615|GO:0031175|GO:0046888|GO:0042127|GO:0045079|GO:0002262|GO:0050679|GO:0045740|GO:0042832|GO:0005896|GO:0006953|GO:0032722|GO:0005125|GO:0048635|GO:0042110|GO:0032966|GO:0050871|GO:0016049|GO:0045454|GO:0045893|GO:0008083|GO:0009897|GO:0001781|GO:0005138|GO:0008284|GO:0008285|GO:0045188|GO:0050710|GO:0046716|GO:0045429|GO:…
A_55_P2511024	24.0567	4.58837	24.0567	up	7.21795	2.62959		UI-1-CF0-axi-d-09-0-UI.s1 NCI_CGAP_PlTr1 Mus musculus cDNA clone UI-1-CF0-axi-d-09-0-UI 3', mRNA sequence [BU758268]	FALSE		BU758268		chr4	150244677	150244736	-			AGGATCGTGCAGATACCAACTTCCCATTTTGATAATTACCTAAGATATCACACAGGGCTG		Mm.233466	mm|4qE2
A_55_P2602450	23.8866	4.57813	23.8866	up	6.61036	2.03223	BC049635	Mus musculus cDNA sequence BC049635 (BC049635), mRNA [NM_177785]	FALSE	277773	NM_177785	cDNA sequence BC049635	chr4	42884620	42884679	-	NM_177785	ENSMUST00000134400	CTCCAAAGTGTTGAATGACCAGAGTTCAGAGCTCAGTTCCCAACACTCCAAAGACATTTC	TC1623981	Mm.212727	mm|4qA5	GO:0008150|GO:0003674|GO:0016020|GO:0016021|GO:0005575
A_52_P198561	23.7445	4.56952	23.7445	up	6.62493	2.05541	Tmem30c	Mus musculus transmembrane protein 30C (Tmem30c), mRNA [NM_027651]	FALSE	71027	NM_027651	transmembrane protein 30C	chr16	57276318	57276816	-	NM_027651	ENSMUST00000023434	GATACCATAACTCTTTCATACAACCTGAATTCATCTACACAGATAGAAGTCCCAATGCTA	TC1590571	Mm.158563	mm|16qC1.1	GO:0008150|GO:0003674|GO:0016020|GO:0016021|GO:0005575
A_52_P638459	23.368	4.54646	23.368	up	6.74415	2.19769	Ccl5	Mus musculus chemokine (C-C motif) ligand 5 (Ccl5), mRNA [NM_013653]	FALSE	20304	NM_013653	chemokine (C-C motif) ligand 5	chr11	83339296	83339355	-	NM_013653	ENSMUST00000035938	TCTCAGCTGCTCCGAGGCTCTGCACAGCAAACCCAAGAAATCAGCATTTCATTGAAATTT	TC1583383	Mm.284248	mm|11qC	GO:0031269|GO:0043621|GO:0006887|GO:0005615|GO:0043623|GO:0042803|GO:0005622|GO:0031726|GO:0030298|GO:0031622|GO:0006935|GO:0000165|GO:0031729|GO:0031663|GO:0045071|GO:0050679|GO:0031584|GO:0008009|GO:0045744|GO:0042531|GO:0030335|GO:0009636|GO:0014068|GO:0005125|GO:0042056|GO:0045785|GO:0043922|GO:0016004|GO:0007186|GO:0002230|GO:0048245|GO:0043491|GO:0010759|GO:0048247|GO:0042119|GO:0031730|GO:…
A_51_P112319	23.0418	4.52618	23.0418	up	6.55576	2.02958	Hoxd11	Mus musculus homeobox D11 (Hoxd11), transcript variant 1, mRNA [NM_008273]	FALSE	15431	NM_008273	homeobox D11	chr2	74522028	74522087	+	NM_008273	ENSMUST00000142312	GAGTTTTTCTTTAATGTATACATAAACAAAGAGAAAAGACTCCAACTCTCTCGGATGCTC	TC1599639	Mm.207763	mm|2qC3	GO:0001656|GO:0010468|GO:0007389|GO:0001658|GO:0005634|GO:0009954|GO:0001759|GO:0009953|GO:0030326|GO:0009952|GO:0007338|GO:0048589|GO:0060351|GO:0032332|GO:0006355|GO:0010720|GO:0007275|GO:0032330|GO:0003677|GO:0006351|GO:0043565|GO:0001501|GO:0060272|GO:0005654|GO:0035115|GO:0042733
A_55_P2734837	23.0111	4.52426	23.0111	up	7.62788	3.10362	Slc2a4	Mus musculus 0 day neonate thymus cDNA, RIKEN full-length enriched library, clone:A430088G08 product:solute carrier family 2 (facilitated glucose transporter), member 4, full insert sequence. [AK138832]	FALSE	20528	AK138832	solute carrier family 2 (facilitated glucose transporter), member 4	chr11	69757309	69757368	-			GAAATAGGTGGAAATCCAGCAGCTTAGATTTAGAAGTCTTCTAAAAAATAAACCAGTGGT	TC1707452	Mm.10661	mm|11qB3	GO:0005515|GO:0010021|GO:0005215|GO:0048471|GO:0005886|GO:0030136|GO:0008643|GO:0055056|GO:0043231|GO:0005829|GO:0005737|GO:0015758|GO:0046323|GO:0022891|GO:0006810|GO:0030140|GO:0030659|GO:0005355|GO:0070062|GO:0012506|GO:0032869|GO:0009986|GO:0071470|GO:0005771|GO:0022857|GO:0071456|GO:0030315|GO:0042593|GO:0055085|GO:0031982|GO:0035428|GO:0012505|GO:0042383|GO:0005905|GO:0016020|GO:0050873|GO:…
A_65_P01731	22.9042	4.51754	22.9042	up	6.58596	2.06843		Mus musculus 13 days embryo heart cDNA, RIKEN full-length enriched library, clone:D330006I11 product:unclassifiable, full insert sequence. [AK084490]	FALSE		AK084490		chr19	28067261	28067320	-			ATTAACACAAAATGAATCAAGACGTGAACTGCTGTAAACATAGCATAGAGCAAAGTATCC	TC1635449	Mm.442211	mm|19qC1
A_51_P105078	22.8794	4.51598	22.8794	up	6.56914	2.05316	S100a4	Mus musculus S100 calcium binding protein A4 (S100a4), mRNA [NM_011311]	FALSE	20198	NM_011311	S100 calcium binding protein A4	chr3	90409842	90409902	+	NM_011311	ENSMUST00000001046	AGTGTTGGGGTGTAGTTTGCCAGTGGGGGATCTTCCCTGTTGGCTGTGAGATAGTGCCTT	TC1581621	Mm.3925	mm|3qF1	GO:0005515|GO:0043005|GO:0048471|GO:0005509|GO:0003779|GO:0005634|GO:0005615|GO:0046872|GO:0042802|GO:0050786|GO:0043123|GO:0048306|GO:0070062
A_55_P2735200	22.6606	4.50211	22.6606	up	6.52098	2.01887	Plcb1	Mus musculus 12 days embryo spinal cord cDNA, RIKEN full-length enriched library, clone:C530027M19 product:phospholipase C, beta 1, full insert sequence. [AK141464]	FALSE	18795	AK141464	phospholipase C, beta 1	chr2	135080225	135080284	+			TTAGAAAGCGTGCTAGTTGGTTGTGGTATTGCATACCTGCAATGCCTACAATCAGGAGCA		Mm.330607	mm|2qF3	GO:0005515|GO:0005516|GO:0000790|GO:0032417|GO:0046330|GO:0001556|GO:0042803|GO:0045444|GO:0007613|GO:2000560|GO:0005521|GO:0070062|GO:0008081|GO:0080154|GO:0005509|GO:0005546|GO:0007215|GO:0007213|GO:0016042|GO:0043547|GO:0008277|GO:0048639|GO:0007420|GO:0019899|GO:0045893|GO:0045892|GO:0008286|GO:0006629|GO:0021987|GO:1900087|GO:0043434|GO:2000438|GO:0005634|GO:0032735|GO:0005829|GO:0035556|GO:…
A_55_P2048705	22.4581	4.48917	22.4581	up	6.79178	2.30261	Fgf2	Mus musculus clone d846 fibroblast growth factor 2 (Fgf2) mRNA, complete cds, alternatively spliced. [AY027558]	FALSE	14173	AY027558	fibroblast growth factor 2	chr3	37279853	37279912	+		ENSMUST00000091203	AGCTTGGCTAGTGGCTTATAATGAAAGGCTTTCATGTTGGTGACCACAAGCTGAATGCCA	NP360820	Mm.473689	mm|3qB	GO:0060045|GO:0005515|GO:0001658|GO:0045597|GO:0001759|GO:0048678|GO:0009792|GO:0005615|GO:0030154|GO:0010764|GO:0032958|GO:0043552|GO:0051781|GO:0050679|GO:0051209|GO:0007275|GO:0005125|GO:0042056|GO:0060038|GO:0010595|GO:0043536|GO:0008543|GO:0042060|GO:0014843|GO:0010001|GO:0045893|GO:0008083|GO:0043537|GO:0051897|GO:0008284|GO:0008285|GO:0030324|GO:0002042|GO:0021940|GO:0005634|GO:0042660|GO:…
A_51_P261276	22.3341	4.48118	22.3341	up	6.61231	2.13114	Olfr461	Mus musculus olfactory receptor 461 (Olfr461), mRNA [NM_146382]	FALSE	258380	NM_146382	olfactory receptor 461	chr6	40494439	40494498	-	NM_146382	ENSMUST00000089490	ATGCCACATTTCAGCTTACTTTCTGCAAGACAAACCTATTAGATCATTTCTATTGTGACC	TC1599897	Mm.377468	mm|6qB1	GO:0050911|GO:0007608|GO:0004984|GO:0007186|GO:0016021
A_66_P102150	22.1724	4.47069	22.1724	up	6.4878	2.01711		Mus musculus 12 days embryo male wolffian duct includes surrounding region cDNA, RIKEN full-length enriched library, clone:6720482K20 product:unclassifiable, full insert sequence. [AK032968]	FALSE		AK032968		chr5	52471316	52471375	-			TGACAGAAGGGAGAGATAGATCATGAAGCTGAACTCTTACTCCAAGGATAGGGAATGAAA	TC1609686	Mm.191858	mm|5qC1
A_65_P12037	21.8455	4.44926	21.8455	up	6.48891	2.03965		BB207980 RIKEN full-length enriched, 0 day neonate thymus Mus musculus cDNA clone A430086A16 3'. [BB207980]	FALSE		BB207980		chr5	108088889	108088948	+			TCTTTGTTCTGCATTATTTGGTGGTTTAACCATGATTATACTGTAAAGAGTTTATTTGGT		Mm.159681	mm|5qE5
A_55_P2027386	21.4262	4.42131	21.4262	up	6.43743	2.01613	Gpr156	Mus musculus G protein-coupled receptor 156 (Gpr156), mRNA [NM_153394]	FALSE	239845	NM_153394	G protein-coupled receptor 156	chr16	38007554	38007613	+	NM_153394	ENSMUST00000061274	TTCCGTGTGTGTTGTTTGTATGATGACCACGAGTATCTTAATAAAAAAGAAATGACTGTC	TC1586968	Mm.228018	mm|16qB3	GO:0007165|GO:0003674|GO:0030054|GO:0016020|GO:0007186|GO:0005886|GO:0004930|GO:0045211|GO:0004965|GO:0045202|GO:0016021|GO:0004871
A_55_P2296320	21.3577	4.41668	21.3577	up	6.96211	2.54542	LOC102634887	PREDICTED: Mus musculus uncharacterized LOC102634887 (LOC102634887), transcript variant X1, ncRNA [XR_888184]	FALSE	102634887	XR_888184	uncharacterized LOC102634887	chr4	154242599	154242658	-	XR_888184		TCTGGAAACACTCTTGCCAACACCCTCAGAGACGCATCTCCGTCCGAGGTGATCCCAAAT		Mm.399545	mm|4qE2
A_52_P1115389	21.0612	4.39652	21.0612	up	6.53179	2.13527	2310041K03Rik	Mus musculus adult male tongue cDNA, RIKEN full-length enriched library, clone:2310041K03 product:unclassifiable, full insert sequence. [AK009740]	FALSE	75681	AK009740	RIKEN cDNA 2310041K03 gene	chr8	73920550	73920609	-			GCAAAATTGGGCGTAATTTGTAGTTCCGGTTTAATCACGCTATGGTTCTCAAGGCTTCTG	TC1630633	Mm.154604	mm|8qB3.3
A_55_P2551360	20.8542	4.38227	20.8542	up	6.48543	2.10316	Gm32411	PREDICTED: Mus musculus predicted gene, 32411 (Gm32411), ncRNA [XR_380259]	FALSE	102634952	XR_380259	predicted gene, 32411	chr10	40855019	40855078	-	XR_380259		CCCTAGGGGCGGGAGCAGACTGTTTTTATGAGAACTAAACAATACTGAACTTCTTTCACA			mm|10qB1
A_51_P141733	20.8428	4.38147	20.8428	up	6.62457	2.2431	1700063A18Rik	Mus musculus RIKEN cDNA 1700063A18 gene (1700063A18Rik), long non-coding RNA [NR_040467]	FALSE	73454	NR_040467	RIKEN cDNA 1700063A18 gene	chr1	97887474	97892043	-	NR_040467		GCTGTTTAATCAACTGAAAGAAGAAAATGTTTAACTCATATATTCCTCTCTAGGGGATGC	TC1690356	Mm.396229	mm|1qD
A_51_P422540	20.7898	4.3778	20.7898	up	6.41848	2.04068	Paqr8	Mus musculus progestin and adipoQ receptor family member VIII (Paqr8), mRNA [NM_028829]	FALSE	74229	NM_028829	progestin and adipoQ receptor family member VIII	chr1	20928523	20928582	+	NM_028829	ENSMUST00000068880	TGCATACACAAATGGGTGATTTTTAACTCTTCAGAGTCCTCAAACAGTGTCATTAAAATG	TC1602486	Mm.40780	mm|1qA4	GO:0048477|GO:0016020|GO:0005886|GO:0043401|GO:0003707|GO:0007275|GO:0016021|GO:0048545|GO:0005496|GO:0030154|GO:0008289
A_51_P334362	20.7229	4.37315	20.7229	up	6.4238	2.05065	Olfr1188	Mus musculus olfactory receptor 1188 (Olfr1188), mRNA [NM_146919]	FALSE	258921	NM_146919	olfactory receptor 1188	chr2	88400435	88400494	+	NM_146919	ENSMUST00000090701	TTTCCCATGGATAAAGCAATAGCCGTGTTTTATATCATCATCACACCTTTGTTAAATCCT	TC1599990	Mm.223326	mm|2qD	GO:0050911|GO:0007608|GO:0050907|GO:0004984|GO:0007186|GO:0016021|GO:0004888
A_55_P2719145	20.6826	4.37034	20.6826	up	6.38876	2.01842	Cacna1e	calcium channel, voltage-dependent, R type, alpha 1E subunit [Source:MGI Symbol;Acc:MGI:106217] [ENSMUST00000188321]	FALSE	12290	AK171983	calcium channel, voltage-dependent, R type, alpha 1E subunit	chr1	156546219	156546278	-		ENSMUST00000188321	ATGTTCATGTTTAGAAAGTATCCAGTGCCTTACAAAAGGATTTTCTGTAGACCATTTTCC		Mm.267517	mm|1qG3	GO:0086010|GO:0005886|GO:0007268|GO:0019226|GO:0046872|GO:0042596|GO:0006810|GO:0043204|GO:0006816|GO:0001662|GO:0007626|GO:0034765|GO:0006811|GO:0005262|GO:0005244|GO:0005245|GO:0005509|GO:0008331|GO:0090273|GO:0030317|GO:0042593|GO:0055085|GO:0005891|GO:0019233|GO:0070509|GO:0047485|GO:0002027|GO:0016020|GO:0008542|GO:0070588|GO:0050877|GO:0048265|GO:0016021|GO:0048266|GO:0005216|GO:0061178
A_55_P2822931	20.5205	4.35899	20.5205	up	6.37753	2.01853	Dennd5b	Mus musculus DENN/MADD domain containing 5B (Dennd5b), mRNA [NM_177192]	FALSE	320560	NM_177192	DENN/MADD domain containing 5B	chr6	148993285	148993344	-	NM_177192	ENSMUST00000150436	TAACAAAAAGAATGGAAATGTCCCCAACAACAGCGTCAGCGTGTATGAGCTACTGAAGGG	TC1585181	Mm.426874	mm|6qG3	GO:0043547|GO:0005085|GO:0017112|GO:0005262|GO:0050982|GO:0016020|GO:0070588|GO:0016021
A_55_P2162935	20.0458	4.32523	20.0458	up	6.36474	2.03951	Ntn1	Mus musculus netrin 1 (Ntn1), mRNA [NM_008744]	FALSE	18208	NM_008744	netrin 1	chr11	68022986	68023045	-	NM_008744	ENSMUST00000108674	ATGAATATATTTAATGACATGGAGAAAGTTGTGGATTTTCTTTCTTTTTCTTTCTTTTTT	TC1659732	Mm.39095	mm|11qB3	GO:0005515|GO:0030334|GO:0008284|GO:0042472|GO:0045773|GO:0005578|GO:0006915|GO:0030879|GO:0005576|GO:0007409|GO:0071944|GO:0033564|GO:0005604|GO:0005737|GO:0016337|GO:0040023|GO:0007411|GO:0030517|GO:0001764|GO:0060603
A_52_P723011	19.876	4.31296	19.876	up	6.33871	2.02575		Mus musculus 7 days neonate cerebellum cDNA, RIKEN full-length enriched library, clone:A730074B07 product:unclassifiable, full insert sequence. [AK043237]	FALSE		AK043237		chr1	150082183	150082242	-			CCCTCTTAAATAATTCCGTGCTTTTTGTAAAGTTTTGAAGTGGTCTTCTATTATCTCAGC	TC1633696	Mm.404602	mm|1qG1
A_66_P123864	19.7473	4.30358	19.7473	up	6.33824	2.03466	Tmprss9	Mus musculus transmembrane protease, serine 9 (Tmprss9), mRNA [NM_001081688]	FALSE	432478	NM_001081688	transmembrane protease, serine 9	chr10	80350189	80350248	+	NM_001081688	ENSMUST00000105333	CTCCCGGGGAGTTCCCCTGGCAGGTCAGTCTTCGAGAGAATCACGAACACTTCTGTGGCG		Mm.235302	mm|10qC1	GO:0006508|GO:0031639|GO:0008236
A_51_P401761	19.6996	4.30009	19.6996	up	6.31317	2.01308	Cdh10	cadherin 10 [Source:MGI Symbol;Acc:MGI:107436] [ENSMUST00000176593]	FALSE	320873	AK043661	cadherin 10	chr15	18898829	18898888	+		ENSMUST00000176593	TGTAAGTCCTTTGTTCAATACACATTTATTTGCCTTTATTCACTTGCAATCCATGACTGG	TC1609730	Mm.117794	mm|15qA2	GO:0016020|GO:0005886|GO:0005509|GO:0016021|GO:0007155|GO:0007156|GO:0046872
A_66_P131505	19.0866	4.25449	19.0866	up	6.26769	2.0132		autism susceptibility candidate 2 [Source:MGI Symbol;Acc:MGI:1919847] [ENSMUST00000198165]	FALSE		AK042622		chr5	132010208	132010267	-		ENSMUST00000198165	ATCAAATTCGTTTCTGGATATCCTGGCTGACACTTTGGTGAGGAAAAGCTTAATGTCAAA	TC1777605		mm|5qG2
A_65_P11126	18.7434	4.22831	18.7434	up	6.47432	2.24601	Foxp2	Mus musculus forkhead box P2 (Foxp2), transcript variant 1, mRNA [NM_053242]	FALSE	114142	NM_053242	forkhead box P2	chr6	15388094	15388153	+	NM_053242	ENSMUST00000115475	GTTGACAAATTTTTACTGTGACTATTTATTAAGCATGGATAAAGGAGACAGCCCTAAAGG	TC1594978	Mm.332919	mm|6qA1	GO:0005515|GO:0003700|GO:0006366|GO:0030324|GO:0005634|GO:0009790|GO:0009791|GO:0042803|GO:0046872|GO:0060501|GO:0048745|GO:0043010|GO:0050679|GO:0006355|GO:0046982|GO:0048286|GO:0002053|GO:0021549|GO:0000122|GO:0000978|GO:0003677|GO:0006351|GO:0043565|GO:0001078|GO:0007519|GO:0042297|GO:0040007|GO:0045892|GO:0060013
A_51_P136294	18.4646	4.20669	18.4646	up	6.25973	2.05304	Ms4a4b	Mus musculus membrane-spanning 4-domains, subfamily A, member 4B (Ms4a4b), mRNA [NM_021718]	FALSE	60361	NM_021718	membrane-spanning 4-domains, subfamily A, member 4B	chr19	11537629	11537688	+	NM_021718	ENSMUST00000123758	CACTTCATTGCACTGGCTTTTGAGGTGAATATTAGATTTACTGTAAGTATGTAAGTCAAG	TC1628088	Mm.33957	mm|19qA	GO:0005887
A_52_P134966	18.3643	4.19883	18.3643	up	6.88211	2.68327		RIKEN cDNA C730034F03 gene [Source:MGI Symbol;Acc:MGI:2441921] [ENSMUST00000168646]	FALSE		AK053866		chr15	89260765	89260824	+		ENSMUST00000168646	CAGCTTAGAAAGGAAGCTTACACAATCCATAATTCATCTGAAGGATGAGGTTTATTAGAA	TC1590589	Mm.473580	mm|15qE3
A_55_P2562770	18.3531	4.19795	18.3531	up	7.6114	3.41345	Gm30961	PREDICTED: Mus musculus predicted gene, 30961 (Gm30961), transcript variant X2, ncRNA [XR_386182]	FALSE	102633040	XR_386182	predicted gene, 30961	chr18	39815752	39815811	+	XR_386182		AGTAGCCCCAAAATGTTTCTTAACATGGACTCCTGGTGAGATCAATTATTTTCTTCATCA			mm|18qB3
A_55_P1966035	18.3004	4.1938	18.3004	up	6.54242	2.34862	Apoa2	Mus musculus apolipoprotein A-II (Apoa2), transcript variant 4, mRNA [NM_001305585]	FALSE	11807	NM_001305585	apolipoprotein A-II	chr1	173156320	173156379	+	NM_001305585	ENSMUST00000111319	TCAGCAGGAACTAGTCTGGTGAACTTCTTCAGCAGTTTAATGAACCTTGAGGAGAAACCG	TC1767358	Mm.389209	mm|1qH3	GO:0060192|GO:0030300|GO:0018206|GO:0030301|GO:0010903|GO:0005615|GO:0042803|GO:0034361|GO:0015759|GO:0006457|GO:0034364|GO:0006810|GO:0055102|GO:0070062|GO:0006656|GO:0042632|GO:0033344|GO:0046982|GO:0043691|GO:0045416|GO:0034366|GO:0043085|GO:0034370|GO:0034374|GO:0034375|GO:0042157|GO:0005319|GO:0008035|GO:0032375|GO:0050996|GO:0050995|GO:0060695|GO:0031100|GO:0017127|GO:0010873|GO:0042627|GO:…
A_52_P650180	18.2516	4.18995	18.2516	up	6.24259	2.05263	Nipal2	Mus musculus NIPA-like domain containing 2 (Nipal2), mRNA [NM_145469]	FALSE	223473	NM_145469	NIPA-like domain containing 2	chr15	34505136	34505195	-	NM_145469	ENSMUST00000040791	TGTTGGCCTGCTATTCAATACCACCTTTTAAAGGATTGCACATGTTCGTTCTGTGTCAGC	TC1581079	Mm.258402	mm|15qB3.1	GO:0008150|GO:0003674|GO:0015693|GO:0016020|GO:0015095|GO:0016021|GO:0005575
A_66_P140790	18.2043	4.18621	18.2043	up	6.21117	2.02496		Mus musculus adult male corpora quadrigemina cDNA, RIKEN full-length enriched library, clone:B230384G18 product:unclassifiable, full insert sequence. [AK046431]	FALSE		AK046431		chr5	18967155	18967214	+			GTCCAGTGGACGAGTGATGGATTCTGGGTTTTCAATGTAAGATCTAAAATAAAATACTTA	TC1608573	Mm.447453	mm|5qA3
A_52_P351955	18.1775	4.18408	18.1775	up	6.23275	2.04867		Mus musculus adult male testis cDNA, RIKEN full-length enriched library, clone:4921505H08 product:unclassifiable, full insert sequence. [AK029495]	FALSE		AK029495		chr10	34015724	34015783	+			TAGCAGTGTTTATGTGTTTACATAGGAAGTTAGCGATACATTTATTTCACCTCAGTAAGG	TC1617142	Mm.437511	mm|10qB1
A_55_P2127934	18.0733	4.17579	18.0733	up	6.98347	2.80768	Palm3	Mus musculus paralemmin 3 (Palm3), mRNA [NM_028877]	FALSE	74337	NM_028877	paralemmin 3	chr8	86554135	86554194	+	NM_028877	ENSMUST00000055077	CCCTTCTGCAATGAAGCCTTTATACTTGAAAATTAAATGTTAAGGCACTCTGGCTTTAAG	TC1669907	Mm.250943	mm|8qC3	GO:0003674|GO:0008063|GO:0005737|GO:0016020|GO:0005886|GO:0001960|GO:0000166|GO:0032496|GO:0005575|GO:0005524
A_66_P104620	18.0334	4.1726	18.0334	up	6.18572	2.01312	Gm18409	Mus musculus predicted gene, 18409 (Gm18409), non-coding RNA [NR_038018]	FALSE	100417125	NR_038018	mediator of cell motility 1 pseudogene	chr10	99101489	99101548	-	NR_038018		AGGACTGAACCCATGTGTCTGTAGACAAAGATGAACGCCGTGTTGAAATGCATTTACCTG	TC1614216	Mm.391428	mm|10qD1
A_66_P120860	17.9795	4.16828	17.9795	up	6.23771	2.06944	Gm19277	Mus musculus predicted gene, 19277 (Gm19277), long non-coding RNA [NR_040360]	FALSE	100502602	NR_040360	predicted gene, 19277	chr15	84979796	84979855	-	NR_040360		AAGCCTCCTTACAATTTTATTTGCATAAGGAACCTAAGGAAAATAGGTAAATGGGTCCAT	TC1620576	Mm.390830	mm|15qE2
A_30_P01019446	17.963	4.16696	17.963	up	6.42598	2.25902		lincRNA:chr13:114282250-114308950 reverse strand	FALSE				chr13	114303907	114303966	-			TTTCACAGGCTTTATCACCCAAGTCTCTGAGTAGTGAGCACTTCAGCTCTTTACCGTCTA			mm|13qD2.2
A_66_P136978	17.8553	4.15828	17.8553	up	6.49171	2.33343	Gm11413	Mus musculus predicted gene 11413 (Gm11413), long non-coding RNA [NR_045450]	FALSE	790913	NR_045450	predicted gene 11413	chr4	83024239	83024298	-	NR_045450		GCCTGGCCTGACAGGATTGTTTTGTATGTTTATTCTCCTTTGTTAGAGATTATTTGAGGC	TC1607658	Mm.406752	mm|4qC3
A_55_P2357751	17.7757	4.15184	17.7757	up	6.18741	2.03557	4930552N02Rik	Mus musculus RIKEN cDNA 4930552N02 gene (4930552N02Rik), long non-coding RNA [NR_040661]	FALSE	75367	NR_040661	RIKEN cDNA 4930552N02 gene	chr4	52841036	52841095	+	NR_040661		GTTGGGTCAGTAGCCTAAACAAGGTCCTCTAATTTAAGAGTTTGGGGAGTAAGCTTTTTT		Mm.159510	mm|4qB2
A_66_P130885	17.6865	4.14458	17.6865	up	6.21396	2.06938	B230334C09Rik	Mus musculus adult male olfactory brain cDNA, RIKEN full-length enriched library, clone:6430599A18 product:unclassifiable, full insert sequence. [AK032571]	FALSE	319537	AK032571	RIKEN cDNA B230334C09 gene	chr3	157730987	157731046	-			ATGTGGACATTCTGATGTGTGTCAGTGAGCTGAATTCTACACGCTGTATATATTGCATGC	TC1602382	Mm.395110	mm|3qH4
A_55_P2141147	17.6372	4.14055	17.6372	up	6.1575	2.01695	4930577H14Rik	Mus musculus adult male testis cDNA, RIKEN full-length enriched library, clone:4930577H14 product:unclassifiable, full insert sequence. [AK019813]	FALSE	78223	AK019813	RIKEN cDNA 4930577H14 gene	chr4	91605566	91605625	-			GAAGACAACAACTTGAGCCCCTTGTTTTTCTTTGCAAAATGTCATCAAACTAAAATACAG		Mm.402072	mm|4qC5	GO:0008150|GO:0003674|GO:0005575
A_30_P01019812	17.3603	4.11772	17.3603	up	6.18503	2.06731		lincRNA:chr5:20459718-20462031 forward strand	FALSE				chr5	20461244	20461303	+			CCCCTTCTCACTTCCTGAAGCTTAAGAGAAACTGACAAGATTATAAACGTATGGGTCACT			mm|5qA3
A_30_P01025531	17.0962	4.09561	17.0962	up	6.33234	2.23673		lincRNA:chr10:61486151-61488363 forward strand	FALSE				chr10	61488131	61488190	+			AGAGTGTGATTCAATTAGTCTGCTCCTATAGAGTGAACATTCACCAGCTGGGGATGAAGC			mm|10qB4
A_55_P2727898	16.9783	4.08562	16.9783	up	6.19146	2.10583	4931428L18Rik	Mus musculus adult male testis cDNA, RIKEN full-length enriched library, clone:4930563O14 product:hypothetical protein, full insert sequence. [AK016212]	FALSE	70988	AK016212	RIKEN cDNA 4931428L18 gene	chr1	31260040	31260099	-			GAAGATCTTGATAATAAGAATGGGAAGTGTAATATCTGTGAGTTAGCATTAACTGTCAGG	TC1587682	Mm.161414	mm|1qB	GO:0008150|GO:0003674|GO:0005575
A_55_P2155372	16.9203	4.08068	16.9203	up	6.09674	2.01605	Gm12695	Mus musculus predicted gene 12695 (Gm12695), mRNA [NM_001081284]	FALSE	620779	NM_001081284	predicted gene 12695	chr4	96390578	96390637	-	NM_001081284	ENSMUST00000107071	TACCGTTCTGGAGAAAACATAATCTTGGAGCCAGCACTTCAGTACTTAAAGGAGCTGTAA		Mm.439625	mm|4qC5	GO:0008150|GO:0003674|GO:0005575
A_52_P248403	16.8973	4.07872	16.8973	up	6.12982	2.0511		predicted gene 8000 [Source:MGI Symbol;Acc:MGI:3648432] [ENSMUST00000188378]	FALSE				chr15	74817021	74817046	-		ENSMUST00000188378	AATAAGGCCAAAGAGAAATTAAAAGAGGCTCCAGGAACTTTCTTGATTAGAGATAGTTTG			mm|15qD3
A_52_P177699	16.8008	4.07046	16.8008	up	6.19566	2.1252	Hnf1b	Mus musculus HNF1 homeobox B (Hnf1b), transcript variant 1, mRNA [NM_009330]	FALSE	21410	NM_009330	HNF1 homeobox B	chr11	83718784	83718843	+	NM_009330	ENSMUST00000108114	CTGAAATAAGATGAGGACCAAGGAGGGTGTGTGCTAATGAACTGAGCCAGACACTGTAAA	TC1582907	Mm.7226	mm|11qC	GO:0005515|GO:0003700|GO:0030111|GO:0006366|GO:0044212|GO:0003705|GO:0048793|GO:0048598|GO:0001714|GO:0032403|GO:0072181|GO:0042803|GO:0060677|GO:0072176|GO:0072179|GO:0007219|GO:0072177|GO:0060993|GO:0048806|GO:0001706|GO:0046982|GO:0000122|GO:1900212|GO:0065004|GO:0032922|GO:0050673|GO:0001889|GO:0072095|GO:0061017|GO:0005654|GO:0045893|GO:0030073|GO:0035565|GO:0001159|GO:0060429|GO:0042663|GO:…
A_51_P207028	16.7356	4.06485	16.7356	up	6.08209	2.01724	Vmn1r227	Mus musculus vomeronasal 1 receptor 227 (Vmn1r227), mRNA [NM_134195]	FALSE	171229	NM_134195	vomeronasal 1 receptor 227	chr17	20872803	20872862	+	NM_134195	ENSMUST00000088829	AAGAGGGTTCAGCATACCCTTCATGCTCATTCTTCCCTCAGAACTTCCACTGAAAACAGA	NP496271	Mm.377187	mm|17qA3.2	GO:0005550|GO:0016503|GO:0007186|GO:0005887|GO:0019236
A_52_P15532	16.5254	4.04662	16.5254	up	6.08603	2.03941	A430057O09	Mus musculus 0 day neonate thymus cDNA, RIKEN full-length enriched library, clone:A430057O09 product:unclassifiable, full insert sequence. [AK079755]	FALSE	330132	AK079755	uncharacterized protein A430057O09	chr5	99468833	99468892	-			TGTAATAGCGCCTAGTTTTTGTGTTCAAGGACTAAAGACATATCTCAGAAGGAGCTCAGA	TC1595545	Mm.319769	mm|5qE3
A_52_P505357	16.4889	4.04342	16.4889	up	6.11411	2.07069	Phf21a	PHD finger protein 21A [Source:MGI Symbol;Acc:MGI:2384756] [ENSMUST00000160235]	FALSE	192285	AK089411	PHD finger protein 21A	chr2	92054658	92054717	+		ENSMUST00000160235	AGTTGAAGCCTCTTGATGTTTGTATTCTTAGGCTTGACATTAGATTGGCTTCAATTCTGA	TC1630090	Mm.330408	mm|2qE1	GO:0006355|GO:0001967|GO:0000118|GO:0003682|GO:0008270|GO:0005634|GO:0000122|GO:0003677|GO:0046872|GO:0006351|GO:0016568
A_66_P105234	16.2967	4.02651	16.2967	up	6.05718	2.03067	Olfr1049	Mus musculus olfactory receptor 1049 (Olfr1049), mRNA [NM_147016]	FALSE	259018	NM_147016	olfactory receptor 1049	chr2	86095245	86095304	-	NM_147016	ENSMUST00000099899	TCCCCTTACTACCTTTGATCTGTTCACATGTAGAAGAGACAGAATTATTGACTATATTGT		Mm.223405	mm|2qD	GO:0050911|GO:0007608|GO:0004984|GO:0007186|GO:0005887|GO:0004930|GO:0005549|GO:0016021
A_55_P2935780	16.0928	4.00835	16.0928	up	6.43232	2.42398	Dlgap1	discs, large (Drosophila) homolog-associated protein 1 [Source:MGI Symbol;Acc:MGI:1346065] [ENSMUST00000126801]	FALSE	224997	AK163689	discs, large (Drosophila) homolog-associated protein 1	chr17	71136623	71136682	+		ENSMUST00000126801	TTTTGTCCCCGTCATCCCAACTTGTGTAACCTTGTTTCACCCTCAGAACCTGAATTTGTG		Mm.311840	mm|17qE1.3	GO:0030054|GO:0016020|GO:0005886|GO:0061136|GO:0045211|GO:0023052|GO:0070842|GO:0019904|GO:0045202|GO:0035418|GO:0007268|GO:0032403
A_66_P134758	16.055	4.00495	16.055	up	6.0411	2.03614	Gm38562	PREDICTED: Mus musculus uncharacterized LOC102641529 (LOC102641529), transcript variant X3, ncRNA [XR_868472]	FALSE	102641529	XR_868472	predicted gene, 38562	chr5	72072287	72072346	-	XR_868472		GGTGGGGAAAGATTGTAAAAGCCAGAGGCCCTCGATGACTACAACGAAGCAACATTTCCT		Mm.415555	mm|5qC3.2
A_52_P924017	15.9239	3.99313	15.9239	up	6.11625	2.12313	Gm31007	Mus musculus adult male testis cDNA, RIKEN full-length enriched library, clone:4930422C03 product:unclassifiable, full insert sequence. [AK076725]	FALSE	102633097	AK076725	predicted gene, 31007	chr15	94720438	94720497	-			GCTACAGGTTCACTTTATCTTTTATCATGGATTTTAAGACCCGTAAGAGACATACTGTTC	TC1611550	Mm.444679	mm|15qE3
A_51_P513439	15.7739	3.97947	15.7739	up	5.99438	2.01491	D630003M21Rik	Mus musculus RIKEN cDNA D630003M21 gene (D630003M21Rik), transcript variant 1, mRNA [NM_177657]	FALSE	228846	NM_177657	RIKEN cDNA D630003M21 gene	chr2	158022353	158025912	-	NM_177657	ENSMUST00000169335	ATCTCCACCGTTTCAGAAGGAAGATGTCCCGGTTCCACATGGACTGCCAGAACCTGCTGA	TC1585722	Mm.187574	mm|2qH1	GO:0008150|GO:0003674|GO:0005575
A_55_P1971774	15.7487	3.97716	15.7487	up	6.11243	2.13526	Fsip1	Mus musculus fibrous sheath-interacting protein 1 (Fsip1), mRNA [NM_027759]	FALSE	71313	NM_027759	fibrous sheath-interacting protein 1	chr2	118030628	118030687	-	NM_027759	ENSMUST00000028821	ACAGTGTGCTGATCTGCTATGTGTACACAAGTAAGACGATTAAATGGAGCTAATGAGCCC	TC1590617	Mm.85046	mm|2qE5	GO:0005515|GO:0008150|GO:0031514
A_51_P297369	15.7302	3.97546	15.7302	up	5.99322	2.01776	Olfr530	Mus musculus olfactory receptor 530 (Olfr530), mRNA [NM_146519]	FALSE	258512	NM_146519	olfactory receptor 530	chr7	147558907	147558966	-	NM_146519	ENSMUST00000074177	CTTCTGTATTGATACTGTCCTGCAGTCCCACCTTTATCAATGACATCATGACTGTTATTA		Mm.377545	mm|7qF4	GO:0050911|GO:0007608|GO:0004984|GO:0007186|GO:0016021
A_51_P274124	15.6969	3.97241	15.6969	up	6.03964	2.06723	Mansc1	Mus musculus MANSC domain containing 1 (Mansc1), mRNA [NM_026345]	FALSE	67729	NM_026345	MANSC domain containing 1	chr6	134559344	134559403	-	NM_026345	ENSMUST00000047443	ATCTGAGCTCTGATTCATTACTATTCCCCATTCCAGATAATGGCAACTGTTTGATACGAG	TC1580303	Mm.57648	mm|6qG1	GO:0008150|GO:0003674|GO:0016020|GO:0016021|GO:0005575
A_30_P01024512	15.6966	3.97238	15.6966	up	6.00157	2.02919		lincRNA:chr5:108543577-108544158 forward strand	FALSE				chr5	108543647	108543706	+			AAACCTGATGTGAAGTTTCAGTTGGACATGAATATGTCATTGGCTACCCTCATTATACTG			mm|5qF
A_30_P01028548	15.6811	3.97095	15.6811	up	7.43651	3.46556		lincRNA:chr2:150008075-150101675 reverse strand	FALSE				chr2	150018885	150018944	-			ACACTCATAGGGTTTCTCTTTCGTGATTATGAAAACTTGTGACATTTGAAAAAGCTTTAC			mm|2qG3
A_55_P2558433	15.6614	3.96914	15.6614	up	6.30808	2.33894	Gm31840	PREDICTED: Mus musculus predicted gene, 31840 (Gm31840), transcript variant X1, ncRNA [XR_396066]	FALSE	102634199	XR_396066	predicted gene, 31840	chr14	80743154	80743534	+	XR_396066		AATCTTCAATTTCAGTGCTGTCCAGAAAACTATAAAACCAGGAAGAGAATAAGCCCTTAA			mm|14qD3
A_55_P2844896	15.2768	3.93327	15.2768	up	5.97308	2.03981	Gm5891	Mus musculus predicted gene 5891 (Gm5891), mRNA [NM_001034904]	FALSE	545929	NM_001034904	predicted gene 5891	chr7	22695609	22695668	-	NM_001034904	ENSMUST00000186039	TATAAGATGCTGAACACACTGGGTGAAGGAAACTTTTCAGTGGTGAAACGGGCCTTCCAT	TC1591806	Mm.425418	mm|7qA3	GO:0008150|GO:0003674|GO:0005575
A_55_P2039684	15.2604	3.93172	15.2604	up	5.94965	2.01793	Gpr34	Mus musculus G protein-coupled receptor 34 (Gpr34), mRNA [NM_011823]	FALSE	23890	NM_011823	G protein-coupled receptor 34	chrX	13217863	13217922	+	NM_011823	ENSMUST00000041708	GACTGAGTTGAAATGTCAGTGAACATGAGTATTACTTCAAAATCTTACATCACTTGATGC	TC1582815	Mm.487326	mm|XqA1.1	GO:0007165|GO:0016020|GO:0007186|GO:0005886|GO:0045028|GO:0005887|GO:0004930|GO:0035589|GO:0016021|GO:0004871
A_55_P2028094	15.0724	3.91384	15.0724	up	5.93343	2.01959	Prph2	Mus musculus peripherin 2 (Prph2), mRNA [NM_008938]	FALSE	19133	NM_008938	peripherin 2	chr17	47060827	47060886	+	NM_008938	ENSMUST00000024773	GCCTCTTTTAAGCTACAAGTTCTGCATCCCAACCATCACTTGAAACATAAAAGCAAGGTG	TC1605523	Mm.291370	mm|17qC	GO:0060041|GO:0016020|GO:0016021|GO:0007155|GO:0007601|GO:0001750
A_52_P483799	14.9364	3.90076	14.9364	up	5.91564	2.01488	Pydc4	Mus musculus pyrin domain containing 4 (Pydc4), transcript variant 1, mRNA [NM_001177349]	FALSE	623121	NM_001177349	pyrin domain containing 4	chr1	175522791	175522850	-	NM_001177349	ENSMUST00000182880	TTTATGGTCTTAACAGGCTACATATAGTAGTTTCATTTCACTAGGACTATCACATAATTT	TC1586495	Mm.479935	mm|1qH3	GO:0001078|GO:0005737|GO:0003690|GO:0016020|GO:0006366|GO:0005730|GO:0005634|GO:0001047|GO:0000122|GO:0000978|GO:0042802|GO:0008134
A_55_P2715997	14.9039	3.89762	14.9039	up	5.92678	2.02916	Slc4a4	solute carrier family 4 (anion exchanger), member 4 [Source:MGI Symbol;Acc:MGI:1927555] [ENSMUST00000113216]	FALSE	54403	AK085387	solute carrier family 4 (anion exchanger), member 4	chr5	89471169	89471228	+		ENSMUST00000113216	ACCCTGAGCTCTGTGTGTTGGCAAATGTATGAGTTCTGCTGTTTTTTGTTGTTGTTTTTT	TC1586806		mm|5qE1	GO:0005515|GO:0006820|GO:0005215|GO:0008509|GO:0005886|GO:0015698|GO:0005623|GO:0006885|GO:0016323|GO:0016020|GO:0005452|GO:0005887|GO:0006810|GO:0051453|GO:0015701|GO:0035725|GO:0016021|GO:0006814|GO:0008510|GO:0070062|GO:0015293|GO:0006811
A_66_P106609	14.6752	3.87531	14.6752	up	5.9287	2.05339		predicted gene 7873 [Source:MGI Symbol;Acc:MGI:3647803] [ENSMUST00000167061]	FALSE		XM_011246065		chr16	18218497	18218556	+	XM_011246065	ENSMUST00000167061	AGACCAGCTCCCACACAGCTTCAGGGCAGGACACTGGGGTCTGCAGAACAATCCTTTCTG			mm|16qA3
A_55_P2142439	14.6266	3.87052	14.6266	up	5.91471	2.04419	Echdc2	Mus musculus enoyl Coenzyme A hydratase domain containing 2 (Echdc2), transcript variant 1, mRNA [NM_026728]	FALSE	52430	NM_026728	enoyl Coenzyme A hydratase domain containing 2	chr4	107851602	107851661	+	NM_026728	ENSMUST00000127392	TAAGCACACACCATAAAGTCTAGATCATCCAGAGAACCAAGGTACTGACCATGCAGTGCA	NP744373	Mm.270783	mm|4qC7	GO:0006629|GO:0005739|GO:0008152|GO:0006631|GO:0005575|GO:0003824|GO:0016829
A_65_P05169	14.504	3.85838	14.504	up	6.09775	2.23937	Peg3	paternally expressed 3 [Source:MGI Symbol;Acc:MGI:104748] [ENSMUST00000051209]	FALSE	18616	BE951149	paternally expressed 3	chr7	6657078	6657137	-		ENSMUST00000051209	TAATCTTCAGTGTTTGGGTAACAAACTTTACGTATGTACTCTGCATCACAAATATAAGGC	TC1673750	Mm.473952	mm|7qA1	GO:0010468|GO:0005737|GO:0006915|GO:0005654|GO:0005634|GO:0000122|GO:0003676|GO:0046872
A_30_P01031143	14.4955	3.85754	14.4955	up	5.98125	2.12372		lincRNA:chr16:38071700-38088275 forward strand	FALSE				chr16	38083884	38083943	+			GTGGGCTCTCGATCCATGAGCACAATCTCTGCCTCATAGGCAATTCACAGAAATCATTTT			mm|16qB3
A_51_P170747	14.4192	3.84992	14.4192	up	6.53345	2.68354	1700016H13Rik	Mus musculus RIKEN cDNA 1700016H13 gene (1700016H13Rik), transcript variant 2, mRNA [NM_001163550]	FALSE	74218	NM_001163550	RIKEN cDNA 1700016H13 gene	chr5	104077823	104077882	-	NM_001163550	ENSMUST00000120688	AGAAAAGAAAGTCGGCCTGAGAAGACCACTTCAGCCCAAGTGACCCAACATATTGTTGAA	TC1640912	Mm.159141	mm|5qE5	GO:0008150|GO:0003674|GO:0005575
A_55_P2033321	14.3684	3.84482	14.3684	up	5.85597	2.01115		major urinary protein, pseudogene 8 [Source:MGI Symbol;Acc:MGI:3780197] [ENSMUST00000178663]	FALSE		XM_011250152		chr4	60754148	60754207	+	XM_011250152	ENSMUST00000178663	GCAAAACTATTTGAGGAGCATGGAATCCTTAGAGAAAATAGCATTGATCTATCTAATGCG		Mm.427056	mm|4qB3
A_52_P320394	13.9976	3.80711	13.9976	up	5.86032	2.05321	Mrgprb3	Mus musculus MAS-related GPR, member B3 (Mrgprb3), mRNA [NM_207537]	FALSE	404238	NM_207537	MAS-related GPR, member B3	chr7	55898305	55898364	-	NM_207537	ENSMUST00000094383	GTCAATGCTACCATATACTTCCTTGTTGGCTCCATTAGGCATGGCAAGTTTCAGAAGATG	TC1599973	Mm.377926	mm|7qB4	GO:0008150|GO:0007165|GO:0003674|GO:0016020|GO:0007186|GO:0005887|GO:0004930|GO:0016021|GO:0005575|GO:0004871
A_55_P2132756	13.9549	3.8027	13.9549	up	5.82311	2.0204	Cacna1g	Mus musculus calcium channel, voltage-dependent, T type, alpha 1G subunit (Cacna1g), transcript variant 1, mRNA [NM_009783]	FALSE	12291	NM_009783	calcium channel, voltage-dependent, T type, alpha 1G subunit	chr11	94270459	94270518	-	NM_009783	ENSMUST00000107789	AAGAAAGATGCGCTGAGTCTCTCTGGTTTGTCTTCTGACCCAACAGACCTGGATCCCTGA	NP1260843	Mm.29585	mm|11qD	GO:0005515|GO:0048471|GO:0060402|GO:0005886|GO:0086010|GO:0007268|GO:0007204|GO:0030425|GO:0005829|GO:0060371|GO:0097110|GO:0042391|GO:0043025|GO:0051924|GO:0034765|GO:0014824|GO:0005245|GO:0008332|GO:0044297|GO:0010045|GO:0070509|GO:0016020|GO:0002027|GO:0045956|GO:0070588|GO:0001508
A_55_P2022890	13.8192	3.7886	13.8192	up	5.7945	2.0059	Slc12a8	Mus musculus solute carrier family 12 (potassium/chloride transporters), member 8 (Slc12a8), transcript variant 1, mRNA [NM_134251]	FALSE	171286	NM_134251	solute carrier family 12 (potassium/chloride transporters), member 8	chr16	33663232	33663291	+	NM_134251	ENSMUST00000121925	AGAACCTTTGGAAGTTGCTTCTACCAATAAGAAAACCCAAGACTGGTCTTCCCACCACAG	TC1586516	Mm.35253	mm|16qB3	GO:0016020|GO:0006810|GO:0016021|GO:0055085|GO:0006813|GO:0015293|GO:0006811
A_51_P419103	13.8025	3.78686	13.8025	up	5.79249	2.00563	2310007L24Rik	RIKEN cDNA 2310007L24 gene [Source:MGI Symbol;Acc:MGI:1922823] [ENSMUST00000009354]	FALSE	75573	XM_011249292	RIKEN cDNA 2310007L24 gene	chr11	106228251	106235660	+	XM_011249292	ENSMUST00000009354	CTAAACCCAGACACTTCACTAACTTCCTGTCGGAAGAATGCATGCCTTGGAAACAGAAGA	TC1593558	Mm.159539	mm|11qE1	GO:0008150|GO:0003674|GO:0005575
A_55_P2509533	13.6643	3.77234	13.6643	up	5.8267	2.05437	Gm11213	Mus musculus predicted gene 11213 (Gm11213), transcript variant 1, long non-coding RNA [NR_028584]	FALSE	670833	NR_028584	predicted gene 11213	chr4	63258164	63258223	-	NR_028584		AAAGGAGATACTCATTCATCTCCCCAGAACACTGTTCGCTATTTAGCCTTCAGAGACCCT	TC1687374	Mm.32213	mm|4qC1
A_30_P01025206	13.5865	3.7641	13.5865	up	6.43274	2.66863		lincRNA:chr13:51248372-51259297 reverse strand	FALSE				chr13	51248437	51248496	-			CCCAGTAGTACCAAGCCCTGAAGCCACCAAACAACCATTCTAACAGCAGAAGAATGCAGG			mm|13qA5
A_55_P2739381	13.554	3.76064	13.554	up	6.87235	3.11171	Eef2k	PREDICTED: Mus musculus eukaryotic elongation factor-2 kinase (Eef2k), transcript variant X4, mRNA [XM_006507345]	FALSE	13631	XM_006507345	eukaryotic elongation factor-2 kinase	chr7	128033254	128038745	+	XM_006507345	ENSMUST00000146482	AGCTCTGGACGGGAGACAGAGGAGAACAAGACAAAAGGCTTTGATTACTTACTGAAGGCG	TC1700857	Mm.25997	mm|7qF2	GO:0005516|GO:0005509|GO:0005524|GO:0006414|GO:0031952|GO:0016310|GO:0046777|GO:0000166|GO:0004674|GO:0016301|GO:0004686|GO:0006468|GO:0008135|GO:0016740|GO:0016772
A_55_P2097414	13.4345	3.74787	13.4345	up	5.7777	2.02983	Hs6st1	Mus musculus blastocyst blastocyst cDNA, RIKEN full-length enriched library, clone:I1C0025K13 product:heparan sulfate 6-O-sulfotransferase 1, full insert sequence. [AK166962]	FALSE	50785	AK166962	heparan sulfate 6-O-sulfotransferase 1	chr1	36163691	36163750	+			ATCCTTGACCAACAGGAAGTCTGAAGTCAGTTGGGCAGAGTCCTGTCTCAATAAAACTAG		Mm.213566	mm|1qB	GO:0018727|GO:0004394|GO:0018726|GO:0001537|GO:0018725|GO:0015012|GO:0018724|GO:0015015|GO:0048666|GO:0060716|GO:0008146|GO:0019111|GO:0001517|GO:0017095|GO:0080131|GO:0051922|GO:0016232|GO:0048286|GO:0050698|GO:0001525|GO:0050694|GO:0034930|GO:0016020|GO:0018721|GO:0018722|GO:0018723|GO:0016021|GO:0016740
A_30_P01020745	13.4057	3.74477	13.4057	up	5.76984	2.02507		lincRNA:chr17:74595885-74597555 reverse strand	FALSE				chr17	74597135	74597194	-			TGTAGTTCAGAGTTGGCCAGTAATTTAGCAGTAGTTTGCCACAGATGGCTGTACGTTCCT			mm|17qE2
A_51_P155336	13.3341	3.73705	13.3341	up	5.75003	2.01297		immunoglobulin heavy variable 1-14 [Source:MGI Symbol;Acc:MGI:4439781] [ENSMUST00000194015]	FALSE		M19903		chr12	115884889	115884948	-		ENSMUST00000194015	GGGCCTTGAGTGGATTGGATATATTTATCCTTACAATGATGGTACTAAGTACAATGAGAA	NP1489570	Mm.390473	mm|12qF2
A_55_P2163812	13.173	3.71951	13.173	up	5.76764	2.04813	2019-09-04	Mus musculus septin 4 (Sept4), transcript variant 3, mRNA [NM_001284394]	FALSE	18952	NM_001284394	septin 4	chr11	87402710	87402769	+	NM_001284394	ENSMUST00000148216	ATCTATCAGTTCCCAGACTGTGATTCCGATGAGGACGAGGACTTCAAATTACAGGACCAA	TC1605065	Mm.2214	mm|11qC	GO:0097223|GO:0043065|GO:0097227|GO:0031514|GO:0007286|GO:2001244|GO:0036126|GO:0042995|GO:0005525|GO:0030382|GO:0005739|GO:0005737|GO:0007049|GO:0000166|GO:0007420|GO:0043209|GO:0031398|GO:0005856|GO:0048240|GO:0051301
A_55_P2291405	13.122	3.71392	13.122	up	5.72001	2.00609	5830437K03Rik	Mus musculus adult male thymus cDNA, RIKEN full-length enriched library, clone:5830437K03 product:unclassifiable, full insert sequence. [AK017976]	FALSE	76068	AK017976	RIKEN cDNA 5830437K03 gene	chr3	130605740	130605799	+			ATACCTCTCAGGGGGACGAACAAATCACTTGACATCCATAAAGCAAAGGTAATTGGCCAC			mm|3qG3
A_55_P2185407	13.1177	3.71344	13.1177	up	5.77037	2.05693			FALSE				chr1	88221890	88221949	+			TGCATTCTGCTGGGGTTGACTCACACCAGCAGCCTCCCAACACCGTCTACTTTGTTATCC			mm|1qD
A_51_P502132	13.1144	3.71308	13.1144	up	7.14897	3.43589	Mmp23	Mus musculus matrix metallopeptidase 23 (Mmp23), mRNA [NM_011985]	FALSE	26561	NM_011985	matrix metallopeptidase 23	chr4	155025377	155025436	-	NM_011985	ENSMUST00000030937	GTGTGCATCCTGGGCACGAAAGGGATTTTGTGATGTCCGCCAGAGGCTCATGAAGAGGCT	TC1655148	Mm.29373	mm|4qE2	GO:0031012|GO:0016787|GO:0016020|GO:0005783|GO:0006508|GO:0008270|GO:0008233|GO:0016021|GO:0004222|GO:0046872|GO:0008237
A_55_P1979549	13.0692	3.7081	13.0692	up	5.75618	2.04808	Rp1	Mus musculus retinitis pigmentosa 1 (human) (Rp1), transcript variant 1, mRNA [NM_011283]	FALSE	19888	NM_011283	retinitis pigmentosa 1 (human)	chr1	4334346	4334405	-	NM_011283	ENSMUST00000027032	GCATAGCTATGACTTTGTTATCAGGATATCAGAAATATGGTCAGGACAAGAAATATATCC	TC1581340	Mm.294263	mm|1qA1	GO:0008017|GO:0042461|GO:0035082|GO:0060041|GO:0060042|GO:0071482|GO:0042995|GO:0045494|GO:0035556|GO:0035845|GO:0005737|GO:0005856|GO:0046549|GO:0005930|GO:0005875|GO:0046548|GO:0005929|GO:0001917|GO:0046785|GO:0030030|GO:0007026|GO:0032391|GO:0007601|GO:0050896|GO:0001750
A_66_P104382	12.9231	3.69188	12.9231	up	6.28916	2.59728	E230034D01Rik	Mus musculus 2 days pregnant adult female oviduct cDNA, RIKEN full-length enriched library, clone:E230034D01 product:unclassifiable, full insert sequence. [AK087650]	FALSE	320998	AK087650	RIKEN cDNA E230034D01 gene	chr9	43808662	43808721	+			TCACCAAGATGGGGAAGGTGATCAAATACTTTATCTAAGTTGCCAAATATAAACAGATTG	TC1614603	Mm.403555	mm|9qA5.1
A_55_P1997220	12.9104	3.69046	12.9104	up	5.74478	2.05432	Pou4f3	Mus musculus POU domain, class 4, transcription factor 3 (Pou4f3), mRNA [NM_138945]	FALSE	18998	NM_138945	POU domain, class 4, transcription factor 3	chr18	42555431	42555490	+	NM_138945	ENSMUST00000025374	AAGAACAGCAAGCCAGAGCTCTTCAACGGCAGTGAGCGTAAGCGCAAACGCACGTCCATC	NP518879	Mm.488204	mm|18qB3	GO:0031290|GO:0005667|GO:0048839|GO:0006355|GO:0060113|GO:0042472|GO:0003700|GO:0042491|GO:0006357|GO:0006366|GO:0007605|GO:0048675|GO:0005634|GO:0051402|GO:0000978|GO:0003677|GO:0021562|GO:0043565|GO:0001077|GO:0045944|GO:0050885|GO:0005654
A_30_P01026844	12.7232	3.66939	12.7232	up	5.71095	2.04157		lincRNA:chr14:62263564-62308286 forward strand	FALSE				chr14	62308035	62308094	+			GAGATGCGTGCTTGGATTCAGCGCATTTGTCTCCAACACTACAACAAAATTTAAGCGTCA			mm|14qD1
A_52_P344290	12.7165	3.66862	12.7165	up	5.70939	2.04077	F2r	Mus musculus coagulation factor II (thrombin) receptor (F2r), mRNA [NM_010169]	FALSE	14062	NM_010169	coagulation factor II (thrombin) receptor	chr13	96371902	96371961	-	NM_010169	ENSMUST00000059193	TTTCCAAATACTGTAGAGTCGCTTCCACGAAAGTCCTATGGTTGTATGGTTAACTTGGTT	TC1572371	Mm.24816	mm|13qD1	GO:0031594|GO:0051928|GO:0043524|GO:0051482|GO:0045211|GO:0032496|GO:0070374|GO:0031681|GO:0051209|GO:0030335|GO:0009986|GO:0004930|GO:0030168|GO:0014068|GO:0043280|GO:0007186|GO:0032967|GO:0045893|GO:0051930|GO:0007260|GO:0008284|GO:0008285|GO:0005886|GO:0015057|GO:0007262|GO:0035025|GO:0016265|GO:0007200|GO:0007204|GO:0007205|GO:0005829|GO:0001965|GO:0000186|GO:0048873|GO:0006954|GO:0045907|GO:…
A_55_P2040594	12.7133	3.66827	12.7133	up	5.7887	2.12043	Pabpc5	Mus musculus poly(A) binding protein, cytoplasmic 5 (Pabpc5), mRNA [NM_053114]	FALSE	93728	NM_053114	poly(A) binding protein, cytoplasmic 5	chrX	117043715	117043774	+	NM_053114	ENSMUST00000040961	GAATCATCAACTCCAAATAATTCTTTACTAATTCAGACTACTTAAAATATGCTGATTCAC	TC1591003	Mm.125979	mm|XqE1	GO:0008150|GO:0003674|GO:0005575
A_55_P2062274	12.7069	3.66754	12.7069	up	5.68237	2.01483	Rad23b	Mus musculus 2 cells egg cDNA, RIKEN full-length enriched library, clone:B020029J02 product:RAD23b homolog (S. cerevisiae), full insert sequence. [AK163379]	FALSE	19359	AK163379	RAD23b homolog (S. cerevisiae)	chr4	55364021	55364080	+			CTCCGGTTTTGCCTGTAAAAAGATCTGTGTTAACTTTAATACAACTTTATGTCAGGAATC		Mm.196846	mm|4qB3	GO:0005515|GO:0000502|GO:0071942|GO:0005634|GO:0032434|GO:0007283|GO:0006974|GO:0003684|GO:0005737|GO:0006281|GO:0000715|GO:0043161|GO:0005654|GO:0006289|GO:0031593
A_55_P2936147	12.679	3.66436	12.679	up	5.69491	2.03055	Hif1a	Mus musculus hypoxia inducible factor 1, alpha subunit (Hif1a), mRNA [NM_010431]	FALSE	15251	NM_010431	hypoxia inducible factor 1, alpha subunit	chr12	75047819	75047878	+	NM_010431	ENSMUST00000021530	TGGGTCTAACACTAACTGTACTGTTTTGTTATATCAAATAAACATCTTCTGTGGACCAGG	TC1586854	Mm.3879	mm|12qC3	GO:0005515|GO:0010468|GO:0003700|GO:0006366|GO:0003705|GO:0000981|GO:0001755|GO:0032403|GO:0030154|GO:0000989|GO:0001947|GO:0006879|GO:0031625|GO:0001944|GO:0006089|GO:0019901|GO:0014850|GO:0001892|GO:0030502|GO:0008542|GO:0032963|GO:0019896|GO:0019899|GO:0032364|GO:0008134|GO:0010508|GO:0030949|GO:0032007|GO:0008284|GO:0021987|GO:0005634|GO:0001837|GO:0010870|GO:0005829|GO:0005737|GO:0004871|GO:…
A_52_P604321	12.6639	3.66265	12.6639	up	5.69799	2.03534	Gm21276	Mus musculus predicted gene, 21276 (Gm21276), non-coding RNA [NR_073038]	FALSE	100861861	NR_073038	predicted gene, 21276	chr7	46512526	46512585	-	NR_073038		TATAGACACTGATACATACGTATACATGAGTAGTATATGAATGTGTAGTAGTGACATGGG	TC1591341	Mm.60620	mm|7qB3
A_55_P2110577	12.5931	3.65456	12.5931	up	5.66785	2.01329	4933431J24Rik	Mus musculus adult male testis cDNA, RIKEN full-length enriched library, clone:4933431J24 product:unclassifiable, full insert sequence. [AK017006]	FALSE	71298	AK017006	RIKEN cDNA 4933431J24 gene	chr14	118612250	118612309	+			GCAAGGCAAGAGGAATCCAGGTCATTTGTTGAATATTTTAAACTTCCAGAAAATGACTTT	TC1600325	Mm.85037	mm|14qE4
A_30_P01028473	12.4833	3.64193	12.4833	up	7.19538	3.55345		lincRNA:chr3:84610558-84611133 reverse strand	FALSE				chr3	84610634	84610693	-			AGCAAAATCTGCAACTGATTCCCCTTGACTGTGTCCCTTTATCCTTTATCAGGAAGCTGG			mm|3qF1
A_30_P01032147	12.4061	3.63298	12.4061	up	5.65117	2.01819		lincRNA:chr6:83841733-83842297 forward strand	FALSE				chr6	83842004	83842063	+			ATAATGTAGCCATTAATGGACCAGGAGGAATAGGCAGGAACTCTACCTAAGGGAGGGTTT			mm|6qC3
A_55_P2177911	12.3602	3.62763	12.3602	up	5.73884	2.1112	Lepr	Mus musculus leptin receptor (Lepr), transcript variant 2, mRNA [NM_010704]	FALSE	16847	NM_010704	leptin receptor	chr4	101464615	101464674	+	NM_010704	ENSMUST00000151733	TTGGGACGATGTTCCAAACCCCAAGAATTGTTCCTGGGCACAAGGACTGAATTTCCAAAA	TC1676265	Mm.259282	mm|4qC6	GO:0045721|GO:0005515|GO:0004896|GO:0005886|GO:0051346|GO:0019222|GO:0005576|GO:0001525|GO:0005615|GO:0042802|GO:0016500|GO:0043235|GO:0007165|GO:0007186|GO:0016020|GO:0005887|GO:0033210|GO:0042755|GO:0016021|GO:0043410|GO:0017046|GO:0004888|GO:0008203
A_55_P2160837	12.2678	3.61681	12.2678	up	6.9599	3.34309	Gja8	Mus musculus gap junction protein, alpha 8 (Gja8), mRNA [NM_008123]	FALSE	14616	NM_008123	gap junction protein, alpha 8	chr3	96722945	96723004	-	NM_008123	ENSMUST00000062944	CCCTTGAGCAGGCTGAGTAAAGCCAGCAGCAGGGCCAGGTCAGATGATCTCACCATATGA	TC1619374	Mm.455421	mm|3qF2.1	GO:0005243|GO:0030054|GO:0005886|GO:0007267|GO:0055085|GO:0007154|GO:0016020|GO:0002088|GO:0005921|GO:0005922|GO:0043010|GO:0051260|GO:0016021
A_55_P2146384	11.8784	3.57027	11.8784	up	5.59207	2.0218	Filip1	Mus musculus filamin A interacting protein 1 (Filip1), mRNA [NM_001081243]	FALSE	70598	NM_001081243	filamin A interacting protein 1	chr9	79663392	79663451	-	NM_001081243	ENSMUST00000172740	GGAAACAAACCTTCCTCTGTTTGTGCCAACCCTTTACATGTACTACTAATTTAAGTTTTA	TC1651696	Mm.23049	mm|9qE1	GO:0008150|GO:0003674|GO:0005737|GO:0005575|GO:0005856
A_55_P1993238	11.791	3.55961	11.791	up	5.58047	2.02086	Olfr761	Mus musculus olfactory receptor 761 (Olfr761), mRNA [NM_001011829]	FALSE	258094	NM_001011829	olfactory receptor 761	chr17	38089056	38089115	-	NM_001011829	ENSMUST00000049620	CTCAACCCCTTTATCTATAGTCTGAGAAATAAGTCCTTGAAAGAAGCTGTAAAGAAGTTA		Mm.377348	mm|17qB1	GO:0050911|GO:0007608|GO:0004984|GO:0007186|GO:0005887|GO:0004930|GO:0005549|GO:0016021
A_66_P103848	11.7762	3.55781	11.7762	up	5.61861	2.06081	Gm34883	Mus musculus 12 days embryo embryonic body between diaphragm region and neck cDNA, RIKEN full-length enriched library, clone:9430092D05 product:unclassifiable, full insert sequence. [AK035133]	FALSE	102638282	AK035133	predicted gene, 34883	chr17	10040482	10040541	-			TGCTTCCTGGGGTGTGTCCATTCATTAACTTATTCAATAAGCATTGTGACTGAATGGTGC	TC1620941	Mm.118259	mm|17qA1
A_51_P148280	11.6915	3.54739	11.6915	up	5.59714	2.04976	Acoxl	Mus musculus acyl-Coenzyme A oxidase-like (Acoxl), mRNA [NM_028765]	FALSE	74121	NM_028765	acyl-Coenzyme A oxidase-like	chr2	127949176	127949235	+	NM_028765	ENSMUST00000110344	TACTGTCAGTGGTGACTCATATTCCCAGAGACTTCGAAAAGCTCTGGCGCTGGGTTAAAA	TC1587140	Mm.244835	mm|2qF1	GO:0016402|GO:0006635|GO:0016401|GO:0050660|GO:0016627|GO:0044535|GO:0008152|GO:0003997|GO:0006631|GO:0016491|GO:0003995|GO:0005777|GO:0055114
A_55_P2177498	11.6218	3.53876	11.6218	up	5.56456	2.0258	BC048594	Mus musculus 10 days neonate medulla oblongata cDNA, RIKEN full-length enriched library, clone:B830049M12 product:hypothetical protein, full insert sequence. [AK140467]	FALSE	100038656	AK140467	cDNA sequence BC048594	chr2	105844749	105844808	+			CCAAGGTGTCCTTGGTCAACCTAAGCTGTCAATATTTAATTGATATCATCCAATAAATAC			mm|2qE3
A_66_P101427	11.4782	3.52082	11.4782	up	5.55367	2.03285	2310026L22Rik	Mus musculus adult male tongue cDNA, RIKEN full-length enriched library, clone:2310026L22 product:unclassifiable, full insert sequence. [AK009512]	FALSE	69594	AK009512	RIKEN cDNA 2310026L22 gene	chr4	137772045	137772104	+			GCACATTACATGAATAGGCAGATCTCAACGTAAAGTGCCAAATAAAAGGCGACTCCCTTC	TC1660717	Mm.417833	mm|4qD3
A_55_P1953292	11.472	3.52004	11.472	up	5.54045	2.0204	Vmn1r176	Mus musculus vomeronasal 1 receptor 176 (Vmn1r176), mRNA [NM_001166721]	FALSE	546943	NM_001166721	vomeronasal 1 receptor 176	chr7	24619934	24619993	-	NM_001166721	ENSMUST00000171073	TCTAGACTGTATTTGTACAGTCTGTAACATTTCTTTTGTGGACTCTCGGGTCTGGTTGAG		Mm.480275	mm|7qA3	GO:0008150|GO:0003674|GO:0005575
A_51_P222993	11.389	3.50957	11.389	up	5.73908	2.22951	Pnmal1	Mus musculus PNMA-like 1 (Pnmal1), mRNA [NM_001007569]	FALSE	71691	NM_001007569	PNMA-like 1	chr7	17546747	17546806	+	NM_001007569	ENSMUST00000038163	CTTGGTGCTAGAAGGGCTGTGTCGGTACCTCATGATGCACCTGCTTCAACATCCAGGCCT	TC1579928	Mm.275673	mm|7qA2	GO:0008150|GO:0003674|GO:0005575
A_55_P2506200	11.3491	3.50451	11.3491	up	5.50975	2.00524	Figla	Mus musculus folliculogenesis specific basic helix-loop-helix (Figla), mRNA [NM_012013]	FALSE	26910	NM_012013	folliculogenesis specific basic helix-loop-helix	chr6	85970852	85970911	+	NM_012013	ENSMUST00000032070	GAGTTACTTCACTCATTAGGAGTCTGATGAAAGAGTCCTTCTAAAATAGTCATGTATAAG	TC1595489	Mm.8024	mm|6qC3	GO:0005667|GO:0006355|GO:0048477|GO:0006366|GO:0005634|GO:0007275|GO:0000978|GO:0003677|GO:0006351|GO:0030154|GO:0043565|GO:0001077|GO:0045944|GO:0046983|GO:0008134
A_51_P222741	11.3406	3.50343	11.3406	up	5.51669	2.01326	H2-Ea-ps	Mus musculus histocompatibility 2, class II antigen E alpha, pseudogene (H2-Ea-ps), mRNA [NM_010381]	FALSE	100504404	NM_010381	histocompatibility 2, class II antigen E alpha, pseudogene	chr17	34481469	34481528	-	NM_010381	ENSMUST00000134042	TGTTTGACTTTGACGGCGATGAGATTTTCCATGTAGACATTGAAAAGTCAGAGACCATCT	TC1580387	Mm.15680	mm|17qB1
A_51_P479390	11.2955	3.49768	11.2955	up	5.55422	2.05654	Adamts9	a disintegrin-like and metallopeptidase (reprolysin type) with thrombospondin type 1 motif, 9 [Source:MGI Symbol;Acc:MGI:1916320] [ENSMUST00000136751]	FALSE	101401	AK007436	a disintegrin-like and metallopeptidase (reprolysin type) with thrombospondin type 1 motif, 9	chr6	92876348	92876407	-		ENSMUST00000136751	TGCAGATTCTTCCTATGTACACTGCTTTCTCTCATTCAAGCTCATCCTCACATCTGATGT	TC1675447	Mm.158235	mm|6qD1	GO:0048070|GO:0004175|GO:0006508|GO:0005578|GO:0045636|GO:0005615|GO:0008237
A_55_P2403686	11.2925	3.4973	11.2925	up	5.55931	2.06201	1700039O17Rik	AV209124 RIKEN full-length enriched, adult male testis Mus musculus cDNA clone 1700112O11 3'. [AV209124]	FALSE	68208	AV209124	RIKEN cDNA 1700039O17 gene	chr2	173059510	173059569	+			CCATTCAGAACGTTGTTAAAACGACGCCCAGTAAATTTTAATAGAACTCATAATAGGGGA		Mm.245981	mm|2qH3
A_55_P2736879	11.2349	3.48991	11.2349	up	5.49571	2.0058	Tfec	Mus musculus activated spleen cDNA, RIKEN full-length enriched library, clone:F830215O09 product:transcription factor EC, full insert sequence. [AK157426]	FALSE	21426	AK157426	transcription factor EC	chr6	16791607	16791666	-			GGTATGTGTTCAACAATCCTTCCAGATTTGTATGGTTAAAGCAAGAGTTTGACAACTACT	TC1663571	Mm.36217	mm|6qA2	GO:0034605|GO:0006355|GO:0005737|GO:0001077|GO:0006366|GO:0045944|GO:0046983|GO:0005654|GO:0005634|GO:0000978|GO:0003677|GO:0006351
A_55_P2934762	11.2322	3.48957	11.2322	up	6.84328	3.3537	4930500H12Rik	PREDICTED: Mus musculus RIKEN cDNA 4930500H12 gene (4930500H12Rik), transcript variant X3, ncRNA [XR_876151]	FALSE	74991	XR_876151	RIKEN cDNA 4930500H12 gene	chr16	73204183	73204243	+	XR_876151		GCACCATAAAAGAAAAGAAAGCCAGTGAGAATTTCTCCATTTCCTTCCTAGATGATTAAA	TC1715829	Mm.364748	mm|16qC3.1
A_55_P2737069	11.0372	3.4643	11.0372	up	5.51443	2.05013	Rap1gds1	RAP1, GTP-GDP dissociation stimulator 1 [Source:MGI Symbol;Acc:MGI:2385189] [ENSMUST00000198538]	FALSE	229877	AK158465	RAP1, GTP-GDP dissociation stimulator 1	chr3	138677466	138677525	-		ENSMUST00000198538	AGAAACTGTAGTTATTTGCTGTAACTGATCTGTAGCACAATAAAGGCAGCCTTCTTACTC			mm|3qH1	GO:0043547|GO:0005739|GO:0003674|GO:0031034|GO:0051561|GO:0005783|GO:0032471|GO:0070062|GO:0014829|GO:0005829
A_51_P382214	11.0047	3.46005	11.0047	up	5.49462	2.03457	Rab17	Mus musculus RAB17, member RAS oncogene family (Rab17), transcript variant 1, mRNA [NM_008998]	FALSE	19329	NM_008998	RAB17, member RAS oncogene family	chr1	92856682	92857724	-	NM_008998	ENSMUST00000135819	CAATGCTGCGCTCCTGGTTTATGACATCACTCGGAAGGATTCCTTTCACAAGGCCCAGCA	NP355944	Mm.279780	mm|1qD	GO:0005515|GO:0005886|GO:0002415|GO:0007264|GO:0032456|GO:0003924|GO:0030139|GO:0042995|GO:0015031|GO:0006886|GO:0030425|GO:0032402|GO:0032401|GO:0005622|GO:0051489|GO:0016323|GO:0045056|GO:0016324|GO:0000166|GO:0030100|GO:0043025|GO:0006810|GO:0046847|GO:0032482|GO:0070062|GO:0042470|GO:0051963|GO:0005623|GO:0005525|GO:0006897|GO:0042384|GO:0016020|GO:0008152|GO:0050773|GO:0055037|GO:0019003|GO:…
A_52_P199084	10.9642	3.45472	10.9642	up	5.47531	2.02058	Cd55	CD55 antigen [Source:MGI Symbol;Acc:MGI:104850] [ENSMUST00000140725]	FALSE	13136	XM_006529117	CD55 antigen	chr1	132344000	132344059	-	XM_006529117	ENSMUST00000140725	AAGATGGGTAAATCCCTTTAATCCGCTTGTTTTGTGGACACCATTAGGCGTCCAGTATGC	TC1668085	Mm.101591	mm|1qE4	GO:0004857|GO:0005886|GO:0009986|GO:0031225|GO:0046718|GO:0043086|GO:0030450|GO:0005829|GO:0008289|GO:0016324|GO:0016020|GO:0001618|GO:0045087|GO:0006958|GO:0045121|GO:0009897|GO:0070062|GO:0002376
A_30_P01026954	10.8988	3.4461	10.8988	up	5.46741	2.02131		lincRNA:chr3:121356775-121357347 reverse strand	FALSE				chr3	121357156	121357215	-			CCTACAGAGGGACAGTCAAGTTTATAGATGTAGCACTTTTTCTTTCAGTCAAGTTTTTTA			mm|3qG1
A_55_P2334177	10.8867	3.4445	10.8867	up	5.50794	2.06344	4933428C20Rik	Mus musculus adult male testis cDNA, RIKEN full-length enriched library, clone:4933428C20 product:unclassifiable, full insert sequence. [AK016962]	FALSE	71250	AK016962	RIKEN cDNA 4933428C20 gene	chr7	116638566	116638625	+			TCGCCCTGCTTCTACTTCCATAGTGCCAAGATTAAAGACTGTGAGAGCAAACTTGTCACA		Mm.399557	mm|7qE3
A_55_P2738212	10.8717	3.4425	10.8717	up	5.78164	2.33914	Kdm6a	Mus musculus 0 day neonate lung cDNA, RIKEN full-length enriched library, clone:E030037N17 product:ubiquitously transcribed tetratricopeptide repeat gene, X chromosome, full insert sequence. [AK164941]	FALSE	22289	AK164941	lysine (K)-specific demethylase 6A	chrX	17811036	17813841	+			TGAAATTCAGTTTCACATTGCCCACTTATATGAAACCCAGGTGAGTGTTTTAATTTACCC		Mm.257498	mm|XqA1.3	GO:0010468|GO:0005515|GO:0034792|GO:0051213|GO:0005634|GO:0048570|GO:0046872|GO:0042802|GO:0007507|GO:0003016|GO:0032525|GO:0035264|GO:0048568|GO:0071557|GO:0048333|GO:0060070|GO:0071558|GO:0043734|GO:0001843|GO:0000978|GO:0001701|GO:0003007|GO:0019798|GO:0035097|GO:0003682|GO:0000907|GO:0052635|GO:0016491|GO:0021915|GO:0052634|GO:0072358|GO:0055114|GO:0016568|GO:0018602
A_66_P133207	10.7733	3.42939	10.7733	up	6.78629	3.3569	BC051665	Mus musculus cDNA sequence BC051665 (BC051665), mRNA [NM_199148]	FALSE	218275	NM_199148	cDNA sequence BC051665	chr13	60883302	60883361	-	NM_199148	ENSMUST00000026078	TGTGACTGCCAATCTGCTGCCGTGAGCAGCTTTGTATCAGTGAGTTCTGAATTTTAATTG	TC1584681	Mm.222427	mm|13qB2	GO:0004197|GO:0008150|GO:0003674|GO:0051603|GO:0005575|GO:0005764|GO:0005615
A_30_P01019704	10.6841	3.41739	10.6841	up	5.6617	2.24431		lincRNA:chr14:105987405-106063477 forward strand	FALSE				chr14	106020807	106020866	+			TCAGAATTCCTGTTCTGAAGGAAGTTTTCATGTCAAAACGAGTGTCCCCAGGGTTATGAA			mm|14qE2.3
A_55_P2726062	10.6782	3.41659	10.6782	up	5.6664	2.24981	Gm31977	PREDICTED: Mus musculus predicted gene, 31977 (Gm31977), transcript variant X2, ncRNA [XR_875730]	FALSE	102634381	XR_875730	predicted gene, 31977	chr13	94365793	94365852	-	XR_875730		GTGGGACTGACTGCCTTTCTTCCCTACTGATTCACATGTATACAAAAGAAGTGGAAAGGC			mm|13qC3
A_52_P618580	10.6613	3.41431	10.6613	up	5.4697	2.05539		Mus musculus adult male testis cDNA, RIKEN full-length enriched library, clone:4930442F11 product:unclassifiable, full insert sequence. [AK132852]	FALSE		AK132852		chr7	86591498	86591557	-			TGCCTTGTTCCTTCTGTACTCCAAATAGAAGTATACCAAATGCCTCCTATCTCTAGAATA		Mm.444695	mm|7qD3
A_30_P01021842	10.4862	3.39041	10.4862	up	5.41215	2.02174		lincRNA:chr2:157239202-157239982 forward strand	FALSE				chr2	157239613	157239672	+			CACAAAAGGACATGATGGAGACTCACTTCTTCAATTATGTCCTGTCTTTTAGTGAAGTGT			mm|2qH1
A_55_P2094373	10.4313	3.38285	10.4313	up	7.33758	3.95473	Scgb2b27	Mus musculus secretoglobin, family 2B, member 27 (Scgb2b27), transcript variant 2, mRNA [NM_001276475]	FALSE	233099	NM_001276475	secretoglobin, family 2B, member 27	chr7	34797269	34797328	-	NM_001276475	ENSMUST00000185399	TGAATCACCTCATGGGATTTTCTTTCCTGTGGATGAAGAGCAGTCTCTCTGTGTGTGCTT	TC1658287		mm|7qB1	GO:0008150|GO:0003674|GO:0005576
A_66_P104833	10.374	3.3749	10.374	up	5.39555	2.02065	Slc30a8	Mus musculus solute carrier family 30 (zinc transporter), member 8 (Slc30a8), mRNA [NM_172816]	FALSE	239436	NM_172816	solute carrier family 30 (zinc transporter), member 8	chr15	52167214	52167273	+	NM_172816	ENSMUST00000037240	TGATTCTGCCACCATACTCAATGAGATCTTTATTTTTTGTGAAACAGTAAAACTTCCCTC	TC1587057	Mm.208831	mm|15qC	GO:0071577|GO:0005886|GO:0061088|GO:0032119|GO:0008324|GO:0005623|GO:0006882|GO:0042593|GO:0031410|GO:0055085|GO:0042803|GO:0009749|GO:0005385|GO:0016020|GO:0006810|GO:0016023|GO:0032024|GO:0006829|GO:0060627|GO:0016021|GO:0030141|GO:0030073|GO:0006812|GO:0006811
A_55_P2147831	10.2643	3.35956	10.2643	up	5.46903	2.10947	Gimap4	Mus musculus GTPase, IMAP family member 4 (Gimap4), transcript variant 1, mRNA [NM_174990]	FALSE	107526	NM_174990	GTPase, IMAP family member 4	chr6	48641817	48641876	+	NM_174990	ENSMUST00000121957	AGATCTCACAAGTCAAATAATCCAGGTTGAACACAAGTTAGCAGCTCAGCAGGTGACATC	NP335586	Mm.333048	mm|6qB2.3	GO:0005737|GO:0000166|GO:0005525|GO:0005829
A_51_P220049	10.2573	3.35859	10.2573	up	5.37558	2.017	Zfp119a	Mus musculus 10 days neonate cerebellum cDNA, RIKEN full-length enriched library, clone:B930079E16 product:similar to DNA-BINDING PROTEIN (FRAGMENT) [Homo sapiens], full insert sequence. [AK047498]	FALSE	104349	AK047498	zinc finger protein 119a	chr17	56002278	56002337	-			TCCTATTGACAGTGTCCTTTACAAGAGGAGGTGAATGACTGTTCTTGAAAATAGAGCCAG		Mm.460659	mm|17qD	GO:0005515|GO:0008150|GO:0005575
A_51_P401573	10.2381	3.35587	10.2381	up	6.11303	2.75716	Defb2	Mus musculus defensin beta 2 (Defb2), mRNA [NM_010030]	FALSE	13215	NM_010030	defensin beta 2	chr8	22953869	22953928	+	NM_010030	ENSMUST00000006745	AAGAACCCCTGTTGCAAGTACATGAAATGATTAGAAGGAAGCACATGGAAGTCAAGTGAC	TC1593185	Mm.41981	mm|8qA2	GO:0006952|GO:0005576|GO:0042742
A_55_P2786031	10.177	3.34724	10.177	up	5.40061	2.05337	Gm16976	PREDICTED: Mus musculus predicted gene, 16976 (Gm16976), ncRNA [XR_877736]	FALSE	102637302	XR_877736	predicted gene, 16976	chr14	45594533	45594592	+	XR_877736		GTACTGCTTCACTATTTGGGTATTCTTGAACAAGCCAAGCAATGGCGTCACACATTTTTT		Mm.488934	mm|14qC1
A_51_P467614	10.0258	3.32565	10.0258	up	5.34425	2.0186	Ttc29	Mus musculus tetratricopeptide repeat domain 29 (Ttc29), mRNA [NM_183096]	FALSE	73301	NM_183096	tetratricopeptide repeat domain 29	chr8	80737912	80741804	+	NM_183096	ENSMUST00000156432	TGCTTACAGAATTTTCAGACAGGCCTCTAAGAGCCCAGAGCAATCGGTTATCTGCAAATG	TC1678162	Mm.61243	mm|8qC1	GO:0008150|GO:0003674|GO:0005575
A_51_P305854	10.0007	3.32203	10.0007	up	5.35199	2.02996	Olfr1258	Mus musculus olfactory receptor 1258 (Olfr1258), mRNA [NM_146978]	FALSE	258980	NM_146978	olfactory receptor 1258	chr2	89770166	89770225	+	NM_146978	ENSMUST00000102609	ATTGATGCCTGTTATTCCTCTGTCAACACTCCTAAATTGATCATAGACTCACTCCATGAA	TC1720389	Mm.223370	mm|2qE1	GO:0050911|GO:0007608|GO:0050907|GO:0004984|GO:0007186|GO:0016021|GO:0004888
A_30_P01024399	9.99332	3.32096	9.99332	up	5.38735	2.06639		lincRNA:chr12:88216358-88221647 reverse strand	FALSE				chr12	88216590	88216649	-			ATTCTTGGACCTGGTTTGGTCATTCTCCCTTGTTAGTGGACCTCAGAAATGCATCCATGA			mm|12qD2
A_51_P186856	9.80611	3.29368	9.80611	up	5.52815	2.23447	Krt5	Mus musculus keratin 5 (Krt5), mRNA [NM_027011]	FALSE	110308	NM_027011	keratin 5	chr15	101537514	101537573	-	NM_027011	ENSMUST00000023709	CGGATACCCACCTAAATTCTGTCCTGGTTCTGACTTCCTCCAGAGTCTGTCCAATAAAAT	TC1575544	Mm.451847	mm|15qF2	GO:0005882|GO:0005739|GO:0005515|GO:0005737|GO:0016020|GO:0005886|GO:0005198|GO:0097110|GO:0005634|GO:0045095|GO:0070062
A_55_P2734017	9.80229	3.29312	9.80229	up	5.8052	2.51208	Epha5	Mus musculus Eph receptor A5 (Epha5), mRNA [NM_007937]	FALSE	13839	NM_007937	Eph receptor A5	chr5	84760253	84760312	-	NM_007937	ENSMUST00000136775	TTCCCATTGGGAAATGCATGTGCAAGGCTGGATATGAAGAGAAAAATGGTACCTGCCAAG	TC1613156	Mm.137991	mm|5qE1	GO:0005515|GO:0048471|GO:0005886|GO:0042995|GO:0030425|GO:0005622|GO:0005004|GO:0070851|GO:0005003|GO:0000166|GO:0007411|GO:0016301|GO:0032956|GO:0043025|GO:0060997|GO:0016772|GO:0005791|GO:0051964|GO:0048013|GO:0014068|GO:0018108|GO:0005524|GO:0043087|GO:0007399|GO:0032793|GO:0021766|GO:0016310|GO:0004672|GO:0016020|GO:0019933|GO:0006468|GO:0004713|GO:0016021|GO:0004714|GO:0007169|GO:0061178|GO:…
A_55_P1979407	9.77815	3.28956	9.77815	up	5.32641	2.03685	Pom121l2	Mus musculus POM121 membrane glycoprotein-like 2 (rat) (Pom121l2), transcript variant 1, mRNA [NM_001162928]	FALSE	195236	NM_001162928	POM121 membrane glycoprotein-like 2 (rat)	chr13	22076460	22076519	+	NM_001162928		ATCTAAGTCTTCCAAGAAGGTAAACCACCAGTACGTCATCAAGTGCTGGCAAAGAATGGG		Mm.204664	mm|13qA3.1	GO:0008150|GO:0003674|GO:0005575
A_52_P448335	9.76016	3.2869	9.76016	up	5.32051	2.0336	Ddo	PREDICTED: Mus musculus D-aspartate oxidase (Ddo), transcript variant X5, mRNA [XM_006512847]	FALSE	70503	XM_006512847	D-aspartate oxidase	chr10	40394596	40394655	+	XM_006512847		ATGATTTCTGGTATGTGTCATAATGGTAAGATTGGTGGAAGGTATAGGAGGGAAGTGCTC	NP1484396	Mm.252862	mm|10qB1	GO:0048037|GO:0006531|GO:0006533|GO:0005102|GO:0008445|GO:0007320|GO:0016641|GO:0016491|GO:0042445|GO:0007625|GO:0003884|GO:0019478|GO:0055114|GO:0005777
A_55_P2081772	9.65012	3.27055	9.65012	up	5.48033	2.20978	Gm9558	Mus musculus adult male testis cDNA, RIKEN full-length enriched library, clone:1700034M11 product:similar to 60S RIBOSOMAL PROTEIN L31 [Mus musculus], full insert sequence. [AK006604]	FALSE	672398	AK006604	predicted gene 9558	chr8	112971248	112971307	+			GGAATAAAGAACATTCCATATCACATTGTTCAGAAAACGTAATGAGGGAAAGGAGTCACC	TC1639864		mm|8qE1
A_51_P212782	9.45236	3.24067	9.45236	up	5.27088	2.0302	Il1b	Mus musculus interleukin 1 beta (Il1b), mRNA [NM_008361]	FALSE	16176	NM_008361	interleukin 1 beta	chr2	129190347	129190406	-	NM_008361	ENSMUST00000028881	AGGTTCCTATAATATGGATGAGAATTTTTATGAATGAAGCACCAGCACATTGCTTTGATG	TC1585020	Mm.222830	mm|2qF1	GO:0032755|GO:0019221|GO:0005615|GO:0032757|GO:0035234|GO:0005622|GO:0031622|GO:0009743|GO:0030730|GO:0000165|GO:0001660|GO:0032496|GO:0033198|GO:0034116|GO:0007613|GO:0043123|GO:0043122|GO:0010942|GO:0031663|GO:0032729|GO:0045410|GO:0032725|GO:0007568|GO:0019904|GO:0030593|GO:0045687|GO:0000122|GO:0005125|GO:0045086|GO:0035176|GO:0043491|GO:0045080|GO:0042346|GO:0008285|GO:0014050|GO:0032874|GO:…
A_55_P2167209	9.3944	3.2318	9.3944	up	7.06995	3.83815		RL31_HUMAN (P62899) 60S ribosomal protein L31, complete [TC1775906]	FALSE				chr16	16820339	16820398	-			CACAAGCAGCATTATTTCAGGTTGAAGAGAGAAGTGAGCATAGAAGAGATCACTGAAAAA	TC1775906		mm|16qA3	GO:0003735|GO:0015934|GO:0005840|GO:0006412
A_52_P421626	9.38403	3.23021	9.38403	up	5.25608	2.02588	Cyp2b19	cytochrome P450, family 2, subfamily b, polypeptide 19 [Source:MGI Symbol;Acc:MGI:107303] [ENSMUST00000132315]	FALSE	13090	AK029227	cytochrome P450, family 2, subfamily b, polypeptide 19	chr7	27550443	27550502	+		ENSMUST00000132315	TACTGATTCATTGGTCCATTGAAATATGAATCTTTTCATTCCTTAATCCTTCCAACTGGC	TC1628771	Mm.14098	mm|7qA3	GO:0008392|GO:0006805|GO:0070330|GO:0005506|GO:0005783|GO:0008395|GO:0019373|GO:0046872|GO:0043231|GO:0004497|GO:0005737|GO:0016020|GO:0019825|GO:0042738|GO:0016491|GO:0016712|GO:0016705|GO:0055114|GO:0020037
A_30_P01027505	9.22288	3.20522	9.22288	up	5.22238	2.01716		lincRNA:chr13:62152594-62153041 reverse strand	FALSE				chr13	62152901	62152960	-			GGCCTTACCACATTATTCACACAGTTTCTCTCTTCAGTGTCTTCTTTTATGTATTCTGAG			mm|13qB3
A_52_P37757	9.20876	3.20301	9.20876	up	5.22504	2.02203	Eps8l1	Mus musculus EPS8-like 1 (Eps8l1), transcript variant 2, mRNA [NM_026146]	FALSE	67425	NM_026146	EPS8-like 1	chr7	4430514	4430573	+	NM_026146	ENSMUST00000163137	AACAGAAGTCATTTGATCCCGGCTCGATCACAAAAAGTGATGAGACGATGGGGTTCCCAG	TC1582757	Mm.360392	mm|7qA1	GO:0035023|GO:0003779|GO:0032587|GO:0007266|GO:0001726|GO:0005622|GO:0043547|GO:0043234|GO:0005737|GO:0016601|GO:0042608|GO:1900029|GO:0051015|GO:0005089|GO:0030676|GO:0070062
A_55_P2521920	9.16459	3.19607	9.16459	up	5.24733	2.05126	Mgat4d	Mus musculus MGAT4 family, member C (Mgat4d), mRNA [NM_026233]	FALSE	67555	NM_026233	MGAT4 family, member C	chr8	85886337	85889608	+	NM_026233	ENSMUST00000038692	ACGGACTCAGAAAGTTGGCAAATAAAACAAGTATTGGACTTCTGTATTCTGATGCTGTAT	TC1595406	Mm.84115	mm|8qC2	GO:0004576|GO:0000030|GO:0052757|GO:0000033|GO:0035496|GO:0008921|GO:0004376|GO:0052640|GO:0003674|GO:0001962|GO:0052641|GO:0019112|GO:0000009|GO:0000026|GO:0080062|GO:0008375|GO:0046920|GO:0004583|GO:0016759|GO:0052824|GO:0016758|GO:0005975|GO:0016757|GO:0046921|GO:0031278|GO:0008417|GO:0008755|GO:0018716|GO:0005576|GO:0003980|GO:0018715|GO:0005575|GO:0033556|GO:0018718|GO:0019187|GO:0018717|GO:…
A_55_P2864826	9.1	3.18587	9.1	up	5.30381	2.11794	Gm32964	PREDICTED: Mus musculus predicted gene, 32964 (Gm32964), ncRNA [XR_868460]	FALSE	102635692	XR_868460	predicted gene, 32964	chr5	66900012	66900071	+	XR_868460		TCTAGAAAGTAAAGAAAAGCTGCAGTCTCTCCACAGTACTGAACGCCAACGGTGTTTCCA		Mm.444454	mm|5qC3.1
A_55_P2047188	9.04343	3.17687	9.04343	up	5.66446	2.48759	Fgf1	Mus musculus fibroblast growth factor 1 (Fgf1), mRNA [NM_010197]	FALSE	14164	NM_010197	fibroblast growth factor 1	chr18	38998337	38998396	-	NM_010197	ENSMUST00000131348	CATTCACTCTGCACCCATACTGTATTACACTCTGCACCTTATCAATATTAATAAATGTTG		Mm.241282	mm|18qB3	GO:0005515|GO:0008284|GO:0008283|GO:0030324|GO:0005634|GO:0001759|GO:0005615|GO:0030154|GO:0005829|GO:0034605|GO:0060979|GO:0005737|GO:0043406|GO:0045944|GO:0051781|GO:0008201|GO:0050679|GO:0030335|GO:0060681|GO:0005730|GO:0005578|GO:0005102|GO:2000544|GO:0005576|GO:0005104|GO:0007275|GO:0001525|GO:0060038|GO:0045766|GO:0044548|GO:0008543|GO:0001934|GO:0030544|GO:0005654|GO:0072163|GO:0045893|GO:…
A_55_P2585284	8.98164	3.16698	8.98164	up	5.2132	2.04622			FALSE				chr19	41910710	41910769	+			CATCTGCAAAATGGGATAAGTACAGAGCATAACTTGCAGAATTGTGGGAGATTTGATAAT			mm|19qC3
A_51_P331781	8.92479	3.15782	8.92479	up	5.17546	2.01764	Fam151b	Mus musculus family with sequence similarity 151, member B (Fam151b), mRNA [NM_001163627]	FALSE	73942	NM_001163627	family with sequence similarity 151, member B	chr13	93220165	93236948	-	NM_001163627	ENSMUST00000040106	TTGACAAAATCAAACAGGTACAGCTTAACTGTTTGGACTGGAAAAGATGACATTTATTCC	TC1616778	Mm.85935	mm|13qC3	GO:0008150|GO:0003674|GO:0005575
A_55_P1958171	8.84958	3.14561	8.84958	up	5.19661	2.051	Ms4a5	Mus musculus membrane-spanning 4-domains, subfamily A, member 5 (Ms4a5), mRNA [NM_183190]	FALSE	269063	NM_183190	membrane-spanning 4-domains, subfamily A, member 5	chr19	11353741	11353800	-	NM_183190	ENSMUST00000188267	CCCATACCCAAGGTTTCCTTTTATATTTATCTCAGGATATCCTTTCTGGGGCTCTGTTTT	TC1587298	Mm.268940	mm|19qA	GO:0008150|GO:0003674|GO:0005575
A_52_P463220	8.65345	3.11328	8.65345	up	6.3199	3.20662	Cdca8	cell division cycle associated 8 [Source:MGI Symbol;Acc:MGI:1196274] [ENSMUST00000147074]	FALSE	52276	AK031571	cell division cycle associated 8	chr4	124601152	124601211	-		ENSMUST00000147074	TAAGATGTATGAATGATTCCAGTGGAAATAGCAAGTTCTCATCTTTAAGGGGCTTTTACA	TC1677181	Mm.28038	mm|4qD2.2	GO:0005515|GO:0051276|GO:0010369|GO:0005694|GO:0005730|GO:0030496|GO:0005634|GO:0045171|GO:0043234|GO:0032133|GO:0005737|GO:0007049|GO:0007067|GO:0007080|GO:0005856|GO:0000775|GO:0051301
A_52_P355169	8.65035	3.11276	8.65035	up	5.21182	2.09906	Tnc	Mus musculus tenascin C (Tnc), mRNA [NM_011607]	FALSE	21923	NM_011607	tenascin C	chr4	63674248	63675011	-	NM_011607	ENSMUST00000107371	TCCTCTAGACATTGCTTTCGAAACATGGGAGATCATTTTCCGAAATATGAACAAAGAAGA	TC1635844	Mm.454219	mm|4qC1	GO:0008284|GO:0060740|GO:0005578|GO:0005576|GO:0005614|GO:0005615|GO:0031175|GO:0001649|GO:0005604|GO:0031012|GO:0010628|GO:0007162|GO:0016020|GO:0007528|GO:0014012|GO:0001968|GO:0007155|GO:0060739|GO:0060447|GO:0045545|GO:0005925
A_66_P127942	8.6323	3.10974	8.6323	up	7.5637	4.45395	Gm41830	PREDICTED: Mus musculus uncharacterized LOC105246556 (LOC105246556), ncRNA [XR_877804]	FALSE	105246556	XR_877804	predicted gene, 41830	chr19	29561427	29561486	-	XR_877804		TCCAGTGCCTTACCCTGTCACTCAGATGCTCAGTCAGAAAATAAAAGCTCTGGTTGAACT	TC1620539	Mm.458738	mm|19qC1
A_55_P2115225	8.61316	3.10654	8.61316	up	5.51062	2.40408	Fap	Mus musculus fibroblast activation protein (Fap), mRNA [NM_007986]	FALSE	14089	NM_007986	fibroblast activation protein	chr2	62339001	62339060	-	NM_007986	ENSMUST00000102732	CACAATGTTTTATCACCTGTTCATTGCCGGGTAGCGGAAATAAAGTCAGATGCTCAGGTT	TC1775380	Mm.41816	mm|2qC1.3	GO:0010710|GO:0030054|GO:0005886|GO:0004252|GO:0060244|GO:0042995|GO:0002020|GO:0005615|GO:0071158|GO:0010716|GO:0042803|GO:0071438|GO:0051603|GO:0006508|GO:0007155|GO:0009986|GO:0045178|GO:0045177|GO:0006915|GO:0005576|GO:0001525|GO:0030027|GO:0071850|GO:0005178|GO:0004175|GO:0016020|GO:0016787|GO:0043542|GO:1900119|GO:0008236|GO:0008233|GO:0016021|GO:0008239|GO:0005925
A_51_P331044	8.57266	3.09974	8.57266	up	5.14116	2.04141	Il20	Mus musculus interleukin 20 (Il20), mRNA [NM_021380]	FALSE	58181	NM_021380	interleukin 20	chr1	132806293	132807358	-	NM_021380	ENSMUST00000027673	ATTGACATCAGAATTTTAAGGACGACTGAGTCTTTGAAAGACATAAAGTCTTTGGATAGG	TC1593776	Mm.103794	mm|1qE4	GO:0030097|GO:0007262|GO:0005102|GO:0005623|GO:0045672|GO:0005576|GO:0005125|GO:0005615|GO:0046427|GO:0005622|GO:0006955|GO:0006954|GO:0045518|GO:0045517
A_55_P2570511	8.54715	3.09544	8.54715	up	5.16485	2.0694	Gm35137	PREDICTED: Mus musculus predicted gene, 35137 (Gm35137), ncRNA [XR_376455]	FALSE	102638614	XR_376455	predicted gene, 35137	chr4	98363644	98363703	-	XR_376455		CACTGGCTTGTACTATAACGTCTGGGACACTACATGACTTAAAAATAAAGCTGAACTCAA	TC1612442		mm|4qC6
A_55_P2117853	8.52939	3.09244	8.52939	up	5.10722	2.01478	Lhx9	Mus musculus LIM homeobox protein 9 (Lhx9), transcript variant 3, mRNA [NM_001042577]	FALSE	16876	NM_001042577	LIM homeobox protein 9	chr1	140729280	140729339	-	NM_001042577	ENSMUST00000112030	AGATGCCAAGGACCTCAAACAGCTTGCTCAAAAAACAGGCCTGACCAAAAGAGTTTTACA	NP743582	Mm.250732	mm|1qF	GO:0043565|GO:0005515|GO:0008585|GO:0035262|GO:0006355|GO:0008283|GO:0008270|GO:0005634|GO:0003677|GO:0046872|GO:0008584
A_55_P2733792	8.49653	3.08687	8.49653	up	5.11273	2.02585	Smgc	Mus musculus submandibular gland protein C (Smgc), mRNA [NM_198927]	FALSE	223809	NM_198927	submandibular gland protein C	chr15	91691254	91691313	+	NM_198927	ENSMUST00000088555	TTATTATCAGATAGAAGCCTTTTATCTTTTACTGGCATGTAAGGAGGCAGGGCTGTTGTC	NP834006	Mm.486225	mm|15qE3	GO:0008150|GO:0003674|GO:0005576|GO:0005575
A_55_P2113587	8.47105	3.08254	8.47105	up	5.105	2.02246		major urinary protein, pseudogene 12 [Source:MGI Symbol;Acc:MGI:3783148] [ENSMUST00000126217]	FALSE		XR_390616		chr4	61115734	61115793	+	XR_390616	ENSMUST00000126217	GAAAAACTATGTGAGGAGCATGGAATCGTTAGAGAAAATAGCATTGACTTATCTAATGCC	TC1781567		mm|4qB3
A_51_P222359	8.45009	3.07897	8.45009	up	5.11125	2.03229	Emilin1	Mus musculus elastin microfibril interfacer 1 (Emilin1), mRNA [NM_133918]	FALSE	100952	NM_133918	elastin microfibril interfacer 1	chr5	31222545	31223001	+	NM_133918	ENSMUST00000031055	GACAGAGTCTTGCTCAATGATGGAGGCTACTATGACCCAGAGACAGGTGTATTCACTGCA	TC1574584	Mm.286375	mm|5qB1	GO:0031012|GO:0005515|GO:0005581|GO:0030198|GO:0010811|GO:0005578|GO:0030023|GO:0005576|GO:0007155|GO:0070062|GO:0042802
A_52_P247462	8.44674	3.0784	8.44674	up	5.09858	2.02019	Hykk	Mus musculus hydroxylysine kinase 1 (Hykk), mRNA [NM_177351]	FALSE	235386	NM_177351	hydroxylysine kinase 1	chr9	54794279	54794338	+	NM_177351	ENSMUST00000039742	TGAAGAAATCTGGTTTGAAACTGCCAAGTCCTATGAATCTGAGATATCCATGTGACTGCC	NP726236	Mm.259334	mm|9qB	GO:0016310|GO:0008150|GO:0003674|GO:0005737|GO:0016301|GO:0005575|GO:0047992|GO:0016740|GO:0016772
A_51_P408430	8.4035	3.07099	8.4035	up	5.11788	2.04689	Col24a1	Mus musculus collagen, type XXIV, alpha 1 (Col24a1), mRNA [NM_027770]	FALSE	71355	NM_027770	collagen, type XXIV, alpha 1	chr3	145214473	145214532	+	NM_027770	ENSMUST00000142441	AAAGTACTTCAGGCCACCTAAATCCAGTGGTAGGTTTGGATTAGAAACTGGTGTTTGTGA	TC1587416	Mm.235570	mm|3qH2	GO:0003674|GO:0005581|GO:0002244|GO:0005578|GO:0005576|GO:0005575|GO:0005201
A_55_P2735815	8.36489	3.06435	8.36489	up	7.53688	4.47254		Mus musculus 4 cells embryo 4 cells cDNA, RIKEN full-length enriched library, clone:I0C0034D16 product:unclassifiable, full insert sequence. [AK145395]	FALSE		AK145395		chr5	128060417	128060476	+			TTAGGCAAAAGCAAGTCACCATCAAAGGTCTGAATAAAACAGGGTGTGTGACTATTTATT		Mm.244123	mm|5qG1.2
A_30_P01030277	8.32108	3.05677	8.32108	up	5.0928	2.03603		lincRNA:chr6:57560819-57569928 forward strand	FALSE				chr6	57569793	57569852	+			CAAAGCAAGTATTGTTCTTAGACTTTGTTAGCCATAACTGCCAGTCAAGATAAATCATAC			mm|6qB3
A_30_P01026651	8.25927	3.04601	8.25927	up	5.55316	2.50714		lincRNA:chr6:90848183-90861277 reverse strand	FALSE				chr6	90855996	90856055	-			GATATGGGGTGTTTGGCTCGTCTATTTTCATCAAGCCATAGTCTTTGTCAGCGGGATGAT			mm|6qD1
A_55_P2014839	8.22519	3.04005	8.22519	up	5.05265	2.0126	Vmn1r44	Mus musculus vomeronasal 1 receptor 44 (Vmn1r44), mRNA [NM_053227]	FALSE	113854	NM_053227	vomeronasal 1 receptor 44	chr6	89843993	89844052	+	NM_053227	ENSMUST00000089420	GCTCATGAGTTTCTTTGTGGTTTTCTACATTTTGGACACTGTTATCTTCCACTCAAGGAT	TC1600284	Mm.377151	mm|6qD1	GO:0007165|GO:0016503|GO:0016020|GO:0007186|GO:0005886|GO:0004930|GO:0007606|GO:0004872|GO:0016021|GO:0005575|GO:0004871|GO:0019236
A_55_P2110910	8.18461	3.03291	8.18461	up	5.0585	2.02559	Flrt1	Mus musculus fibronectin leucine rich transmembrane protein 1 (Flrt1), mRNA [NM_201411]	FALSE	396184	NM_201411	fibronectin leucine rich transmembrane protein 1	chr19	7169047	7169106	-	NM_201411	ENSMUST00000113383	TCTTTCCTGTGCCGTTTCCTTCCCAGATCTACAGAAATATGACGTTCTCCGAGATACTCT	TC1604762	Mm.386930	mm|19qA	GO:0051965|GO:0005615
A_55_P1989867	8.17376	3.031	8.17376	up	5.09944	2.06844	Vmn2r57	Mus musculus vomeronasal 2, receptor 57 (Vmn2r57), mRNA [NM_177764]	FALSE	269902	NM_177764	vomeronasal 2, receptor 57	chr7	48655180	48655239	-	NM_177764	ENSMUST00000165029	GCTTCCAGTACATCATTTCTTGCCTTGATATTTGTCCCTAAGTGCTACATAATTTTGTTA	TC1594389	Mm.483785	mm|7qB3	GO:0008150|GO:0003674|GO:0005575
A_55_P2256388	8.1573	3.02809	8.1573	up	5.29304	2.26495	4930467D21Rik	Mus musculus RIKEN cDNA 4930467D21 gene (4930467D21Rik), long non-coding RNA [NR_045981]	FALSE	75814	NR_045981	RIKEN cDNA 4930467D21 gene	chr5	98016947	98017006	+	NR_045981		CACTCCTAGACCACATAGTACTCAGCATGAACACATAATACTTTATGGAGATATAGTTTT		Mm.444705	mm|5qE3	GO:0008150|GO:0003674|GO:0005575
A_55_P1986823	8.13338	3.02385	8.13338	up	5.04984	2.02599	Gm8075	PREDICTED: Mus musculus predicted gene 8075 (Gm8075), transcript variant X1, ncRNA [XR_381689]	FALSE	666385	XR_381689	predicted gene 8075	chr12	74909293	74909352	+	XR_381689		TGAAGACCAGTGAAACAAACACAGCCAGTCATCCCAATACATAACCCAACAGACAATCTG	TC1674376	Mm.363899	mm|12qC3
A_30_P01024270	8.12296	3.02201	8.12296	up	5.05671	2.0347		lincRNA:chr17:15357376-15385701 forward strand	FALSE				chr17	15373154	15373213	+			CGTTCTGTGCTCTGTTTACTCAACAGCCACTTTATAATCAAAGCTGTTAAACAAAATTTC			mm|17qA2
A_55_P2723969	8.04395	3.0079	8.04395	up	5.02395	2.01604			FALSE										ATCTAAAAAATTTCACGAGATTGAGTCCTTGCTGGTGACGATCTCCTTGCGGCAAGGAGA
A_55_P2022870	8.0118	3.00213	8.0118	up	5.07108	2.06895	Amph	amphiphysin [Source:MGI Symbol;Acc:MGI:103574] [ENSMUST00000198668]	FALSE	218038	AK163669	amphiphysin	chr13	19211834	19211893	+		ENSMUST00000198668	TGATCTCCTTGACAGATGTACCTCTTGATACCTATGTAAGCCAAACACAAACAGGTTGAC	TC1601312	Mm.101650	mm|13qA2	GO:0005515|GO:0031256|GO:0030054|GO:0046982|GO:0005623|GO:0045202|GO:0048488|GO:0031410|GO:0008022|GO:0032403|GO:0008021|GO:0005737|GO:0005543|GO:0016020|GO:0043195|GO:0043679|GO:0007612|GO:0005856
A_55_P2059524	7.99012	2.99822	7.99012	up	5.02295	2.02473		T cell receptor alpha variable 5-4 [Source:MGI Symbol;Acc:MGI:1196221] [ENSMUST00000103664]	FALSE		U07877		chr14	54323969	54324028	+		ENSMUST00000103664	CATCAACTGCAGTTATGAAGACAGTGCCTCCAACTACTTCCCTTGGTATAAGCAAGAACC	NP050422	Mm.489024	mm|14qC2
A_52_P67358	7.96266	2.99325	7.96266	up	5.00474	2.01148	Nsa2	Mus musculus 8 days embryo whole body cDNA, RIKEN full-length enriched library, clone:5730599A22 product:CDK105 PROTEIN homolog [Rattus norvegicus], full insert sequence. [AK019991]	FALSE	59050	AK019991	NSA2 ribosome biogenesis homolog (S. cerevisiae)	chr13	97904011	97904070	-			GGGCGCTACAAAGCATATGATGTTACTAGCAGTCTTAAAGTCTGTTTTAGGGAAAAATAC	TC1720719		mm|13qD1	GO:0008150|GO:0042254|GO:0030529|GO:0006364|GO:0005730|GO:0005634
A_51_P120875	7.90636	2.98301	7.90636	up	4.99155	2.00854	Olfr713	Mus musculus olfactory receptor 713 (Olfr713), mRNA [NM_147034]	FALSE	259036	NM_147034	olfactory receptor 713	chr7	114180510	114180569	+	NM_147034	ENSMUST00000098139	TGTTGTGACTCCCATGTTGAACCCCATCATCTATAGCCTGAGAAATAATGAGGTGAAGAG	TC1599627	Mm.377801	mm|7qE3	GO:0050911|GO:0007608|GO:0004984|GO:0007186|GO:0016021
A_52_P247559	7.89735	2.98137	7.89735	up	5.58298	2.60162	Dach2	Mus musculus dachshund 2 (Drosophila) (Dach2), transcript variant 1, mRNA [NM_001142570]	FALSE	93837	NM_001142570	dachshund 2 (Drosophila)	chrX	110946868	110946927	+	NM_001142570	ENSMUST00000113382	ACCCTCTTAAAACTATGAAGGAGTCAACTACTAATTAGCTGTTTCCTATTCCTAATGATG	TC1620082	Mm.79760	mm|XqE1	GO:0046545|GO:0006355|GO:0007275|GO:0005634|GO:0003677|GO:0006351
A_52_P55258	7.84991	2.97268	7.84991	up	4.97886	2.00618		RIKEN cDNA 9030619P08 gene [Source:MGI Symbol;Acc:MGI:3612405] [ENSMUST00000190141]	FALSE				chr15	75260348	75260405	-		ENSMUST00000190141	AATACAACTACCTGCCTGAATGGATGGTGTGTTATTCAGATAATAGAAATTATTGAGGAC	TC1778008		mm|15qD3
A_55_P2076106	7.82424	2.96795	7.82424	up	5.83059	2.86264	Ccdc169	Mus musculus coiled-coil domain containing 169 (Ccdc169), transcript variant 4, non-coding RNA [NR_110776]	FALSE	320604	NR_110776	coiled-coil domain containing 169	chr3	54974356	54974413	+	NR_110776		TGTAGTGTGTGTTGACCCCTGGTTTTACCATAGCTATGGGCTGTTGGTTTTCTTGGAGGT			mm|3qC	GO:0008150|GO:0003674|GO:0005575
A_30_P01019006	7.81642	2.96651	7.81642	up	5.81814	2.85163		lincRNA:chr7:134369091-134376366 reverse strand	FALSE				chr7	134375902	134375961	-			AGCAGAAGTTAGAGATAAAGTTAAACCATGCATCGTCTGTCCCTTGAGTGCGGTCAGTTT			mm|7qF3
A_55_P2370519	7.78119	2.95999	7.78119	up	5.03053	2.07054	D4Ertd335e	C80868 Mouse 3.5-dpc blastocyst cDNA Mus musculus cDNA clone J0089G07 3'. [C80868]	FALSE	52302	C80868	DNA segment, Chr 4, ERATO Doi 335, expressed	chr4	57079985	57080044	+			TAACACAAAGAGCTGAATTCCACTGGAGCTGGGAGCTTCCAACTTAAAAGCAAAGGAGGA		Mm.441766	mm|4qB3
A_51_P431785	7.77651	2.95912	7.77651	up	5.0138	2.05468	Myom2	Mus musculus myomesin 2 (Myom2), mRNA [NM_008664]	FALSE	17930	NM_008664	myomesin 2	chr8	15133322	15133381	+	NM_008664	ENSMUST00000033842	CACATTTCTGGAAACCCTTTGTGGAGCCTTTGAGCATGGTACGTGCTTACCTTTTTGTCT	TC1581359	Mm.272115	mm|8qA1.1	GO:0005739|GO:0006936|GO:0005200|GO:0005856|GO:0031430
A_51_P257982	7.6884	2.94268	7.6884	up	4.9554	2.01271	Usp29	Mus musculus ubiquitin specific peptidase 29 (Usp29), transcript variant 2, mRNA [NM_021323]	FALSE	57775	NM_021323	ubiquitin specific peptidase 29	chr7	6919806	6919865	+	NM_021323	ENSMUST00000200535	CTTGTCCTTTAAATAAATATGTTGTACAATTTCTCTTCTGGTCGCAGTTCAGCTTCTGAG	TC1728406	Mm.40752	mm|7qA1	GO:0004197|GO:0006511|GO:0016579|GO:0004843|GO:0016787|GO:0061136|GO:0006508|GO:0043161|GO:0008233|GO:0005634|GO:0008234
A_51_P221239	7.66938	2.93911	7.66938	up	4.98603	2.04692		predicted gene 9754 [Source:MGI Symbol;Acc:MGI:3704256] [ENSMUST00000031305]	FALSE		AK015338		chr5	118518919	118518978	+		ENSMUST00000031305	CAACAAGTTGGTGTATTTGGGATATAAGAGCATTCAGCTTGAGACAAACTTACAACATGG	TC1590302	Mm.480177	mm|5qF
A_52_P480852	7.66531	2.93834	7.66531	up	5.03507	2.09672	Edaradd	Mus musculus EDAR (ectodysplasin-A receptor)-associated death domain (Edaradd), mRNA [NM_133643]	FALSE	171211	NM_133643	EDAR (ectodysplasin-A receptor)-associated death domain	chr13	12563558	12563617	-	NM_133643	ENSMUST00000179308	TGCTTGAATTCCTCGTTCTGCCATCTCATCCAAACATAACCATCTCTGTCAGTTTAAACG		Mm.159671	mm|13qA1	GO:0005515|GO:0007165|GO:0005737|GO:0061153|GO:0007249|GO:0042475|GO:0007275|GO:0005123|GO:0001942|GO:0030154
A_55_P2733562	7.58116	2.92242	7.58116	up	7.78686	4.86444	Dctn4	Mus musculus NOD-derived CD11c +ve dendritic cells cDNA, RIKEN full-length enriched library, clone:F630109C06 product:RIKEN cDNA 1110001K06 gene, full insert sequence. [AK089264]	FALSE	67665	AK089264	dynactin 4	chr18	60687407	60687466	+			CTGTAGTGTCAACCGCTTTCCAAATGATGCTTATTTTATTGGGGATACTTTCCAAAATAT	TC1612713	Mm.272801	mm|18qD3	GO:0008150|GO:0005813|GO:0005737|GO:0047485|GO:0007097|GO:0005868|GO:0005869|GO:0005856
A_55_P2745105	7.5553	2.91749	7.5553	up	4.92986	2.01237	Ghrl	PREDICTED: Mus musculus ghrelin (Ghrl), transcript variant X3, mRNA [XM_006506446]	FALSE	58991	XM_006506446	ghrelin	chr6	113669455	113669514	-	XM_006506446		TGAGCAAATTCTAAGGCACATAACATGGAGATGAAGTAGGCTACCAGAAGACCCTCTCTC		Mm.379095	mm|6qE3	GO:0008343|GO:0060124|GO:0030424|GO:0043627|GO:0061098|GO:0032691|GO:0032100|GO:0045409|GO:0032097|GO:0032095|GO:0007204|GO:0005615|GO:0001696|GO:0005829|GO:0046697|GO:0000187|GO:0005737|GO:0030296|GO:0042127|GO:0040013|GO:0051461|GO:0032024|GO:0009725|GO:0031768|GO:0046676|GO:0046010|GO:0051464|GO:0051965|GO:0043066|GO:0001664|GO:0060079|GO:0042536|GO:0005576|GO:0016358|GO:0009755|GO:0042322|GO:…
A_52_P266268	7.54934	2.91635	7.54934	up	6.7142	3.79785	Mbnl1	muscleblind-like 1 (Drosophila) [Source:MGI Symbol;Acc:MGI:1928482] [ENSMUST00000192394]	FALSE	56758	AK038242	muscleblind-like 1 (Drosophila)	chr3	60422635	60422694	+		ENSMUST00000192394	GACTTCCATGTTCTCCATCTTCAGTTTTCCATAATGATTTTAACTTCCTTGGAAGCATAT	TC1763144	Mm.255723	mm|3qD	GO:0003725|GO:0006397|GO:0008380|GO:0005813|GO:0010494|GO:0003723|GO:0006376|GO:0005634|GO:0046872|GO:0001069|GO:0005737|GO:0000381|GO:0007519|GO:0000380|GO:0045445|GO:0043484|GO:0005654
A_55_P1972555	7.54657	2.91582	7.54657	up	6.12613	3.21031	Zfp92	Mus musculus zinc finger protein 92 (Zfp92), mRNA [NM_009566]	FALSE	22754	NM_009566	zinc finger protein 92	chrX	70672239	70672298	+	NM_009566	ENSMUST00000033740	GGCCTCCAATACCTGTTGATGCCTGTTAATTAATATTTATATTCTTTCCAGTTTGAGACA	TC1649615	Mm.5060	mm|XqA7.3	GO:0005622|GO:0008150|GO:0006355|GO:0005634|GO:0003676|GO:0003677|GO:0046872|GO:0006351
A_66_P107426	7.54593	2.9157	7.54593	up	4.97532	2.05962		Mus musculus 7 days neonate cerebellum cDNA, RIKEN full-length enriched library, clone:A730095K12 product:unclassifiable, full insert sequence. [AK043439]	FALSE		AK043439		chr17	27144301	27145051	+			GCAAGCATGCGTGTGGTGCAGATCAGGAAACCGGCCTCTGATCTGGTCCACGCCTTCTAC	TC1643985	Mm.404632	mm|17qA3.3
A_51_P408082	7.4911	2.90518	7.4911	up	4.96626	2.06108	Apoa1	Mus musculus apolipoprotein A-I (Apoa1), mRNA [NM_009692]	FALSE	11806	NM_009692	apolipoprotein A-I	chr9	46037921	46037980	+	NM_009692	ENSMUST00000132155	TTCAACCGTTAGTCAGCTGCAGGAACGGCTGGGCCCATTGACTCGGGACTTCTGGGATAA	TC1682968	Mm.26743	mm|9qA5.2	GO:0005515|GO:0006695|GO:0019915|GO:0010898|GO:0018206|GO:0030300|GO:0010903|GO:0030301|GO:0005615|GO:0042802|GO:0034361|GO:0034365|GO:0015914|GO:0034364|GO:0034115|GO:0006810|GO:0019433|GO:0006656|GO:0042632|GO:0033344|GO:0009986|GO:0043691|GO:0034366|GO:0005548|GO:0010804|GO:0045499|GO:0034372|GO:0043534|GO:0007186|GO:0007229|GO:0034375|GO:0042157|GO:0006644|GO:0019899|GO:0005319|GO:0042158|GO:…
A_55_P2074736	7.48242	2.90351	7.48242	up	4.91874	2.01523	Prkar1b	Mus musculus protein kinase, cAMP dependent regulatory, type I beta (Prkar1b), transcript variant 1, mRNA [NM_008923]	FALSE	19085	NM_008923	protein kinase, cAMP dependent regulatory, type I beta	chr5	139493271	139493330	-	NM_008923	ENSMUST00000026973	TCTCCATCCCCTATTTATGTCACCAAGCGCTGCATGAACTATTAAATGTGCAATGAAGAA	TC1572687	Mm.306163	mm|5qG2	GO:0045859|GO:0034236|GO:2000480|GO:0005952|GO:0005886|GO:0008603|GO:0008283|GO:0005737|GO:0030552|GO:0000166|GO:0016020|GO:0007611|GO:0009887|GO:0001932|GO:0006468|GO:0004862
A_55_P2722458	7.47947	2.90294	7.47947	up	5.71985	2.81692	Pcdh15	protocadherin 15 [Source:MGI Symbol;Acc:MGI:1891428] [ENSMUST00000147455]	FALSE	11994	AK042869	protocadherin 15	chr10	73793730	73793789	+		ENSMUST00000147455	GTTCTACTTGGAGAGAGAGTCAAAACAGTAGACATGTGAAACATTTGCTTTCATTTTACA	TC1595197	Mm.338933	mm|10qB5.3	GO:0005515|GO:0008344|GO:0060122|GO:0005886|GO:0007605|GO:0060088|GO:0045202|GO:0045494|GO:0005615|GO:0032403|GO:0001964|GO:0005737|GO:0035264|GO:0007628|GO:0007015|GO:0007626|GO:0007155|GO:0007156|GO:0070062|GO:0048839|GO:0042491|GO:0005509|GO:0032420|GO:0005576|GO:0035058|GO:0051592|GO:0047485|GO:0016020|GO:0050910|GO:0050973|GO:0050957|GO:0016021|GO:0007601|GO:0002009|GO:0060013|GO:0050953|GO:…
A_55_P1992049	7.44682	2.89662	7.44682	up	4.91789	2.02127	Gucy1a3	Mus musculus guanylate cyclase 1, soluble, alpha 3 (Gucy1a3), mRNA [NM_021896]	FALSE	60596	NM_021896	guanylate cyclase 1, soluble, alpha 3	chr3	81896409	81896468	-	NM_021896	ENSMUST00000048976	GGAACTTTATCTAATTCAAGTCAAAAGAAGTATAGAAGCTCCATGTACGGTTCCTATAAC	TC1576525	Mm.143831	mm|3qE3	GO:0046982|GO:0007263|GO:0016849|GO:0052565|GO:0043167|GO:0004383|GO:0005525|GO:0016829|GO:0060087|GO:0035556|GO:0008074|GO:0043234|GO:0005737|GO:0000166|GO:0006182|GO:0008217|GO:0030828|GO:0009190|GO:0020037
A_66_P117254	7.44522	2.89632	7.44522	up	4.9385	2.04218	A530095I07Rik	Mus musculus adult male aorta and vein cDNA, RIKEN full-length enriched library, clone:A530095I07 product:hypothetical protein, full insert sequence. [AK041266]	FALSE	210373	AK041266	RIKEN cDNA A530095I07 gene	chr13	69682128	69682187	-			GTGACAGCCAAGCTTTGGAGGCATTCGATGTCCCCTGGAATATCCCTGCAGGCAAGGCTT	TC1593837	Mm.255451	mm|13qC1	GO:0008150|GO:0003674|GO:0005575
A_30_P01020378	7.42882	2.89313	7.42882	up	5.95672	3.06359		lincRNA:chr4:146889650-146904300 forward strand	FALSE				chr4	146892846	146892905	+			TGCAAACATGGCTATATTTCTCTGGTGGCAGGTTCAAAGCTGATACAATTCACATCCATC			mm|4qE1
A_55_P2741038	7.40707	2.8889	7.40707	up	5.68147	2.79257	Ptch1	Mus musculus patched homolog 1 (Ptch1), mRNA [NM_008957]	FALSE	19206	NM_008957	patched homolog 1	chr13	63644484	63644827	-	NM_008957	ENSMUST00000195258	GCCACAGCCCCTAACAAAAATTCAACCAAACCTCTTGATGTGGCCCTTGTTTTGAATGGT	NP1259436	Mm.228798	mm|13qB3	GO:0005515|GO:0035137|GO:0007389|GO:0001658|GO:0050680|GO:0030879|GO:0032403|GO:0005113|GO:0043231|GO:0007224|GO:0061005|GO:0071397|GO:0060644|GO:0016485|GO:0042127|GO:0009887|GO:0051782|GO:0060603|GO:0005794|GO:0001709|GO:0030332|GO:0001843|GO:0014069|GO:0030496|GO:0072372|GO:0000122|GO:0001701|GO:0072203|GO:0060037|GO:0001841|GO:0061053|GO:0045606|GO:0005119|GO:0008544|GO:0007420|GO:0005887|GO:…
A_55_P1984441	7.39929	2.88739	7.39929	up	5.99898	3.11159	Usp44	Mus musculus ubiquitin specific peptidase 44 (Usp44), transcript variant 2, mRNA [NM_183199]	FALSE	327799	NM_183199	ubiquitin specific peptidase 44	chr10	93310949	93311008	+	NM_183199	ENSMUST00000095333	GCGGCAGAAGGGCTTACTTCATACAGTTAATTTTGCTACTATTTATGAGTTTTAGTGTAA	TC1592154	Mm.491598	mm|10qC2	GO:0090231|GO:0006511|GO:0016579|GO:0004843|GO:0090266|GO:0005730|GO:0060564|GO:0005634|GO:0046872|GO:0007049|GO:0007067|GO:0016787|GO:0015630|GO:0006508|GO:0043161|GO:0008233|GO:0008270|GO:0008234|GO:0051301
A_55_P2161347	7.39175	2.88592	7.39175	up	4.90065	2.01474	Acmsd	Mus musculus amino carboxymuconate semialdehyde decarboxylase (Acmsd), mRNA [NM_001033041]	FALSE	266645	NM_001033041	amino carboxymuconate semialdehyde decarboxylase	chr1	129664080	129664139	+	NM_001033041	ENSMUST00000038006	TAAAAGGAATGTCATCTATACGTTTCCCTTTAGCAGAGCAGGAGGCAGAGTTAACTCTGG	TC1587170	Mm.25735	mm|1qE3	GO:0046874|GO:0008152|GO:0016831|GO:0003824|GO:0001760|GO:0046872|GO:0016829|GO:0070062|GO:0005829
A_55_P2087628	7.37995	2.88361	7.37995	up	7.77327	4.88966	LOC102642448	PREDICTED: Mus musculus schlafen family member 13-like (LOC102642448), mRNA [XM_006544847]	FALSE	102642448	XM_006544847	schlafen family member 13-like					XM_006544847		ATATGAAAAAGGAAATTCCAAAGTACATCTCCGCATTTGCAAACACCCAGGGAGGCTATC
A_66_P128973	7.37829	2.88329	7.37829	up	4.90628	2.02299		Mus musculus adult retina cDNA, RIKEN full-length enriched library, clone:A930026K23 product:unclassifiable, full insert sequence. [AK044609]	FALSE		AK044609		chr18	34998114	34998173	-			AGATAAGACTGAGAAGGACGCGGAGAAACTAAAAAACTCCTAATAAAAAGCCAATTCTTT		Mm.490701	mm|18qB1
A_30_P01026151	7.33736	2.87526	7.33736	up	4.92841	2.05315		lincRNA:chr16:50752452-50753589 forward strand	FALSE				chr16	50753530	50753589	+			AGAGCTAAGACATACTTTCCCTGGAAAATGCTGGGACTTTATTAGGCTGGAAATAATAAC			mm|16qB5
A_30_P01031906	7.25324	2.85862	7.25324	up	4.89339	2.03476		lincRNA:chr18:63525907-63526504 reverse strand	FALSE				chr18	63525977	63526036	-			TGACGTGCACAACTTTAACTGTGGAGATTCCCTCTGACAACTCGGTATATCAACATCCAA			mm|18qE1
A_55_P2400247	7.24179	2.85635	7.24179	up	4.89273	2.03638	D7Ertd661e	H3085D11-3 NIA Mouse 15K cDNA Clone Set Mus musculus cDNA clone H3085D11 3', mRNA sequence [BG070263]	FALSE	52144	BG070263	DNA segment, Chr 7, ERATO Doi 661, expressed	chr7	16967430	16967489	+			AATCCATTCTGTTCTTCCACTTCTTAGGCTCCTGAGACTGAAATCCTGGTGTCAGGCTTT		Mm.442261	mm|7qA2
A_55_P2122474	7.23137	2.85427	7.23137	up	4.91575	2.06148	Edil3	Mus musculus 10 days neonate cerebellum cDNA, RIKEN full-length enriched library, clone:B930001A02 product:EGF-like repeats and discordin I-like domains 3, full insert sequence. [AK046885]	FALSE	13612	AK046885	EGF-like repeats and discoidin I-like domains 3	chr13	89340051	89340110	+			GATACTATTCATGGCAACTTCTGTCTTCTAAGGTTAACATAAAAATACAGGAAACAGCTG	TC1594030	Mm.125580	mm|13qC3	GO:0005178|GO:0010811|GO:0005509|GO:0007275|GO:0005576|GO:0007155|GO:0046872|GO:0070062
A_55_P2490365	7.15929	2.83982	7.15929	up	4.87814	2.03833	9530003J23Rik	Mus musculus RIKEN cDNA 9530003J23 gene (9530003J23Rik), mRNA [NM_029906]	FALSE	77397	NM_029906	RIKEN cDNA 9530003J23 gene	chr10	116671482	116672643	-	NM_029906	ENSMUST00000159193	CATGGGCGGGATGGATAAAACACTGTAAAAACAAAAACCTCAAAGAGTACATTCGGGGCT	TC1591893	Mm.118350	mm|10qD2	GO:0008150|GO:0003674|GO:0005575
A_51_P225793	7.14665	2.83727	7.14665	up	7.71183	4.87457	Prr5l	Mus musculus proline rich 5 like (Prr5l), transcript variant 2, mRNA [NM_175181]	FALSE	72446	NM_175181	proline rich 5 like	chr2	101556516	101556575	-	NM_175181	ENSMUST00000043845	TAAATGGTGCCTTACCGTCACTCCAGTTTCAGGAACCAGCCACATTTCTGGTGTGTATAT	TC1582083	Mm.24138	mm|2qE2	GO:0005739|GO:0005622|GO:0010762|GO:0001934|GO:0001933|GO:0014068|GO:0031932|GO:0009968|GO:0031625
A_52_P1027959	7.09414	2.82663	7.09414	up	4.83917	2.01254		Mus musculus adult male corpora quadrigemina cDNA, RIKEN full-length enriched library, clone:B230310H07 product:hypothetical protein, full insert sequence. [AK045769]	FALSE		AK045769		chr2	140660753	140660812	+			ACAACAGCAGTGTATTTGATCTATGCAAGTAGAGGTTTTGAAGAACATGTAAATGTACAG		Mm.274524	mm|2qF3
A_55_P2084542	7.08076	2.8239	7.08076	up	7.04765	4.22374	Gm10814	Mus musculus adult male liver tumor cDNA, RIKEN full-length enriched library, clone:C730006E09 product:hypothetical protein, full insert sequence. [AK149403]	FALSE	100502985	AK149403	predicted gene 10814	chr19	6017022	6017081	+			CTCAGAATTGTACAAGCAAAGGAGGTTAAATAAGGGTGGGCTGAAGGGGTCAAGAGACAT		Mm.465338	mm|19qA	GO:0008150|GO:0003674|GO:0005575
A_55_P2063422	7.06082	2.81984	7.06082	up	5.15353	2.33369	Csmd1	Mus musculus CUB and Sushi multiple domains 1 (Csmd1), mRNA [NM_053171]	FALSE	94109	NM_053171	CUB and Sushi multiple domains 1	chr8	15892561	15892620	-	NM_053171	ENSMUST00000125551	AAGAGAGTGTAACATAACCTGTGTAATGCCACCTATCTTTAAAGCAAATCAGAGTTCTAA		Mm.436988	mm|8qA1.1	GO:0001964|GO:0003674|GO:0016020|GO:0042593|GO:0016021|GO:0005575
A_55_P2096630	7.05518	2.81868	7.05518	up	4.84139	2.02271	Ssxb9	Mus musculus synovial sarcoma, X member B, breakpoint 9 (Ssxb9), mRNA [NM_199066]	FALSE	387131	NM_199066	synovial sarcoma, X member B, breakpoint 9	chrX	7948904	7948963	+	NM_199066	ENSMUST00000115584	ATAAGTATTCATAATGTAGAAGGAAGCCTTGCCTCTGTAAAGAATGATTCCAACTTGGCA	TC1586996	Mm.379565	mm|XqA1.1	GO:0008150|GO:0003674|GO:0005575
A_52_P68702	7.03623	2.8148	7.03623	up	6.90225	4.08745	Frmd4b	Mus musculus FERM domain containing 4B (Frmd4b), mRNA [NM_145148]	FALSE	232288	NM_145148	FERM domain containing 4B	chr6	97245853	97245912	-	NM_145148	ENSMUST00000032146	CCTTCTTACCGATCCTCAGCTCACTATGGATATGACCGCCAGAGGGACTACAGCAGGTCT	TC1590482	Mm.27789	mm|6qD3	GO:0090162|GO:0005515|GO:0005737|GO:0005856|GO:0005615|GO:0001726
A_55_P2715171	7.02476	2.81245	7.02476	up	4.85004	2.03759	Nupl2	nucleoporin like 2 [Source:MGI Symbol;Acc:MGI:2387631] [ENSMUST00000147392]	FALSE	231042	AK143594	nucleoporin like 2	chr5	23675539	23675598	+		ENSMUST00000147392	TAATTCAGTCAACTAAGGAGAGGCCCTGCTTTATGGATTCCCTCTGTAAACCCTCAGGAT		Mm.45513	mm|5qA3	GO:0008150|GO:0005737|GO:0016020|GO:0005643|GO:0006810|GO:0005654|GO:0005634|GO:0051028|GO:0015031|GO:0046872|GO:0001750
A_30_P01030839	6.93975	2.79488	6.93975	up	6.23888	3.44399		lincRNA:chr5:79860066-79860625 forward strand	FALSE				chr5	79860417	79860476	+			AAATTGACTTACGAATCCAGCCTCTTTCTCCTTACCACTTTCTCCTTATGTTTCGGCAAA			mm|5qD
A_51_P161410	6.93065	2.79299	6.93065	up	4.81187	2.01888	Tc2n	Mus musculus tandem C2 domains, nuclear (Tc2n), transcript variant 1, mRNA [NM_028924]	FALSE	74413	NM_028924	tandem C2 domains, nuclear	chr12	102927268	102928043	-	NM_028924	ENSMUST00000160830	GTGTTCCTAGTAGTTCTTCTTCAAGAAAAAATTCTCAGGGCAGTAACAGAAGCCTGGATA	TC1589951	Mm.390521	mm|12qE	GO:0010468|GO:0005544|GO:0003674|GO:0030193|GO:0005886|GO:0005509|GO:0005634
A_65_P02192	6.91558	2.78985	6.91558	up	5.31186	2.52201	Xlr	Mus musculus adult male hypothalamus cDNA, RIKEN full-length enriched library, clone:A230095G09 product:unclassifiable, full insert sequence. [AK039095]	FALSE	22441	AK039095	X-linked lymphocyte-regulated	chr4	108689213	108689272	+			AAATTCTTGGGTAGAAAATCCTCAAGTATGAATTTCTTTTCTAGCAATCGCAGAACCTGT	TC1641306	Mm.442231	mm|4qC7	GO:0008150|GO:0003674|GO:0007286|GO:0005634|GO:0005575
A_30_P01032749	6.82506	2.77084	6.82506	up	4.78177	2.01093		lincRNA:chr8:108153471-108159672 reverse strand	FALSE				chr8	108153738	108153797	-			TTGGGAAGTAGGTTAATTCTGGTTTTTGCTCTCTTCTGCATTTTTCAAGCATTGATTGTT			mm|8qD3
A_55_P2170350	6.80841	2.76732	6.80841	up	4.78414	2.01682	Klra22	Mus musculus killer cell lectin-like receptor subfamily A, member 22 (Klra22), mRNA [NM_053152]	FALSE	93969	NM_053152	killer cell lectin-like receptor subfamily A, member 22	chr6	129922235	129922294	-	NM_053152		CTTAGACTGGAGTGCAAAGAGAGAGACAATCCTGAAGATTTTTGGAATGTTTTCTGAAAC	NP481380	Mm.333431	mm|6qF3	GO:0008150|GO:0003674|GO:0005886
A_55_P2831408	6.79413	2.76429	6.79413	up	4.78121	2.01692	Hcar1	Mus musculus hydrocarboxylic acid receptor 1 (Hcar1), mRNA [NM_175520]	FALSE	243270	NM_175520	hydrocarboxylic acid receptor 1	chr5	124327350	124327409	-	NM_175520	ENSMUST00000164267	GAGAAGGAGAAATAGAATCCGTGTTAACCTTAGTCCCACTTTCAAGCCACAAAAGTGGTG	TC1584754	Mm.33362	mm|5qF	GO:0007165|GO:0016020|GO:0007186|GO:0005886|GO:0004930|GO:0002230|GO:0016021|GO:0004871
A_51_P352994	6.76669	2.75845	6.76669	up	4.7892	2.03075	Olfr1020	Mus musculus olfactory receptor 1020 (Olfr1020), mRNA [NM_146580]	FALSE	258573	NM_146580	olfactory receptor 1020	chr2	85689611	85689670	+	NM_146580	ENSMUST00000055840	ATGGTCAGGAGTGGAAAAGGAATCCAAAATAAGAATGCCACAGAAGTGACAGAATTTATC	TC1743339	Mm.223101	mm|2qD	GO:0007608|GO:0005886|GO:0004930|GO:0005549|GO:0007165|GO:0050911|GO:0004984|GO:0007186|GO:0016020|GO:0005887|GO:0004871|GO:0016021|GO:0050896
A_55_P2135296	6.74364	2.75353	6.74364	up	4.77173	2.01821		predicted gene 7276 [Source:MGI Symbol;Acc:MGI:3646549] [ENSMUST00000097520]	FALSE		XR_386365		chr18	77424188	77424247	-	XR_386365	ENSMUST00000097520	ACCGCAGAGGCAACCTCATCGAGACGAGCATTTGCATGCGGTACGCAGGTCATTGAGTCA	TC1591133	Mm.475374	mm|18qE3
A_30_P01026149	6.73766	2.75225	6.73766	up	4.78944	2.03719		lincRNA:chr15:3230734-3251196 reverse strand	FALSE				chr15	3248132	3248191	-			GCTGGAAAGAACAACCTTCTGGATATTCAGCTGGAAAAGACTAACAGCTTATTAAAAATA			mm|15qA1
A_51_P390354	6.73662	2.75202	6.73662	up	8.62941	5.87738	Nkpd1	Mus musculus NTPase, KAP family P-loop domain containing 1 (Nkpd1), mRNA [NM_027116]	FALSE	69547	NM_027116	NTPase, KAP family P-loop domain containing 1	chr7	20110217	20110276	+	NM_027116	ENSMUST00000078908	GGTGTGAGGGCAAGAGGGGCTCAAAACCAATGGGGTATGGCCACACACCCTGATGACTTT	TC1589000	Mm.77325	mm|7qA3	GO:0008150|GO:0003674|GO:0016020|GO:0016021|GO:0005575
A_55_P2062393	6.72997	2.7506	6.72997	up	4.8122	2.0616			FALSE				chr19	29049218	29049277	-			AATCCATTAACTTCTTCCGTGGCATGGAGAACTTTGACGAAACGGTCTCCGTTCCTGAAA			mm|19qC1
A_30_P01033414	6.6793	2.7397	6.6793	up	6.50478	3.76508		lincRNA:chr10:117027298-117032998 forward strand	FALSE				chr10	117032939	117032998	+			TGGTGGTGGCTGGTGACTGACAGCTGTGTCACATTCTTTCTGCTTCTTTGCCTCTCTTGA			mm|10qD2
A_51_P212012	6.63963	2.7311	6.63963	up	4.81633	2.08523	8430419K02Rik	PREDICTED: Mus musculus RIKEN cDNA 8430419K02 gene (8430419K02Rik), transcript variant X2, ncRNA [XR_872264]	FALSE	74518	XR_872264	RIKEN cDNA 8430419K02 gene	chr11	18746704	18746763	-	XR_872264		TACAGGCTCAGATATGTACTGAAAGTATAGCACTTTCATTTTTACGTAGTTTTAGGCTAG	TC1613935	Mm.159228	mm|11qA3.1
A_55_P2050390	6.59037	2.72036	6.59037	up	4.77475	2.05439	Cdh22	Mus musculus cadherin 22 (Cdh22), mRNA [NM_174988]	FALSE	104010	NM_174988	cadherin 22	chr2	164937057	164937116	-	NM_174988	ENSMUST00000065438	AACAGCACCTACCTCGAAGATTTGAGAGGATCAAAAGGGTTCATGTGTCAAGTTGTTGGG	TC1585518	Mm.151819	mm|2qH3	GO:0016339|GO:0016020|GO:0005886|GO:0005509|GO:0016021|GO:0007155|GO:0007156|GO:0046872
A_66_P108395	6.58109	2.71833	6.58109	up	4.73756	2.01923	4930557F08Rik	Mus musculus adult male testis cDNA, RIKEN full-length enriched library, clone:4930557F08 product:unclassifiable, full insert sequence. [AK016160]	FALSE	75306	AK016160	RIKEN cDNA 4930557F08 gene	chr15	15753066	15753125	+			CAGAATCCGCAGAAATGACTATGGAATGGTACGAAAAGAAGAGCCGATCAAACAGGCTTC	TC1667668	Mm.402026	mm|15qA1
A_55_P2714169	6.57321	2.7166	6.57321	up	4.73824	2.02164	Fignl1	fidgetin-like 1 [Source:MGI Symbol;Acc:MGI:1890648] [ENSMUST00000152345]	FALSE	60530	AK082092	fidgetin-like 1	chr11	11687441	11687500	-		ENSMUST00000152345	GTGCCTGTATGTTTTTTAGTTGCATTTCCCTGGAGTTCCCTTTTCCATAAATAAATTGCT	TC1624520		mm|11qA1	GO:0043066|GO:0033687|GO:0005634|GO:0031122|GO:2001243|GO:0000228|GO:0005524|GO:0071479|GO:0001649|GO:0010569|GO:0046872|GO:0008568|GO:0005737|GO:0000166|GO:0016787|GO:0051726|GO:0070062
A_30_P01020603	6.55703	2.71304	6.55703	up	6.01544	3.3024		lincRNA:chr18:54115625-54123729 forward strand	FALSE				chr18	54117238	54117297	+			TCAAAAAGCAGAATTCAGAAATGGCCACCCACTAATAGGACATTGAAAAGAACGATACTT			mm|18qD2
A_55_P2239758	6.53889	2.70905	6.53889	up	4.73998	2.03094	4931430N09Rik	Mus musculus RIKEN cDNA 4931430N09 gene (4931430N09Rik), long non-coding RNA [NR_046053]	FALSE	74363	NR_046053	RIKEN cDNA 4931430N09 gene	chr6	118835501	118835560	+	NR_046053		AAGACTGTCTTCCCGAGGACGGGAGTGTCTGTTGGTATAAAGAGTGCAGCAATTTGTTAT	TC1600695	Mm.399403	mm|6qF1
A_30_P01024275	6.52292	2.70552	6.52292	up	5.25826	2.55274		lincRNA:chr8:124397412-124398022 reverse strand	FALSE				chr8	124397797	124397856	-			GTGCCTGTTAGGGTTTGTCATAGTTGTCAAAGAGTGTGGCCATGTGGTTTTAATGAATTG			mm|8qE1
A_52_P625321	6.49417	2.69915	6.49417	up	4.71128	2.01213	Cabp4	Mus musculus calcium binding protein 4 (Cabp4), mRNA [NM_144532]	FALSE	73660	NM_144532	calcium binding protein 4	chr19	4135997	4136154	-	NM_144532	ENSMUST00000122313	AGAAATGGACCTCAATGGGGATGGCACCATAGACTTTGACGAGTTTGTAATGATGCTATC	TC1597583	Mm.379226	mm|19qA	GO:0005737|GO:0046549|GO:0060040|GO:0005509|GO:0007602|GO:0008594|GO:0007601|GO:0046872|GO:0005829
A_55_P2015312	6.47716	2.69536	6.47716	up	6.87197	4.17661	Efcab7	Mus musculus EF-hand calcium binding domain 7 (Efcab7), mRNA [NM_145549]	FALSE	230500	NM_145549	EF-hand calcium binding domain 7	chr4	99498205	99498264	+	NM_145549	ENSMUST00000106994	GCCGCCTACTTAACTATCTTCAAAAGCAGCTTGGAAAACATTATTTCTAAAGATCAACTT	TC1593006	Mm.331727	mm|4qC6	GO:0008150|GO:0005509|GO:0005575|GO:0046872
A_55_P1985815	6.45885	2.69128	6.45885	up	4.74468	2.0534		T cell receptor alpha variable 18 [Source:MGI Symbol;Acc:MGI:3649382] [ENSMUST00000103673]	FALSE				chr14	54451325	54451384	+		ENSMUST00000103673	TACTGGTACCGACAGGTCCCCAGGGAAGGTCCTGTCATCCTGGTGACATTGGTCAAGAGT	NP396944		mm|14qC2
A_55_P2572622	6.44009	2.68708	6.44009	up	4.73314	2.04606	Gm35674	PREDICTED: Mus musculus predicted gene, 35674 (Gm35674), ncRNA [XR_377340]	FALSE	102639340	XR_377340	predicted gene, 35674	chr6	8862354	8862413	+	XR_377340		AATATTGTCATGTGCGTTAGATCTCAAGAACGACATGGAAGTTCAGTAGTAGAGATCCCT			mm|6qA1
A_55_P2721648	6.41513	2.68148	6.41513	up	6.08854	3.40706	1200014J11Rik	RIKEN cDNA 1200014J11 gene [Source:MGI Symbol;Acc:MGI:1914124] [ENSMUST00000144262]	FALSE	66874	AK163780	RIKEN cDNA 1200014J11 gene	chr11	72871556	72871615	+		ENSMUST00000144262	TAGTAGTTGGAATTAAGGCCTGTGACACCAGTCTGGTTTTTGACCTGCTTCTTTTGAAGA		Mm.41903	mm|11qB4	GO:0008150|GO:0000166|GO:0005575
A_55_P2838348	6.41431	2.68129	6.41431	up	4.7303	2.049		mk25h09.y1 Mouse retina, unamplified: mk [CK619587]	FALSE		CK619587		chr15	38206483	38206542	-			GATGTTTGTGGTGACATACACAGGCCCTGAGTTCAATTCTCAGAACCAGAAGAGAAAAAA		Mm.419862	mm|15qB3.1
A_55_P2549646	6.38918	2.67563	6.38918	up	4.69669	2.02106			FALSE				chr9	37133013	37133072	+			AAACTCTTCTCTTGCTTGGGTTGGCCTGAATTACCTGAATGGTACCTGTGGTGGTTTGAA			mm|9qA4
A_51_P433333	6.37374	2.67214	6.37374	up	6.40866	3.73652	Gprc5d	Mus musculus G protein-coupled receptor, family C, group 5, member D (Gprc5d), transcript variant 2, mRNA [NM_053118]	FALSE	93746	NM_053118	G protein-coupled receptor, family C, group 5, member D	chr6	135066136	135066195	-	NM_053118	ENSMUST00000032327	TTGGCCTGGTCACCAACGCTTGGGTCTTCCTGCTGATCTACATCATCCCTGAGCTGAGCA	TC1587095	Mm.49902	mm|6qG1	GO:0007165|GO:0003674|GO:0042633|GO:0016020|GO:0007186|GO:0005886|GO:0004930|GO:0031424|GO:0016021|GO:0004871
A_66_P110677	6.35811	2.6686	6.35811	up	4.76667	2.09807		BR_END03C06 Bain Rancourt retinoic acid induced ES cell neural differentiation subtraction library Mus musculus cDNA clone 03C06. [AW244368]	FALSE		AW244368		chr13	15532175	15532234	-			TGGCCTTGTTGCAAGTCCTCCAATAACTGGATCTGGGGCTGTTCCTGACTCTATTGCCTC		Mm.379502	mm|13qA1
A_55_P2386544	6.28428	2.65175	6.28428	up	4.6721	2.02035	Mettl25	PREDICTED: Mus musculus methyltransferase like 25 (Mettl25), transcript variant X13, mRNA [XM_011243418]	FALSE	216292	XM_011243418	methyltransferase like 25	chr10	105275341	105275400	-	XM_011243418		CATTGCTTTCAAGCTATTCTCTCAAATTCTGTACAATAAAATTCTTACTGTTTGCCCCAC	TC1660668	Mm.484036	mm|10qD1	GO:0004809|GO:0008169|GO:0043782|GO:0008168|GO:0032259|GO:0016300|GO:0043833|GO:0009008|GO:0016436|GO:0008988|GO:0043791|GO:0043834|GO:0043770|GO:0009383|GO:0043777|GO:0043776|GO:0016205|GO:0008650|GO:0008174|GO:0008175|GO:0008170|GO:0008171|GO:0008172|GO:0008173|GO:0008649|GO:0034541|GO:0018423|GO:0043780|GO:0043827|GO:0008276|GO:0030792|GO:0018707|GO:0019702|GO:0016423|GO:0000179|GO:0003674|GO:…
A_30_P01018562	6.25512	2.64504	6.25512	up	4.68934	2.0443		lincRNA:chr11:49932129-49938154 reverse strand	FALSE				chr11	49933905	49933964	-			AAGCCACACGTGGGAAGATGAAATGTATGTGCCTCAAACTTATGACCCATAGAGCCAATA			mm|11qB1.3
A_55_P2717029	6.24406	2.64249	6.24406	up	4.70354	2.06105	Ptpn18	protein tyrosine phosphatase, non-receptor type 18 [Source:MGI Symbol;Acc:MGI:108410] [ENSMUST00000185610]	FALSE	19253	AK143975	protein tyrosine phosphatase, non-receptor type 18	chr1	34517687	34517746	+		ENSMUST00000185610	CTCTGGAATACTCTGGAGATTGTTTCAAAGAATGAAAAAGATAGTTTACACAGGCCAATA		Mm.361	mm|1qB	GO:0005515|GO:0016791|GO:0005737|GO:0006470|GO:0016787|GO:0016311|GO:0005634|GO:0004721|GO:0035335|GO:0004725|GO:0004726
A_51_P419584	6.24389	2.64245	6.24389	up	4.65125	2.0088		Mus musculus 10 days neonate cerebellum cDNA, RIKEN full-length enriched library, clone:B930003O19 product:unclassifiable, full insert sequence. [AK046927]	FALSE		AK046927		chr2	76425607	76425666	-			GATAAGACTGAAATTATACCACAACAATGGGACTTAAATAAGAGAGCCTTCCTTTCAAAG	TC1624844	Mm.240435	mm|2qC3
A_30_P01017938	6.22553	2.6382	6.22553	up	4.65807	2.01987		lincRNA:chrX:121520904-121524132 forward strand	FALSE				chrX	121523786	121523845	+			AGACATCTACTAACGTCCTTGAAACCATGTTCAGATTGCTGCACATCCTCCTGAAGATGC			mm|XqE3
A_52_P436524	6.21745	2.63632	6.21745	up	4.65604	2.01972	Sytl5	Mus musculus synaptotagmin-like 5 (Sytl5), transcript variant 1, mRNA [NM_177704]	FALSE	236643	NM_177704	synaptotagmin-like 5	chrX	9528805	9533538	+	NM_177704	ENSMUST00000067529	GACTTGAACTCCTTAGAAGACACTGAAGACGGTGTTGACTTAGTGTCCTCCAGGTTTTCT	NP610554	Mm.246606	mm|XqA1.1	GO:0005515|GO:0019905|GO:0017137|GO:0005886|GO:0048791|GO:0005509|GO:0005623|GO:0006887|GO:0006886|GO:0016079|GO:0046872|GO:0005544|GO:0017158|GO:0016020|GO:0030276|GO:0070382
A_51_P222467	6.19314	2.63067	6.19314	up	8.43089	5.80022	Abcg1	Mus musculus ATP-binding cassette, sub-family G (WHITE), member 1 (Abcg1), mRNA [NM_009593]	FALSE	11307	NM_009593	ATP-binding cassette, sub-family G (WHITE), member 1	chr17	31252580	31252639	+	NM_009593	ENSMUST00000024829	TTGAAATGCATATTATGATGTAATTTTCGGTTTGCTTGTTCTATACAAACACGGCCTTGC	TC1577586	Mm.15691	mm|17qA3.3	GO:0019534|GO:0005886|GO:0033993|GO:0017127|GO:0010872|GO:0030301|GO:0042803|GO:0010875|GO:0043231|GO:0005739|GO:0000166|GO:0006810|GO:0016887|GO:0008203|GO:0042987|GO:0042632|GO:0033344|GO:0006355|GO:0005794|GO:0010033|GO:0046982|GO:0010745|GO:0043691|GO:0005548|GO:0055085|GO:0005524|GO:0010888|GO:0055099|GO:0033700|GO:0043531|GO:0034374|GO:0016020|GO:0034041|GO:0034375|GO:0006869|GO:0055091|GO:…
A_52_P436522	6.16753	2.62469	6.16753	up	6.5082	3.8835	Ddx59	Mus musculus DEAD (Asp-Glu-Ala-Asp) box polypeptide 59 (Ddx59), mRNA [NM_026500]	FALSE	67997	NM_026500	DEAD (Asp-Glu-Ala-Asp) box polypeptide 59	chr1	138313802	138313861	+	NM_026500	ENSMUST00000129218	TGAGACCTTAAATCAGAACTTGAAGAAATCAGGCTACGAAGTGCCAACCCCCATCCAGAT	TC1594109	Mm.385462	mm|1qE4	GO:0003723|GO:0004386|GO:0005634|GO:0003676|GO:0005524|GO:0046872|GO:0004004|GO:0005622|GO:0008150|GO:0005737|GO:0000166|GO:0016787|GO:0010501
A_51_P207781	6.15437	2.62161	6.15437	up	4.67291	2.0513	Olfr1297	Mus musculus olfactory receptor 1297 (Olfr1297), mRNA [NM_146888]	FALSE	258890	NM_146888	olfactory receptor 1297	chr2	111461729	111461788	-	NM_146888	ENSMUST00000099612	TCTTGGACAATTGGCTTTTTACATGGTATAAGTCACGTGGTAGTGCTTTTGCAGCTTCCT	TC1599865	Mm.472596	mm|2qE3	GO:0050911|GO:0007608|GO:0050907|GO:0004984|GO:0007186|GO:0016021|GO:0004888
A_55_P2729150	6.13783	2.61773	6.13783	up	5.91856	3.30083	Arhgef28	Mus musculus 0 day neonate head cDNA, RIKEN full-length enriched library, clone:4831401O17 product:Rho interacting protein 2, full insert sequence. [AK029167]	FALSE	110596	AK029167	Rho guanine nucleotide exchange factor (GEF) 28	chr13	98698585	98698644	-			CAATTTGCTAACCCCATTAAAGCATTTGCCAACTATAAAGGAAGGGCAGCTAGGGTTTCC	TC1654323	Mm.252718	mm|13qD1	GO:0005515|GO:0060052|GO:0005886|GO:0035023|GO:0003723|GO:0021955|GO:0030154|GO:0046872|GO:0005085|GO:0035556|GO:0005737|GO:0016020|GO:0005089
A_52_P460836	6.13336	2.61668	6.13336	up	4.67605	2.05937	Lrrn4	Mus musculus leucine rich repeat neuronal 4 (Lrrn4), mRNA [NM_177303]	FALSE	320974	NM_177303	leucine rich repeat neuronal 4	chr2	132694490	132694549	-	NM_177303	ENSMUST00000049787	TTATCAAAGCTGAACCTGAATATGAATCACACTATACATTTCTAAGTGGGTTATCCAAGC	TC1586137	Mm.386903	mm|2qF2	GO:0003674|GO:0016020|GO:0007616|GO:0005887|GO:0008542|GO:0016021|GO:0070062
A_52_P588378	6.11118	2.61145	6.11118	up	4.62742	2.01597	Cacna1h	calcium channel, voltage-dependent, T type, alpha 1H subunit [Source:MGI Symbol;Acc:MGI:1928842] [ENSMUST00000159052]	FALSE	58226	AB041801	calcium channel, voltage-dependent, T type, alpha 1H subunit	chr17	25568825	25568884	-		ENSMUST00000159052	TCTCTACCTTGTGTGTTTAACTGTATAAATATTAAATACAAAAGAGAAGTCTGTACCAAA	TC1592454	Mm.268378	mm|17qA3.3	GO:0005515|GO:0086010|GO:0005634|GO:0046872|GO:0030425|GO:0034651|GO:0005737|GO:0034220|GO:0097110|GO:0042391|GO:0006810|GO:0043204|GO:0006816|GO:0034765|GO:0006811|GO:0005262|GO:0005244|GO:0005245|GO:0008332|GO:0055085|GO:0005891|GO:2000344|GO:0019233|GO:0042383|GO:0070509|GO:0016020|GO:0045956|GO:0005901|GO:0070588|GO:0032342|GO:0016021|GO:0005216
A_66_P127025	6.10541	2.61009	6.10541	up	4.62978	2.01969	Endov	Mus musculus endonuclease V (Endov), transcript variant 2, mRNA [NM_177394]	FALSE	338371	NM_177394	endonuclease V	chr11	119362001	119363649	+	NM_177394	ENSMUST00000134873	CTCTGCACAAGGAGAAGATTGTGCTCCTGCAGGCCGGAGGAGACACATTTCCTCTGATAG	TC1709758	Mm.271946	mm|11qE2	GO:0003727|GO:0000287|GO:0090305|GO:0016891|GO:0003723|GO:0005730|GO:0016443|GO:0005634|GO:0003677|GO:0046872|GO:0004518|GO:0005737|GO:0004519|GO:0006281|GO:0016787|GO:0043566|GO:0016888
A_51_P115715	6.09523	2.60768	6.09523	up	5.00201	2.39433	Asb2	Mus musculus ankyrin repeat and SOCS box-containing 2 (Asb2), mRNA [NM_023049]	FALSE	65256	NM_023049	ankyrin repeat and SOCS box-containing 2	chr12	104559752	104559811	-	NM_023049	ENSMUST00000127447	CCTGGACACACTGCCGCTTCCCGGCAGGCTAATCAGATACTTGAAATATGAGAATACACA	TC1580364	Mm.27159	mm|12qE	GO:0035556|GO:0000209|GO:0042787|GO:0002230|GO:0045445|GO:0035914|GO:0031466
A_55_P2549606	6.06359	2.60017	6.06359	up	4.64717	2.047			FALSE				chr9	34730032	34730091	-			TATAAGGCTCACCACAAGTATAAGGCTCTGCAAGCAACACAGAAAAGGGCGAGGCAATTA			mm|9qA4
A_55_P2715875	6.0465	2.5961	6.0465	up	4.64202	2.04592	Rbm5	RNA binding motif protein 5 [Source:MGI Symbol;Acc:MGI:1933204] [ENSMUST00000181993]	FALSE	83486	AK086138	RNA binding motif protein 5	chr9	107671576	107671635	-		ENSMUST00000181993	GTCTATTGTGTTTCAAGTGTTCCAAATGACTACTTTCATGATTCTGTTCTCACAAGCTTC	TC1607156	Mm.259197	mm|9qF1	GO:0006397|GO:0008380|GO:0000245|GO:0043065|GO:0003723|GO:0006915|GO:0005634|GO:0003676|GO:0003729|GO:0046872|GO:0000166|GO:0000381|GO:0005654|GO:0005681|GO:0008270
A_52_P80007	6.03938	2.5944	6.03938	up	4.61127	2.01687	Gpr139	Mus musculus G protein-coupled receptor 139 (Gpr139), mRNA [NM_001024138]	FALSE	209776	NM_001024138	G protein-coupled receptor 139	chr7	126288087	126288146	-	NM_001024138	ENSMUST00000084650	CCTCTACGGAGCACCCATCCAGAACCCTTGGCTGGTCCACATCATGTTGGATGTTGCCAA	TC1599448	Mm.300632	mm|7qF2	GO:0005886|GO:0004930|GO:0007200|GO:0007268|GO:0008188|GO:0007165|GO:0007186|GO:0016020|GO:0005887|GO:0007218|GO:0046983|GO:0004871|GO:0016021
A_55_P2008382	5.969	2.57749	5.969	up	4.60334	2.02585		CJ058022 RIKEN full-length enriched mouse cDNA library, C57BL [CJ058022]	FALSE		CJ058022		chr3	21391365	21391424	-			GATACAGTTGTCAGAGAATCAGCCATGATCCTGTAAGGAACCTCATAGAACTCACTGGCT		Mm.122541	mm|3qA3
A_55_P1991811	5.95598	2.57434	5.95598	up	5.59133	3.017	Gm5431	Mus musculus predicted gene 5431 (Gm5431), mRNA [NM_001024230]	FALSE	432555	NM_001024230	predicted gene 5431	chr11	48701659	48701718	-	NM_001024230	ENSMUST00000109212	ATATATGGTTATATATATATGTGCCACGCTCTCCGGTCAAGTCAGCTTGACAGGCTGAGG		Mm.338931	mm|11qB1.2	GO:0008150|GO:0003674|GO:0005575
A_55_P1955120	5.95585	2.57431	5.95585	up	5.31606	2.74175	Fam69c	Mus musculus family with sequence similarity 69, member C (Fam69c), mRNA [NM_173770]	FALSE	240479	NM_173770	family with sequence similarity 69, member C	chr18	84899780	84899839	+	NM_173770	ENSMUST00000161429	GTGCGTGGTCACTGCTCCAACAGGAGGAATACGTATACTTCAGCCTGCTTCCAGATCTGA	TC1681615	Mm.472378	mm|18qE4	GO:0008150|GO:0003674|GO:0016020|GO:0005783|GO:0016021|GO:0005575
A_55_P1977649	5.93216	2.56856	5.93216	up	5.55971	2.99116	Hoxd8	Mus musculus homeobox D8 (Hoxd8), transcript variant 1, mRNA [NM_008276]	FALSE	15437	NM_008276	homeobox D8	chr2	74545171	74545230	+	NM_008276	ENSMUST00000019749	GTTTGCCTCAACAACATAAACTTCCTAATGATCAGCGCTAGATGATTGAATATAAAATGC	TC1661805	Mm.280673	mm|2qC3	GO:0006355|GO:0000977|GO:0003700|GO:0006366|GO:0048705|GO:0005634|GO:0007275|GO:0000122|GO:0005575|GO:0001228|GO:0009952|GO:0003677|GO:0006351|GO:0043565|GO:0045944
A_66_P106537	5.93109	2.5683	5.93109	up	4.76527	2.19697	1700100I10Rik	Mus musculus RIKEN cDNA 1700100I10 gene (1700100I10Rik), transcript variant 3, long non-coding RNA [NR_126550]	FALSE	74982	NR_126550	RIKEN cDNA 1700100I10 gene	chr14	115344641	115345054	-	NR_126550		TGGTTAGAGGTTTTAATAAACGAAGAGACCAGGTGACCTTGCGAACATACAAGAAGGCAT			mm|14qE4
A_30_P01030190	5.90634	2.56226	5.90634	up	5.66354	3.10127		lincRNA:chr15:74484699-74485279 forward strand	FALSE				chr15	74485154	74485213	+			GTTCTAAAAGAAAGCCCTAAGACAAAGTTGAGGTCTTCTACTCCTGTTCTAACCTCCTAT			mm|15qD3
A_52_P117352	5.88762	2.55768	5.88762	up	6.10348	3.54579	Gja4	Mus musculus gap junction protein, alpha 4 (Gja4), mRNA [NM_008120]	FALSE	14612	NM_008120	gap junction protein, alpha 4	chr4	126988848	126988907	-	NM_008120	ENSMUST00000053753	ACCCAGCGCCAAGTTGACTTTCGAGCCTCCCCTATTAGACGAGTCACTGAACCCTGGGTT	TC1577587	Mm.24615	mm|4qD2.2	GO:0030054|GO:0007154|GO:0001568|GO:0016020|GO:0005886|GO:0007267|GO:0005921|GO:0006816|GO:0005922|GO:0016021
A_30_P01032271	5.85076	2.54862	5.85076	up	4.58032	2.0317		lincRNA:chr5:121669792-121732542 reverse strand	FALSE				chr5	121708710	121708769	-			AGCCCAGCTCAGTCTGTCTCTGCAGCAGGTGAACTGTGTGGACAAAGGTCTTCAGTGACC			mm|5qF
A_52_P1148388	5.83665	2.54514	5.83665	up	4.59837	2.05323	Gm31063	Mus musculus 16 days embryo head cDNA, RIKEN full-length enriched library, clone:C130088O07 product:unclassifiable, full insert sequence. [AK081945]	FALSE	102633167	AK081945	predicted gene, 31063	chr12	66288866	66288925	-			CAGGCTCTAGGGCAAACTATGTGGGTTTTAACCTGTGTATTTGGTCAATAAATTATTTGT	TC1634363	Mm.127060	mm|12qC1
A_55_P2071008	5.82918	2.54329	5.82918	up	4.87113	2.32784	Prr27	Mus musculus proline rich 27 (Prr27), transcript variant 1, mRNA [NM_001163551]	FALSE	73779	NM_001163551	proline rich 27	chr5	88272490	88272549	+	NM_001163551	ENSMUST00000101056	TTATTACAGCTGAGCCTACTGAAGCAAAACCACAGGTACTTGAGCCTGTTGAGGCCAAAT	TC1589592	Mm.263642	mm|5qE1	GO:0008150|GO:0003674
A_52_P367026	5.82305	2.54177	5.82305	up	5.09675	2.55498	Crem	Mus musculus cAMP responsive element modulator (Crem), transcript variant 7, mRNA [NM_001110851]	FALSE	12916	NM_001110851	cAMP responsive element modulator	chr18	3295393	3299197	-	NM_001110851	ENSMUST00000149266	CATCGGTTATTCAATCACCACAAATACAAACTGTTCAGGTAGCAACAATTGCAGAGACAG	TC1593768	Mm.5244	mm|18qA1	GO:0005515|GO:0005667|GO:0006355|GO:0003700|GO:0006687|GO:0005634|GO:0007283|GO:0051591|GO:0003677|GO:0006351|GO:0032922|GO:0043565|GO:0005737|GO:0045944|GO:0048511|GO:0001046|GO:0045892
A_55_P2714359	5.8088	2.53824	5.8088	up	5.12698	2.58874	Pam	peptidylglycine alpha-amidating monooxygenase [Source:MGI Symbol;Acc:MGI:97475] [ENSMUST00000163007]	FALSE	18484	AK141291	peptidylglycine alpha-amidating monooxygenase	chr1	99954579	99954638	-		ENSMUST00000163007	GAGAAACTTGTATCTCTCCAACACTGGGGTTTTAAGACTATTTTGAAGTTGTTAAGTACA		Mm.5121	mm|1qD	GO:0005802|GO:0043005|GO:0048471|GO:0018032|GO:0001676|GO:0005886|GO:0004598|GO:0003824|GO:0005615|GO:0046872|GO:0005829|GO:0004497|GO:0032956|GO:0043025|GO:0043204|GO:0001519|GO:0051260|GO:0030141|GO:0016715|GO:0009268|GO:0070062|GO:0031418|GO:0019901|GO:0006357|GO:0009986|GO:0005507|GO:0042493|GO:0005509|GO:0031410|GO:0004504|GO:0016829|GO:0016020|GO:0005887|GO:0008152|GO:0016491|GO:0050708|GO:…
A_55_P2722623	5.79679	2.53526	5.79679	up	4.55187	2.01661		predicted gene, 17420 [Source:MGI Symbol;Acc:MGI:4937054] [ENSMUST00000164753]	FALSE				chr5	116482244	116482314	-		ENSMUST00000164753	TAACTTGGCCTACACTTCCACATCGATGTTCATCACTGGACAAAAACTCAAACAGGGCAG			mm|5qF
A_66_P134212	5.79588	2.53503	5.79588	up	4.54485	2.00982	B3galnt2	PREDICTED: Mus musculus UDP-GalNAc:betaGlcNAc beta 1,3-galactosaminyltransferase, polypeptide 2 (B3galnt2), transcript variant X1, mRNA [XM_006516818]	FALSE	97884	XM_006516818	UDP-GalNAc:betaGlcNAc beta 1,3-galactosaminyltransferase, polypeptide 2	chr13	14091294	14091353	+	XM_006516818		TGTTTTTATGCAACTTGTGATAATAAATATTCTCTATTTTAGAATAAACTAGCCTTTTCC	TC1663846	Mm.21686	mm|13qA1	GO:0004576|GO:0000030|GO:0052757|GO:0000033|GO:0005783|GO:0035496|GO:0008921|GO:0004376|GO:0052640|GO:0006493|GO:0001962|GO:0052641|GO:0019112|GO:0000009|GO:0000026|GO:0080062|GO:0008375|GO:0046920|GO:0004583|GO:0005794|GO:0016759|GO:0052824|GO:0016757|GO:0046921|GO:0031278|GO:0008417|GO:0019276|GO:0008755|GO:0018716|GO:0003980|GO:0018715|GO:0033556|GO:0018718|GO:0019187|GO:0018717|GO:0008378|GO:…
A_51_P382171	5.7951	2.53483	5.7951	up	4.65142	2.11659	Gm41289	PREDICTED: Mus musculus uncharacterized LOC105245909 (LOC105245909), transcript variant X1, ncRNA [XR_875106]	FALSE	105245909	XR_875106	predicted gene, 41289	chr15	32687275	32687334	-	XR_875106		ATTCCCTATGTGGTTCTCCAGCTAAGCACATCAACTAGATGATAACAAAGACAACACAAG	TC1664135	Mm.229263	mm|15qB3.1
A_55_P2721439	5.75614	2.5251	5.75614	up	4.56634	2.04124	Zfp280d	zinc finger protein 280D [Source:MGI Symbol;Acc:MGI:2384583] [ENSMUST00000184639]	FALSE	235469	AK169721	zinc finger protein 280D	chr9	72135101	72135160	+		ENSMUST00000184639	GGTGAAAGGTGAGCGATATACTGGACTTTAAGTATAGATATATGTTCTTAGGAGTCATTT	TC1605809	Mm.242791	mm|9qD	GO:0008150|GO:0006355|GO:0000977|GO:0006357|GO:0000981|GO:0005634|GO:0003677|GO:0046872|GO:0006351
A_66_P107014	5.75218	2.52411	5.75218	up	5.60377	3.07966	Fam135b	Mus musculus family with sequence similarity 135, member B, mRNA (cDNA clone IMAGE:40130160), complete cds. [BC125645]	FALSE	70363	BC125645	family with sequence similarity 135, member B	chr15	71318379	71318438	-			ACAGATGGAAGTACTTACAGTGCGGGATCAAGCTGGTTTTGCTGGCCACACAGCATGTCA		Mm.126450	mm|15qD3	GO:0008150|GO:0003674|GO:0005575
A_55_P2736325	5.73851	2.52068	5.73851	up	5.96905	3.44838	Inpp4a	Mus musculus inositol polyphosphate-4-phosphatase, type I (Inpp4a), transcript variant 2, mRNA [NM_172971]	FALSE	269180	NM_172971	inositol polyphosphate-4-phosphatase, type I	chr1	37449841	37452929	+	NM_172971	ENSMUST00000137266	TAAATTCCTACTTTGAGCAGTTTAAGGAGGTTTTGCCGGAGGACTGTCTACCTCGATCTC	TC1585735	Mm.5294	mm|1qB	GO:0016787|GO:0036092|GO:0016311|GO:0034597|GO:0006798|GO:0016316
A_66_P124625	5.69024	2.50849	5.69024	up	4.58022	2.07173	4930405J17Rik	Mus musculus RIKEN cDNA 4930405J17 gene (4930405J17Rik), long non-coding RNA [NR_045350]	FALSE	73811	NR_045350	RIKEN cDNA 4930405J17 gene	chr10	19921498	19921557	-	NR_045350		TGGGCAGGGCTCAGGGACAGGAACACTTAAGGGACACGTAAAGGAAAAGACAAAGATCTG	TC1632848	Mm.55644	mm|10qA3
A_52_P104075	5.68197	2.50639	5.68197	up	4.57817	2.07178	Frem1	Fras1 related extracellular matrix protein 1 [Source:MGI Symbol;Acc:MGI:2670972] [ENSMUST00000127886]	FALSE	329872	AK052629	Fras1 related extracellular matrix protein 1	chr4	82584707	82584766	-		ENSMUST00000127886	AGTATCCATATATCTGTGTAGATACACAATACAGACCAATAGGATGTGAGGGACAAAGTG	TC1595881	Mm.242337	mm|4qC3	GO:0007154|GO:0007160|GO:0005578|GO:0030246|GO:0007275|GO:0005576|GO:0016021|GO:0007155|GO:0097094|GO:0046872|GO:0005604
A_55_P2718212	5.6525	2.49889	5.6525	up	4.51599	2.0171	Ndrg3	N-myc downstream regulated gene 3 [Source:MGI Symbol;Acc:MGI:1352499] [ENSMUST00000132748]	FALSE	29812		N-myc downstream regulated gene 3	chr2	156813480	156817502	-		ENSMUST00000132748	CAGAGACATATTCCCTTTGTGTTTTAAAAGCAAAGATGATGAGTCCATCTTGAAGATTCA			mm|2qH1	GO:0008150|GO:0007165|GO:0003674|GO:0005737|GO:0070062
A_55_P2009077	5.63304	2.49391	5.63304	up	4.55337	2.05946	Sybu	Mus musculus syntabulin (syntaxin-interacting) (Sybu), transcript variant b, mRNA [NM_001032727]	FALSE	319613	NM_001032727	syntabulin (syntaxin-interacting)	chr15	44619136	44619195	-	NM_001032727	ENSMUST00000110269	CTCTAGGGCATTTGGGGACACTGTCTGGACAGCGCAATGGACACGGTCTGCAAAGGAAAC	NP1488119	Mm.207715	mm|15qB3.2	GO:0008017|GO:0005739|GO:0005794|GO:0016020|GO:0005874|GO:0005654|GO:0019894|GO:0017075|GO:0016021|GO:0031982|GO:0061178|GO:0043231
A_55_P2717558	5.61534	2.48937	5.61534	up	4.52077	2.03139	Micu1	mitochondrial calcium uptake 1 [Source:MGI Symbol;Acc:MGI:2384909] [ENSMUST00000169842]	FALSE	216001		mitochondrial calcium uptake 1	chr10	59303056	59303115	+		ENSMUST00000169842	AGTCTTTAAATACTTGCATTCGCCATTTTAGCTGTTTTTCCTCTATCCCGGAATACCCAG			mm|10qB4	GO:0005515|GO:0046982|GO:0006851|GO:0005509|GO:0005743|GO:0034704|GO:0046872|GO:0042802|GO:0005739|GO:0005758|GO:0070509|GO:0016020|GO:0051561|GO:0032592|GO:0051560|GO:0006810|GO:0051260|GO:0006816|GO:0006811
A_65_P07992	5.61401	2.48903	5.61401	up	4.72457	2.23554		Mus musculus 13 days embryo stomach cDNA, RIKEN full-length enriched library, clone:D530002P21 product:hypothetical protein, full insert sequence. [AK142428]	FALSE		AK142428		chr1	120508827	120508886	+		ENSMUST00000188710	TAGTCTGTTTCTCAGTGAACCTTCATGAGCATTCTAAGGTCCAGAATCTAGAATGCCACT	TC1632806	Mm.383656	mm|1qE2.3
A_51_P402044	5.59478	2.48408	5.59478	up	4.50086	2.01678	Tssk2	Mus musculus testis-specific serine kinase 2 (Tssk2), mRNA [NM_009436]	FALSE	22115	NM_009436	testis-specific serine kinase 2	chr16	17900050	17900109	+	NM_009436	ENSMUST00000055374	TTTCTTCCACTTAGTAGCAAAGCCATTAATTACTGACCACCAAATAAACCACAAAGTGTA	TC1584992	Mm.310201	mm|16qA3	GO:0005515|GO:0007286|GO:0005634|GO:0007283|GO:0030154|GO:0046872|GO:0005622|GO:0035556|GO:0005737|GO:0046777|GO:0000166|GO:0016301|GO:0005856|GO:0016772|GO:0000287|GO:0001669|GO:0005814|GO:0007275|GO:0031410|GO:0005524|GO:0016310|GO:0004672|GO:0004674|GO:0006468|GO:0016740
A_55_P2163682	5.57706	2.4795	5.57706	up	4.5368	2.05729	LOC102642943	PREDICTED: Mus musculus carbonyl reductase [NADPH] 1-like (LOC102642943), mRNA [XM_006543347]	FALSE	102642943	XM_006543347	carbonyl reductase [NADPH] 1-like	chr16	93657264	93657323	-	XM_006543347		GAAAACTAACTTTTTTGGTACCCAGGCCGTCTGCACAGAGCTACTCCCTCTAATAAAAAC			mm|16qC4
A_55_P2727123	5.57396	2.4787	5.57396	up	4.50741	2.02871	1700037J18Rik	Mus musculus adult male testis cDNA, RIKEN full-length enriched library, clone:1700037J18 product:unclassifiable, full insert sequence. [AK006623]	FALSE	73276	AK006623	RIKEN cDNA 1700037J18 gene	chr9	16404157	16404216	+			CTTTTTGTGGGTGAGGTCTTTCTATTCTGATTTATGATCTGTATGTCTCTGCTGACTTTT	TC1701910		mm|9qA2
A_66_P124873	5.54607	2.47146	5.54607	up	4.52474	2.05327	Gm26703	PREDICTED: Mus musculus uncharacterized LOC105246946 (LOC105246946), ncRNA [XR_880501]	FALSE	105246946	XR_880501	predicted gene, 26703	chr5	104544982	104545041	+	XR_880501		CTTTAGGGTACTGTAATATATAATGACAAACTCACACACAGGATGTAAGAGAATACTGAC	TC1624194	Mm.447255	mm|5qE5
A_51_P194525	5.54503	2.4712	5.54503	up	4.49051	2.01931	Alx3	Mus musculus aristaless-like homeobox 3 (Alx3), mRNA [NM_007441]	FALSE	11694	NM_007441	aristaless-like homeobox 3	chr3	107408217	107408276	+	NM_007441	ENSMUST00000014747	CTTCAAAGCAGGTAGGACTCCTCCTTATAAAATGGCTCCCCTCATTTAAATTGGGCTGGA	TC1591518	Mm.10112	mm|3qF2.3	GO:0043565|GO:0007389|GO:0006355|GO:0003700|GO:0035116|GO:0048704|GO:0042981|GO:0007275|GO:0005634|GO:0035115|GO:0003677|GO:0006351
A_55_P2318584	5.5373	2.46918	5.5373	up	5.46295	2.99377	Aqp8	Mus musculus aquaporin 8 (Aqp8), transcript variant 1, mRNA [NM_007474]	FALSE	11833	NM_007474	aquaporin 8	chr7	130611453	130611512	+	NM_007474	ENSMUST00000098056	CCCAAAGATCTTGCTTCCTCAGCTCCCAATCTGACTTTGTAATAAATGGCTTAGCATTTC		Mm.273175	mm|7qF3	GO:0005215|GO:0005886|GO:0046691|GO:0034219|GO:0005623|GO:0045177|GO:0009992|GO:0055085|GO:0043231|GO:0034220|GO:0016020|GO:0005887|GO:0015250|GO:0015722|GO:0015793|GO:0006810|GO:0006833|GO:0015254|GO:0016021
A_66_P102265	5.52521	2.46603	5.52521	up	5.22212	2.75609	1700119I11Rik	Mus musculus adult male testis cDNA, RIKEN full-length enriched library, clone:1700119I11 product:unclassifiable, full insert sequence. [AK018965]	FALSE	78479	AK018965	RIKEN cDNA 1700119I11 gene	chr13	92001551	92001610	+			GATGGCTTCCTGTGAAATTCATGCACCATGCGGAACATGCATAGAAGAGTATACTAGTAG	TC1699837	Mm.398318	mm|13qC3	GO:0008150|GO:0003674|GO:0005575
A_55_P1999012	5.51019	2.4621	5.51019	up	6.0663	3.6042		Mus musculus 3 days neonate thymus cDNA, RIKEN full-length enriched library, clone:A630054F02 product:unclassifiable, full insert sequence. [AK080325]	FALSE		AK080325		chr17	48197992	48198051	+			GGCTCACAACTGTCCACATACATAACTTACATATATCTGGATAAAACACTTAGACAGATA	TC1634894	Mm.124005	mm|17qC
A_52_P1085235	5.50187	2.45992	5.50187	up	4.60834	2.14842		id69a03.y1 Melton Normalized Mixed Mouse Pancreas 1 N1-MMS1 Mus musculus cDNA clone IMAGE:5668133 5', mRNA sequence [BM053670]	FALSE		BM053670		chr17	24279232	24279291	+			TACAGTGTATGTGTGTGTCCACTTTGTGGGTTTGTCAGATGTCTTCCTATACCAGTCGCT	TC1725447	Mm.437856	mm|17qA3.3
A_55_P2726036	5.48561	2.45565	5.48561	up	7.29218	4.83652	Gm36349	PREDICTED: Mus musculus predicted gene, 36349 (Gm36349), transcript variant X1, mRNA [XM_011238268]	FALSE	102640232	XM_011238268	predicted gene, 36349	chr13	62017363	62017422	+	XM_011238268		GTTAACTTATGAATGTACACAATGTGGTAAGCCTTTGCATATGACAGTCATCTTTGAACA	TC1602367	Mm.442716	mm|13qB3
A_55_P2083481	5.4854	2.4556	5.4854	up	4.49753	2.04194	Lpin1	Mus musculus lipin 1 (Lpin1), transcript variant 3, mRNA [NM_001130412]	FALSE	14245	NM_001130412	lipin 1	chr12	16543695	16543754	-	NM_001130412	ENSMUST00000067124	AGGTCTCATGTGGTCCACATAGTTCACAGGAATGTAATGAAAGCCACTGTCATCTGCTGT	TC1574621	Mm.153625	mm|12qA1.1	GO:0005515|GO:0006629|GO:0042826|GO:0005783|GO:0045598|GO:0005741|GO:0005634|GO:0042975|GO:0031529|GO:0009062|GO:0005739|GO:0005737|GO:0045944|GO:0001085|GO:0019432|GO:0045444|GO:0005667|GO:0032869|GO:0031965|GO:0006355|GO:0000266|GO:0006357|GO:0031532|GO:0003713|GO:0000122|GO:0008195|GO:0006351|GO:0016020|GO:0016787|GO:0031065|GO:0016311|GO:0006642
A_55_P2583330	5.46074	2.4491	5.46074	up	4.46554	2.01644			FALSE				chr16	72595257	72595316	+			ATTGCTGTACACATGTGTATGCATATATGTATGTGCTTTATGCCAGTGTCATGTGTGTAT			mm|16qC3.1
A_55_P2043237	5.45932	2.44872	5.45932	up	4.77189	2.32317	Rpe65	Mus musculus retinal pigment epithelium 65 (Rpe65), mRNA [NM_029987]	FALSE	19892	NM_029987	retinal pigment epithelium 65	chr3	159287714	159287773	+	NM_029987	ENSMUST00000196999	TGGAGACTAATATCCCTGTGACCTTCCATGGACTGTTCAAAAGATCCTGAACATATTCCA		Mm.131708	mm|3qH4	GO:0008286|GO:0003407|GO:0060041|GO:0052885|GO:0005886|GO:0005783|GO:0060042|GO:0052884|GO:0046872|GO:0044297|GO:0043231|GO:0071257|GO:0005737|GO:0016020|GO:0016787|GO:0050908|GO:0042574|GO:0001895|GO:0042572|GO:0007468|GO:0016853|GO:0007601|GO:0050896|GO:0004744
A_52_P311185	5.43866	2.44325	5.43866	up	7.53093	5.08768	Gfm1	G elongation factor, mitochondrial 1 [Source:MGI Symbol;Acc:MGI:107339] [ENSMUST00000077271]	FALSE	28030	AK018125	G elongation factor, mitochondrial 1	chr3	67280002	67280061	+		ENSMUST00000077271	GGATGGTAAAGACCAAACAAGTCGATAGCCTGGAAAAGACTAATGTGGATATTAATCAAT	TC1602330	Mm.122466	mm|3qE1	GO:0005739|GO:0005622|GO:0070125|GO:0000166|GO:0003924|GO:0005525|GO:0003746|GO:0006412|GO:0006414
A_66_P114891	5.43	2.44095	5.43	up	4.4471	2.00615	Olfr145	Mus musculus olfactory receptor 145 (Olfr145), mRNA [NM_146313]	FALSE	258310	NM_146313	olfactory receptor 145	chr9	37705374	37705433	+	NM_146313	ENSMUST00000086062	TCTGATGTACACCGTGACCATGTCTCCCCAGGTGTGCTTACTCCTTTTGCTAGGTGTGTA	TC1696785	Mm.377430	mm|9qA4	GO:0007608|GO:0005886|GO:0004930|GO:0005549|GO:0007165|GO:0050911|GO:0004984|GO:0007186|GO:0016020|GO:0005887|GO:0004871|GO:0016021|GO:0050896
A_55_P2351465	5.42704	2.44016	5.42704	up	4.78618	2.34602	Tmem150cos	Mus musculus transmembrane protein 150C, opposite strand (Tmem150cos), long non-coding RNA [NR_045993]	FALSE	76003	NR_045993	transmembrane protein 150C, opposite strand	chr5	100524232	100524291	+	NR_045993		AAACATCATTTGCTATATATAAAGTTACTTATAAGTACACTTCTATAAATATGTCATAAT	TC1595876	Mm.447060	mm|5qE4
A_51_P430929	5.42434	2.43945	5.42434	up	4.45924	2.01979	Fam20a	Mus musculus family with sequence similarity 20, member A (Fam20a), mRNA [NM_153782]	FALSE	208659	NM_153782	family with sequence similarity 20, member A	chr11	109534409	109534468	-	NM_153782	ENSMUST00000020938	AAACGGGATCCACTGAACCTCATCTTTATCCTTGGGTGGAGGTCACTGCTTTTACGGTGC	TC1577195	Mm.208662	mm|11qE1	GO:0003674|GO:0005794|GO:0070166|GO:0005623|GO:0005576|GO:0070062|GO:0055074
A_55_P2064532	5.42012	2.43833	5.42012	up	4.46789	2.02956	Gm33402	PREDICTED: Mus musculus predicted gene, 33402 (Gm33402), transcript variant X2, ncRNA [XR_373569]	FALSE	102636294	XR_373569	predicted gene, 33402	chr1	78307325	78307384	-	XR_373569		AAGTAGAAAGTCTTTCCGCGGATGCATGCAAAGGTGGTGTCTGAAAAGAAGTGACTGACT	TC1719525	Mm.475550	mm|1qC4
A_30_P01025932	5.40647	2.43469	5.40647	up	4.4375	2.00281		lincRNA:chr10:21542515-21579890 reverse strand	FALSE				chr10	21549318	21549377	-			CTTGGTGCCAGTCCTTCTGCTGGGGTTGGCTGCAGATGTCTTTTGTTTGGCTACGGAAGA			mm|10qA3
A_52_P110913	5.38426	2.42875	5.38426	up	4.43513	2.00638		Mus musculus 0 day neonate eyeball cDNA, RIKEN full-length enriched library, clone:E130018H07 product:unclassifiable, full insert sequence. [AK087420]	FALSE		AK087420		chr18	23196410	23196469	-			TTATATGTGTTAGACTATGTGTCCCTTTGAAGACTAATTAAAATTACAAATAGCATACAT	TC1763584	Mm.488326	mm|18qA2
A_51_P128807	5.38027	2.42768	5.38027	up	4.48722	2.05954	4930485G23Rik	Mus musculus adult male testis cDNA, RIKEN full-length enriched library, clone:4930485G23 product:unclassifiable, full insert sequence. [AK015626]	FALSE	75808	AK015626	RIKEN cDNA 4930485G23 gene	chr2	119720901	119720960	-			GGTCCTCCAGATTAATTTGTTTTAGGTAACAACAAATTTCTAAGATGCAGCATTAGATCC		Mm.437826	mm|2qE5
A_66_P121002	5.37556	2.42641	5.37556	up	4.47283	2.04642	4930503B20Rik	sterile alpha motif domain containing 13 [Source:MGI Symbol;Acc:MGI:2686498] [ENSMUST00000144837]	FALSE	75015	XR_867242	RIKEN cDNA 4930503B20 gene	chr3	146343418	146343477	-	XR_867242	ENSMUST00000144837	ATTCAGCCCATATTCTCATTTGAGGCAAAAACTGAGACGGTAGATTCCCCAGTCCATAGG		Mm.331427	mm|3qH2	GO:0005739|GO:0008150|GO:0003674
A_55_P2097038	5.37536	2.42636	5.37536	up	4.46889	2.04253	Mrc2	Mus musculus mannose receptor, C type 2 (Mrc2), mRNA [NM_008626]	FALSE	17534	NM_008626	mannose receptor, C type 2	chr11	105187039	105187098	+	NM_008626	ENSMUST00000126931	AGAGGCCTTGAGTCTTCGATGGCAGTGTCGTACACTAGGGGACCAGTTGTCCCTGCTTCT	TC1596757	Mm.235616	mm|11qE1	GO:0016020|GO:0009986|GO:0030574|GO:0005518|GO:0030246|GO:0016021|GO:0005925|GO:0001649|GO:0006897
A_55_P2125521	5.36221	2.42283	5.36221	up	4.45406	2.03123	Evx1	Mus musculus even skipped homeotic gene 1 homolog (Evx1), mRNA [NM_007966]	FALSE	14028	NM_007966	even skipped homeotic gene 1 homolog	chr6	52268298	52268357	+	NM_007966	ENSMUST00000031787	GCAGCCCAAAGAATTTGCTGTTATGATTTGTTAACCATATTGCAATAAAAGCTGAACATG	TC1595533	Mm.389754	mm|6qB3	GO:0043565|GO:0006355|GO:0045944|GO:0007275|GO:0005634|GO:0009792|GO:0003677|GO:0021913
A_55_P1981704	5.35946	2.42209	5.35946	up	5.61297	3.19089	Ccdc113	Mus musculus coiled-coil domain containing 113 (Ccdc113), mRNA [NM_172914]	FALSE	244608	NM_172914	coiled-coil domain containing 113	chr8	98082729	98082788	+	NM_172914	ENSMUST00000041569	AGCAGCCGGCAGCTTATAGACCAAGAAGTGACCCATTAAAGTTCTCTATTATTTTCCGTT	TC1585543	Mm.248902	mm|8qD1	GO:0043234|GO:0042384|GO:0003674|GO:0005737|GO:0034451|GO:0030030|GO:0005654|GO:0005856
A_51_P189631	5.35175	2.42001	5.35175	up	4.43756	2.01755	2310067E19Rik	PREDICTED: Mus musculus RIKEN cDNA 2310067E19 gene (2310067E19Rik), transcript variant X1, misc_RNA [XR_887640]	FALSE	76455	XR_887640	RIKEN cDNA 2310067E19 gene	chr4	82101133	82101192	-	XR_887640		ACATAGTGCCACCATCTGTGGAACCCTGTGTCTGGATGATTGTCACATAGTTAGAAAGCA	TC1588292	Mm.443440	mm|4qC3
A_55_P2577505	5.3479	2.41897	5.3479	up	4.44065	2.02168			FALSE				chr10	95986996	95987055	-			TATTAGTGTTGTCAAGTTGCTCAGACAAGTGAATCAGACATCGTTCGTTAGCATTTATCT			mm|10qC3
A_52_P410765	5.34474	2.41812	5.34474	up	5.20387	2.78575	Sema7a	Mus musculus sema domain, immunoglobulin domain (Ig), and GPI membrane anchor, (semaphorin) 7A (Sema7a), mRNA [NM_011352]	FALSE	20361	NM_011352	sema domain, immunoglobulin domain (Ig), and GPI membrane anchor, (semaphorin) 7A	chr9	57810607	57810666	+	NM_011352	ENSMUST00000043059	TCCCTTATCTCTTCTCAATGCACTTTAATAATGTAACATATTACTAATAAACAAGCTATT	TC1581216	Mm.335187	mm|9qB	GO:0005886|GO:0050727|GO:0045773|GO:0048675|GO:0007275|GO:0031225|GO:0021988|GO:0001649|GO:0030154|GO:0031175|GO:0007399|GO:0005178|GO:0006954|GO:0016020|GO:0007229|GO:0060907|GO:0001934|GO:0070374|GO:0009897
A_52_P384855	5.34348	2.41778	5.34348	up	4.43113	2.01335	Slc25a21	Mus musculus solute carrier family 25 (mitochondrial oxodicarboxylate carrier), member 21 (Slc25a21), transcript variant 1, mRNA [NM_172577]	FALSE	217593	NM_172577	solute carrier family 25 (mitochondrial oxodicarboxylate carrier), member 21	chr12	57819248	57819307	-	NM_172577	ENSMUST00000110680	ATCCAACCTTGGAGTTTTTGAGAAAATTTGGGATTGGTTTTGTCTCAGGGACAATGGGCT	TC1584377	Mm.32835	mm|12qC1	GO:0005739|GO:0003674|GO:0016020|GO:0006810|GO:0005743|GO:0016021
A_52_P576837	5.34129	2.41719	5.34129	up	4.73293	2.31574	Cep44	Mus musculus centrosomal protein 44 (Cep44), mRNA [NM_001009951]	FALSE	382010	NM_001009951	centrosomal protein 44	chr8	59022949	59023008	-	NM_001009951	ENSMUST00000140107	ACAGTCTGGATTTGCTGAATGGAAAATTGAAATTGTCTGTGATATATTGAATTGTGTGAT	TC1582065	Mm.425534	mm|8qB2	GO:0008150|GO:0003674|GO:0005813|GO:0005737|GO:0000922|GO:0005856
A_55_P1962284	5.34075	2.41704	5.34075	up	4.43499	2.01794	Klhl24	Mus musculus kelch-like 24 (Klhl24), mRNA [NM_029436]	FALSE	75785	NM_029436	kelch-like 24	chr16	20127758	20127817	+	NM_029436	ENSMUST00000023509	TGCTAGGCATCAAACAGCACTTCCAGGTGTATAAACTAATACCAGAGATGTTTCAAAATA	TC1599621	Mm.392914	mm|16qA3	GO:0008150|GO:0003674|GO:0005737|GO:0042995|GO:0005575|GO:2000312
A_55_P1963227	5.33499	2.41549	5.33499	up	5.4982	3.08271	Clec12b	Mus musculus C-type lectin domain family 12, member B (Clec12b), transcript variant 1, mRNA [NM_001204223]	FALSE	71183	NM_001204223	C-type lectin domain family 12, member B	chr6	129329932	129329991	-	NM_001204223	ENSMUST00000112082	CAGAAAGGACTGTATAGACAAGAATGCCACTCTGGTGAAGATTGACAGCACCGAAGAAAG	TC1588908	Mm.79402	mm|6qF3	GO:0008150|GO:0016020|GO:0005886|GO:0030246|GO:0016021|GO:0005575
A_51_P432460	5.33208	2.4147	5.33208	up	4.42784	2.01314	Ppp1r14a	Mus musculus protein phosphatase 1, regulatory (inhibitor) subunit 14A (Ppp1r14a), mRNA [NM_026731]	FALSE	68458	NM_026731	protein phosphatase 1, regulatory (inhibitor) subunit 14A	chr7	30076540	30076600	+	NM_026731	ENSMUST00000048187	GCCGGACGAGGTCAACATCGATGAGCTATTGAATTGGACAGTGAAGAGGAAAGATGCCGG	TC1584305	Mm.2343	mm|7qB1	GO:0042325|GO:0005737|GO:0004864
A_55_P2745249	5.32772	2.41352	5.32772	up	4.43067	2.01715	Nexn	Mus musculus nexilin (Nexn), mRNA [NM_199465]	FALSE	68810	NM_199465	nexilin	chr3	151900629	151900688	-	NM_199465	ENSMUST00000196529	TGTGTAAGGCAGTCAACAATAAAGGCTCAGCAGCGAGCACCTGCATTCTTACCATTGAAA	TC1580276	Mm.200188	mm|3qH3	GO:0030334|GO:0030018|GO:0030054|GO:0003779|GO:0048739|GO:0005737|GO:0051015|GO:0051493|GO:0006468|GO:0004683|GO:0005856|GO:0005924|GO:0008307|GO:0005925
A_55_P2071686	5.31469	2.40999	5.31469	up	5.49666	3.08667	Lemd1	Mus musculus 11 days embryo spinal cord cDNA, RIKEN full-length enriched library, clone:G630004C22 product:hypothetical Lamino-associated polypeptide 2/emerin/LEM-like containing protein, full insert sequence. [AK144269]	FALSE	213409	AK144269	LEM domain containing 1	chr1	134155745	134155804	+			TGATTCACAGAGGATTCTAGTTTGTGTCAAGTTGACAAAAAACTAACCAGCACACACCCC		Mm.426321	mm|1qE4	GO:0008150|GO:0003674|GO:0005575
A_30_P01025265	5.30414	2.40712	5.30414	up	4.50828	2.10116		lincRNA:chr11:95359115-95369547 reverse strand	FALSE				chr11	95359147	95359206	-			TAGAGAACTTTGAAAGGACGCACAGCGGAGACCACGGCCCCGGAAGAACCACTGGTAATG			mm|11qD
A_30_P01032652	5.30404	2.40709	5.30404	up	4.42403	2.01694		lincRNA:chr3:35782698-35789748 reverse strand	FALSE				chr3	35788890	35788949	-			CGGAAGAGGAAAACCTACAACTGCTTTACATCTAGAAAGTATATTTTTGTGTAAAGGCAT			mm|3qB
A_51_P386870	5.25879	2.39473	5.25879	up	4.43308	2.03835	Sprr2f	Mus musculus small proline-rich protein 2F (Sprr2f), mRNA [NM_011472]	FALSE	20760	NM_011472	small proline-rich protein 2F	chr3	92170259	92170318	+	NM_011472	ENSMUST00000050397	ATGGGTCTTGTTCCATTGTTCAGTATGACATTTTTCAAATCTCTCTGTCACTTGAGCAGG	TC1589578	Mm.10692	mm|3qF1	GO:0003674|GO:0005737|GO:0008544|GO:0030216|GO:0031424|GO:0005634|GO:0032355|GO:0001533
A_55_P2544198	5.25182	2.39282	5.25182	up	4.41578	2.02297	Gm36187	PREDICTED: Mus musculus predicted gene, 36187 (Gm36187), ncRNA [XR_403130]	FALSE	102640011	XR_403130	predicted gene, 36187	chr5	150635510	150635569	+	XR_403130		CTCTGGCTTTTGTCTCGGTTATATTTCAGTTTAATAATTGGCAATGACTCGCCAACCATT			mm|5qG3
A_65_P01113	5.24587	2.39118	5.24587	up	4.48075	2.08957	Kat6a	Mus musculus K(lysine) acetyltransferase 6A (Kat6a), mRNA [NM_001081149]	FALSE	244349	NM_001081149	K(lysine) acetyltransferase 6A	chr8	24024797	24024856	+	NM_001081149	ENSMUST00000130718	CAAGAAATCATGACTGAAAGAGATATGGAATTGTTTCGTGATATCCAAGAACAAGCACTG	TC1602927	Mm.182776	mm|8qA2	GO:0005515|GO:0070776|GO:0016747|GO:0016746|GO:0005634|GO:0046872|GO:0043433|GO:0030099|GO:0000786|GO:0035162|GO:0035019|GO:0006473|GO:0004402|GO:0006355|GO:0005794|GO:0016573|GO:0035909|GO:0006334|GO:0003677|GO:0006351|GO:0010628|GO:0003007|GO:0060325|GO:0043966|GO:0003682|GO:0016605|GO:0005654|GO:0008270|GO:0016407|GO:0045893|GO:0045892|GO:0016740|GO:0090398|GO:0008134|GO:0016568
A_52_P957260	5.24559	2.3911	5.24559	up	4.43721	2.04611		BB199080 RIKEN full-length enriched, 0 day neonate thymus Mus musculus cDNA clone A430010P05 3'. [BB199080]	FALSE		BB199080		chr11	69397120	69397179	+			TACTAGGCTATTTCAAAGTTTGCCAAATAAACACTTACCATGTTCTCTTGTATCCACGTT		Mm.482340	mm|11qB3
A_66_P110674	5.23164	2.38726	5.23164	up	4.42253	2.03527		RIKEN cDNA B930094E09 gene [Source:MGI Symbol;Acc:MGI:3603750] [ENSMUST00000164667]	FALSE		AK020668		chr18	31770348	31770405	+		ENSMUST00000164667	TCCTTGTGTGCTTATATCAAAGCACTACTAGACATGGCAATAAAAGAATTTCTTTTCCAG	TC1599114	Mm.403178	mm|18qB1
A_52_P402885	5.22574	2.38563	5.22574	up	4.95997	2.57434	Inpp1	inositol polyphosphate-1-phosphatase [Source:MGI Symbol;Acc:MGI:104848] [ENSMUST00000027271]	FALSE	16329	XM_011238442	inositol polyphosphate-1-phosphatase	chr1	52842271	52842330	-	XM_011238442	ENSMUST00000027271	TACCAGTGTAACAAAATATGACCTTGATTTTACATCAATATATAAAGATTTTACCAATGT			mm|1qC1.1	GO:0046854|GO:0003674|GO:0016787|GO:0005575|GO:0046872|GO:0004441
A_55_P2000399	5.21441	2.3825	5.21441	up	4.40796	2.02546	Rhox4a	Mus musculus reproductive homeobox 4A (Rhox4a), mRNA [NM_001039688]	FALSE	664609	NM_001039688	reproductive homeobox 4A	chrX	34809907	34809966	+	NM_001039688	ENSMUST00000115194	AAGAGGAGAGAGCACTTCAGAAGAGGACAAAGTCAGTTAGGAATGAATGATGACGCCTCT		Mm.296330	mm|XqA3.3	GO:0008150|GO:0005575
A_55_P1981639	5.20281	2.37929	5.20281	up	4.42163	2.04234	Mecom	MDS1 and EVI1 complex locus [Source:MGI Symbol;Acc:MGI:95457] [ENSMUST00000172754]	FALSE	14013	AK052472	MDS1 and EVI1 complex locus	chr3	30445665	30445724	-		ENSMUST00000172754	ATAAAATGTGCAGGTGTGACGGACGACTTTCTATTCCGAGATGCTGGGATAAAATGGCGT	TC1680747	Mm.412121	mm|3qA3	GO:0001780|GO:0003700|GO:0005634|GO:0009791|GO:0043231|GO:0009617|GO:0043069|GO:0005737|GO:0006954|GO:0046329|GO:0042127|GO:0045944|GO:0051726|GO:0005794|GO:0016235|GO:0090336|GO:0060039|GO:0003677|GO:0001701|GO:0000118|GO:0016607|GO:0019827|GO:0035116|GO:0072001|GO:0005654|GO:0030900|GO:0035115|GO:0045893|GO:0045892
A_66_P100779	5.20235	2.37916	5.20235	up	4.39538	2.01622	1700065L07Rik	Mus musculus RIKEN cDNA 1700065L07 gene (1700065L07Rik), long non-coding RNA [NR_108032]	FALSE	73408	NR_108032	RIKEN cDNA 1700065L07 gene	chr6	73411549	73411608	-	NR_108032		TCAAGGCCTTCCACATCAGATTGCAGTAACCAAGGCATCCAGCTTCACGGACTGAACATC	TC1747273	Mm.233629	mm|6qC1
A_30_P01026544	5.19673	2.3776	5.19673	up	6.19176	3.81415		lincRNA:chr8:32478075-32490900 forward strand	FALSE				chr8	32490518	32490577	+			GGGTCCCGTTTCTTCAGTAGCGTCTTCTGTCTTAGAAGGGCCCCTGTCCTCAGGCATAAC			mm|8qA3
A_66_P105861	5.17385	2.37124	5.17385	up	4.39849	2.02725	Gm12349	PREDICTED: Mus musculus predicted gene 12349 (Gm12349), transcript variant X2, misc_RNA [XR_393547]	FALSE	100040491	XR_393547	predicted gene 12349	chr11	100153070	100153129	+	XR_393547		GCTGGCAAAGCGAATAGACACAGAAGAAACTCAGGAACCATCACGAGGGGGACAGACAAG	TC1779415	Mm.297600	mm|11qD
A_51_P281123	5.17175	2.37065	5.17175	up	6.46469	4.09403	Zfp940	Mus musculus zinc finger protein 940 (Zfp940), mRNA [NM_173738]	FALSE	233057	NM_173738	zinc finger protein 940	chr7	30629121	30629180	-	NM_173738	ENSMUST00000085792	GTTAAGTAAGTGACAAGCTAGTCAAGGAGCAACCCCAAGCTTATCAAGCAGCCATTTATT	TC1584244	Mm.296864	mm|7qB1	GO:0008150|GO:0003674|GO:0005575
A_52_P585699	5.15907	2.36711	5.15907	up	5.26296	2.89585	Ciao1	Mus musculus cytosolic iron-sulfur protein assembly 1 (Ciao1), mRNA [NM_025296]	FALSE	26371	NM_025296	cytosolic iron-sulfur protein assembly 1	chr2	127066807	127066866	-	NM_025296	ENSMUST00000003759	AGCAGACACGCTAACTGGCTTCTCTTAAGCTAGACGTAAAGTGATTATAACACTGTACCA	TC1575375	Mm.45179	mm|2qF1	GO:0007059|GO:0003700|GO:0016226|GO:0006357|GO:0071817
A_66_P126963	5.15843	2.36693	5.15843	up	4.38418	2.01725	4930548K13Rik	Mus musculus RIKEN cDNA 4930548K13 gene (4930548K13Rik), long non-coding RNA [NR_040656]	FALSE	75360	NR_040656	RIKEN cDNA 4930548K13 gene	chr4	26632482	26632541	-	NR_040656		GCAGCTGCCGTGGTATCCAGTGAGATTGTGAGACCCAGTCTGACAACCAAGGGGATGAAG	TC1634798	Mm.67233	mm|4qA3
A_55_P1965512	5.13989	2.36174	5.13989	up	4.62055	2.25881	4933424M12Rik	PREDICTED: Mus musculus RIKEN cDNA 4933424M12 gene (4933424M12Rik), transcript variant X1, ncRNA [XR_867990]	FALSE	67548	XR_867990	RIKEN cDNA 4933424M12 gene	chr4	107461818	107461877	+	XR_867990		ACCGAATCTCCACCTTCTTGGCTTCCAGGACTGTGTGATAAATAAACCTACTTTCCTAGT		Mm.148731	mm|4qC7	GO:0008150|GO:0003674|GO:0005575
A_30_P01027447	5.13525	2.36043	5.13525	up	4.4599	2.09947		lincRNA:chr10:21688115-21710890 forward strand	FALSE				chr10	21700588	21700647	+			AGCCTATAACCAGTAGGTAGCTATCCCAGGAATGAAAATGGTTCACTGAAAGGCAGGTGA			mm|10qA3
A_55_P2030174	5.11867	2.35577	5.11867	up	5.94241	3.58664	Ifna1	Mus musculus interferon alpha 1 (Ifna1), mRNA [NM_010502]	FALSE	15962	NM_010502	interferon alpha 1	chr4	88496501	88496560	+	NM_010502	ENSMUST00000094972	GTCTGGAGAGCCCTGTCTTCCTCTGCCAATGTGCTGGGAAGACTGAGAGAAGAGAAATGA	TC1633423	Mm.57127	mm|4qC4	GO:0005132|GO:0019221|GO:0005576|GO:0006952|GO:0033141|GO:0005125|GO:0005615|GO:0005126|GO:0002250|GO:0051607|GO:0042100|GO:0006959|GO:0030183|GO:0043330|GO:0042742|GO:0002286|GO:0002323
A_52_P127325	5.11313	2.35421	5.11313	up	5.78883	3.43463	AI182371	Mus musculus expressed sequence AI182371 (AI182371), transcript variant 1, mRNA [NM_178885]	FALSE	98870	NM_178885	expressed sequence AI182371	chr2	34951298	34951357	-	NM_178885	ENSMUST00000154817	AATCGTGCCAATCATCTATGACAATGACTCTCTCTTCGTTCAAACCGACAAGTCCGTGTA	TC1698018	Mm.415380	mm|2qB	GO:0008150|GO:0003674|GO:0005575
A_51_P253883	5.11249	2.35403	5.11249	up	6.8111	4.45708	Fam49a	Mus musculus family with sequence similarity 49, member A (Fam49a), transcript variant 1, mRNA [NM_029758]	FALSE	76820	NM_029758	family with sequence similarity 49, member A	chr12	12382891	12382950	+	NM_029758	ENSMUST00000069066	GGCATTTCTCAAGTGTTTTAGATATTAATAACTAACATTGGGATTTTACTTTGCCAGCCC	TC1579454	Mm.440802	mm|12qA1.1	GO:0005622|GO:0008150|GO:0003674
A_52_P279391	5.11196	2.35388	5.11196	up	4.42498	2.0711	Clock	Mus musculus adult male pituitary gland cDNA, RIKEN full-length enriched library, clone:5330400M04 product:circadian locomoter output cycles kaput, full insert sequence. [AK030352]	FALSE	12753	AK030352	circadian locomotor output cycles kaput	chr5	76664578	76664637	-			TGGTGGACCCTTACTAGAAAGAATCACAGATAAATGATGGTTTTATATCTTCTTGCTTAC	TC1611403	Mm.3552	mm|5qC3.3	GO:0005515|GO:0016746|GO:0003700|GO:0001190|GO:0006366|GO:0000982|GO:0005634|GO:0007283|GO:0043231|GO:0005737|GO:0051092|GO:0045944|GO:2000074|GO:0046983|GO:0004871|GO:0001046|GO:0004402|GO:0005667|GO:0042634|GO:0006355|GO:0016573|GO:0005694|GO:0070888|GO:0001047|GO:0000978|GO:2000323|GO:0003677|GO:0071479|GO:0032922|GO:0031490|GO:0006351|GO:0006974|GO:0043565|GO:0033391|GO:0007165|GO:0001077|GO:…
A_55_P2931368	5.10655	2.35235	5.10655	up	7.39071	5.03836	Lyrm5	LYR motif containing 5 [Source:MGI Symbol;Acc:MGI:1914886] [ENSMUST00000126007]	FALSE	67636	XM_006536121	LYR motif containing 5	chr6	145163305	145163364	+	XM_006536121	ENSMUST00000126007	GTAAGGAAAGCAGGCTTAGAAAAGTGGTGTTACCCAGTGCCTCAATAAAACAGCTCAGTA	TC1677671	Mm.486359	mm|6qG3	GO:0005739|GO:0008150|GO:0003674
A_55_P2737647	5.09227	2.34831	5.09227	up	4.40852	2.06021	Camk1d	Mus musculus 16 days neonate thymus cDNA, RIKEN full-length enriched library, clone:A130026P20 product:calcium/calmodulin-dependent protein kinase ID, full insert sequence. [AK162754]	FALSE	227541	AK162754	calcium/calmodulin-dependent protein kinase ID	chr2	5230800	5230859	-			TTAATTAAGGAGGAGAAAGTTCTCCTAAGGAGCGCTATAGGGAACTGCCCAGTATTTGGC		Mm.191949	mm|2qA1	GO:0005516|GO:0005634|GO:0003824|GO:0060267|GO:0005737|GO:0050766|GO:0006954|GO:0000166|GO:0016301|GO:0004683|GO:0016772|GO:0043066|GO:0043065|GO:0071622|GO:0005524|GO:0007399|GO:0016310|GO:0032793|GO:0004672|GO:0004674|GO:0008152|GO:0010976|GO:0090023|GO:0050773|GO:0006468|GO:0016740
A_55_P2636626	5.08802	2.3471	5.08802	up	4.37777	2.03067	Lrrc36	Mus musculus leucine rich repeat containing 36 (Lrrc36), transcript variant 1, mRNA [NM_001170788]	FALSE	270091	NM_001170788	leucine rich repeat containing 36	chr8	107950684	107950743	+	NM_001170788	ENSMUST00000128769	AGAGCTGAACTTATATTATAACAACATTCCTTCATTAGTGGAGGTGTCCCGACTACAGCC	TC1661202	Mm.212709	mm|8qD3	GO:0008150|GO:0003674|GO:0005575
A_55_P2935640	5.08317	2.34573	5.08317	up	4.46089	2.11516	Gm16163	Mus musculus B16 F10Y cells cDNA, RIKEN full-length enriched library, clone:G370077A18 product:hypothetical protein, full insert sequence. [AK148282]	FALSE	100303730	AK148282	predicted gene 16163	chr8	127387475	127387534	+			ATTAGAGTTCTGCCTGTTGAGTAGTAACCTTAGTCCTGACCTAGCCCGAGAAGACTTTTG		Mm.474996	mm|8qE2
A_66_P115938	5.06855	2.34157	5.06855	up	4.39571	2.05413	Gm9991	Mus musculus 0 day neonate thymus cDNA, RIKEN full-length enriched library, clone:A430028D19 product:hypothetical protein, full insert sequence. [AK039913]	FALSE	433332	AK039913	predicted gene 9991	chr1	92576299	92576358	+			ATGTGAACTTGGTTAAAATATTTGCTGTCTGGCTTATGAGATGGCTCAGAAAATAAAAGC	TC1594698	Mm.122412	mm|1qD	GO:0008150|GO:0003674|GO:0005575
A_51_P246773	5.06803	2.34143	5.06803	up	4.36025	2.01883	Sesn3	Mus musculus sestrin 3 (Sesn3), mRNA [NM_030261]	FALSE	75747	NM_030261	sestrin 3	chr9	14130452	14130511	+	NM_030261	ENSMUST00000034507	TAGAGTTGGATTTTCAGATCTGACCATAAATCATGAACTGGTTTGTTAACTCTTCACTTC	TC1582425	Mm.439776	mm|9qA1	GO:0032868|GO:0003674|GO:0005634|GO:0042593|GO:0005575|GO:0051896
A_55_P2856618	5.06452	2.34042	5.06452	up	5.29061	2.95019	Pxdn	Mus musculus peroxidasin homolog (Drosophila) (Pxdn), mRNA [NM_181395]	FALSE	69675	NM_181395	peroxidasin homolog (Drosophila)	chr12	30702434	30702493	+	NM_181395	ENSMUST00000122328	TTCCTTGTATTCAGTCCATTACCAAAGAGGTGTTTGCACTTTGTAATGATACCTTTCAGT	NP627191	Mm.251774	mm|12qA2	GO:0005783|GO:0005578|GO:0005576|GO:0005615|GO:0046872|GO:0031012|GO:0004601|GO:0030198|GO:0016491|GO:0042744|GO:0006979|GO:0070062|GO:0055114|GO:0005201|GO:0020037
A_66_P102200	5.04208	2.33402	5.04208	up	4.40081	2.06679	Gm2449	PREDICTED: Mus musculus predicted gene 2449 (Gm2449), transcript variant X6, misc_RNA [XR_864439]	FALSE	100039837	XR_864439	predicted gene 2449	chr9	119802238	119802297	-	XR_864439		AGCCATTGCCCCATGTGCTGCTATGGTTATCTGCAGAAGACCTGTAAATATTCCAACACG	TC1660687	Mm.335533	mm|9qF4	GO:0008150|GO:0003674|GO:0005575
A_55_P2820683	5.03567	2.33218	5.03567	up	5.12076	2.78857	Nasp	nuclear autoantigenic sperm protein (histone-binding) [Source:MGI Symbol;Acc:MGI:1355328] [ENSMUST00000134038]	FALSE	50927	AK037645	nuclear autoantigenic sperm protein (histone-binding)	chr4	116289589	116289613	-		ENSMUST00000134038	TGGGGTGTTTCATTGTGTCCCCACGTAGGCCTCAAGTATATTATCCATACTGTTCTTATT		Mm.411401	mm|4qD1	GO:0005515|GO:0000790|GO:0043486|GO:0008283|GO:0001824|GO:0051879|GO:0006334|GO:0006335|GO:0005634|GO:0006336|GO:0015031|GO:0032403|GO:0006260|GO:0043234|GO:0042393|GO:0005737|GO:0007049|GO:0006810|GO:0005654
A_65_P04851	5.00552	2.32352	5.00552	up	5.93633	3.61281		BC030361 Eml5 protein {Mus musculus} (exp=-1; wgp=0; cg=0), partial (90%) [TC1655993]	FALSE				chr5	32797708	32797767	+			ATGTCAGACATACCAACATCCAATGAATCACAGATTTAAAAATGATTGCTCCTTTACTGC	TC1655993		mm|5qB1
A_52_P1142105	4.99277	2.31984	4.99277	up	4.33308	2.01324		immunoglobulin heavy variable 4-1 [Source:MGI Symbol;Acc:MGI:4439536] [ENSMUST00000103464]	FALSE		X96776		chr12	115186605	115186664	-		ENSMUST00000103464	GGAAAGGGCTAGAATGGATTGGAGAAATTAATCCAAATAGCAGTACAATAAACTATGCAC	NP614340	Mm.425752	mm|12qF1
A_51_P209451	4.97319	2.31417	4.97319	up	4.35362	2.03944	Zbtb24	Mus musculus zinc finger and BTB domain containing 24 (Zbtb24), transcript variant 3, mRNA [NM_001277230]	FALSE	268294	NM_001277230	zinc finger and BTB domain containing 24	chr10	41173167	41173226	+	NM_001277230		GATTCTGTAACTAATGGAGTCTAATAGTAGATTGCATTTTAGCTATTTTTACCCAAGTTG	TC1587058	Mm.258475	mm|10qB1	GO:0006355|GO:0003700|GO:0002244|GO:0005634|GO:0003676|GO:0003677|GO:0046872|GO:0006351
A_52_P676782	4.96913	2.31299	4.96913	up	4.3427	2.02971	Gpr37	Mus musculus adult retina cDNA, RIKEN full-length enriched library, clone:A930017K23 product:G PROTEIN-COUPLED RECEPTOR 37, full insert sequence. [AK044508]	FALSE	14763	AK044508	G protein-coupled receptor 37	chr6	25616209	25616268	-			ACACCTCTTTTCTTTACTTTATAAGTACTCAGACTCTAACACTCTATTCCACCAACAAGA	TC1592129	Mm.483634	mm|6qA3.1	GO:0042277|GO:0005886|GO:0004930|GO:0005783|GO:0031987|GO:0000151|GO:0008528|GO:0007193|GO:0045964|GO:0043235|GO:0042416|GO:0007165|GO:0007186|GO:0016020|GO:0031072|GO:0030544|GO:0004871|GO:0016021|GO:0043410|GO:0031625
A_51_P491279	4.96645	2.31221	4.96645	up	4.35002	2.0378		RIKEN cDNA 9330161L09 gene [Source:MGI Symbol;Acc:MGI:1924475] [ENSMUST00000056140]	FALSE		AK020378		chr12	104645147	104645206	-		ENSMUST00000056140	GATGGCAAGTGCTTAGACCCATTGCTCCTACATTTTAGTTTGAATGGTTTCAGTGTCTAG	TC1590492	Mm.491511	mm|12qE
A_55_P2746572	4.95747	2.30961	4.95747	up	4.33514	2.02553	Tll1	PREDICTED: Mus musculus tolloid-like (Tll1), transcript variant X1, mRNA [XM_006509314]	FALSE	21892	XM_006509314	tolloid-like	chr8	66492947	66492971	-	XM_006509314		CTCTTTTTCCCTCTTAATTGTTCATGAACACCGAGTTGTCTGAAAAATGAGGTATATTTC		Mm.5076	mm|8qB3.1	GO:0016787|GO:0005518|GO:0005509|GO:0006508|GO:0008270|GO:0008233|GO:0007275|GO:0005576|GO:0004222|GO:0046872|GO:0030154|GO:0008237
A_30_P01025261	4.94845	2.30698	4.94845	up	6.27511	3.96814		lincRNA:chrX:7554567-7572017 forward strand	FALSE				chrX	7567941	7568000	+			AAGCTGGTTTGGCTGCCCACGCAGGTGGTCCTGTAGAAAATACCTAGGAGCTATGGCAGC			mm|XqA1.1
A_55_P2257251	4.94836	2.30695	4.94836	up	4.37455	2.0676	4930455D15Rik	Mus musculus RIKEN cDNA 4930455D15 gene (4930455D15Rik), long non-coding RNA [NR_045381]	FALSE	75795	NR_045381	RIKEN cDNA 4930455D15 gene	chr18	32823303	32823362	-	NR_045381		ATTCCAGTGAGACTCCTGCTTGGTGTGCTTTCTTGTTCATGTCATTAAACATGGCTCCTG	NP742346	Mm.382634	mm|18qB1	GO:0008150|GO:0003674|GO:0005575
A_51_P124647	4.94706	2.30657	4.94706	up	4.33263	2.02606	Anapc15	PREDICTED: Mus musculus anaphase prompoting complex C subunit 15 (Anapc15), transcript variant X2, mRNA [XM_011241929]	FALSE	75430	XM_011241929	anaphase prompoting complex C subunit 15	chr7	109050108	109050167	+	XM_011241929		GGAATTGAATAAATCTCTTAATACTTAGAAGTACTTGTGCTATCTCAGCAGACAGCTATC	TC1585067	Mm.284491	mm|7qE3	GO:0003674|GO:0007067|GO:0007049|GO:0005680|GO:0090266|GO:0051301
A_51_P256632	4.94484	2.30593	4.94484	up	4.35201	2.04609	Pla2g2a	Mus musculus phospholipase A2, group IIA (platelets, synovial fluid) (Pla2g2a), mRNA [NM_001082531]	FALSE	18780	NM_001082531	phospholipase A2, group IIA (platelets, synovial fluid)	chr4	138390766	138390825	+	NM_001082531	ENSMUST00000077582	TACCCCAACATGTTTTGCAAAGGGAAGAAGCCCAAATGCTGAAAAGAGCCATCTCCTGAA	TC1576245	Mm.4675	mm|4qD3	GO:0006629|GO:0050678|GO:0008285|GO:0005509|GO:0050680|GO:0046872|GO:0042130|GO:0005739|GO:0016042|GO:0016020|GO:0016787|GO:0042127|GO:0004623|GO:0006644|GO:0035019|GO:0040008
A_55_P2481149	4.94353	2.30554	4.94353	up	4.35247	2.04693	Gm17689	Mus musculus predicted gene, 17689 (Gm17689), mRNA [NM_001167584]	FALSE	100312948	NM_001167584	predicted gene, 17689	chr9	36388923	36388982	-	NM_001167584	ENSMUST00000170030	TTTCTCAGTTATGGGGCCCAGACATGTTGGACCCATTGTGTGAACAAATACATTATTAGA		Mm.475849	mm|9qA4
A_55_P1998048	4.93997	2.3045	4.93997	up	4.32869	2.02419	Gm20806	Mus musculus predicted gene, 20806 (Gm20806), mRNA [NM_001160135]	FALSE	100039574	NM_001160135	predicted gene, 20806	chrY_random	19330683	19330742	+	NM_001160135	ENSMUST00000181549	GGTTTAAACATGCAAGATCTTCAGTCCCAGGCAATGAGCAAGTATGATATTTGAAGGGAA		Mm.458579
A_66_P110117	4.93482	2.303	4.93482	up	4.33105	2.02806	Nov	Mus musculus nephroblastoma overexpressed gene (Nov), mRNA [NM_010930]	FALSE	18133	NM_010930	nephroblastoma overexpressed gene	chr15	54585236	54585295	+	NM_010930	ENSMUST00000050027	TGTTATCAGTGAGTGACTCTGGTATTAGTTTTGTGTTATCAGTTTAATGCTGTTTACTGA	TC1577460	Mm.5167	mm|15qD1	GO:0010468|GO:0030424|GO:0005578|GO:0007267|GO:0005576|GO:0001558|GO:0030425|GO:0043231|GO:0031012|GO:0007165|GO:0005178|GO:0060548|GO:0043025|GO:0007155|GO:0008083|GO:0008201|GO:0005520
A_55_P2734397	4.92825	2.30108	4.92825	up	4.72369	2.42262		Mus musculus in vitro fertilized eggs cDNA, RIKEN full-length enriched library, clone:7420423C01 product:unclassifiable, full insert sequence. [AK135830]	FALSE		AK135830		chr7	112061703	112061762	+			ACGAAATCCCCATTTTCACACATGAGTACCTTGACTTTAAAAGAGCTGAGTTAGAATACT		Mm.400436	mm|7qE3
A_66_P129377	4.92372	2.29975	4.92372	up	4.7405	2.44075	Gm7644	Mus musculus 2 days pregnant adult female ovary cDNA, RIKEN full-length enriched library, clone:E330025A12 product:unclassifiable, full insert sequence. [AK087822]	FALSE	665466	AK087822	predicted gene 7644	chr14	31449414	31449473	+			TGATGTGTGTCTGTGTAGAAAGGACCAGGGAGCGTCTTATCCATGGAAGTTAAAATGGAT	TC1618346	Mm.406980	mm|14qB
A_55_P1984128	4.91979	2.2986	4.91979	up	5.67162	3.37302	Cfap61	Mus musculus cilia and flagella associated protein 61 (Cfap61), mRNA [NM_175280]	FALSE	78774	NM_175280	cilia and flagella associated protein 61	chr2	145789097	145789156	+	NM_175280	ENSMUST00000133433	TTATGGTGAATACTTCTTGGCCGAACTGATCGAGGCCCAAGATAAAGACCATCATGCTGT	NP732597	Mm.136347	mm|2qG1	GO:0008150|GO:0003674|GO:0005575
A_55_P2935236	4.91762	2.29796	4.91762	up	4.32243	2.02447	Sidt1	Mus musculus 10 days neonate cerebellum cDNA, RIKEN full-length enriched library, clone:B930034P18 product:unclassifiable, full insert sequence. [AK047199]	FALSE	320007	AK047199	SID1 transmembrane family, member 1	chr16	44330354	44330413	-			CATACATGTACATTAAAGTGCTCTTTGCTCATGAAACAATGGTGATCATTTCAAAACCAG		Mm.242144	mm|16qB4	GO:0008150|GO:0003674|GO:0051033|GO:0016020|GO:0016021|GO:0005575|GO:0033227
A_51_P100208	4.90397	2.29395	4.90397	up	4.31833	2.02438	Opcml	Mus musculus opioid binding protein/cell adhesion molecule-like (Opcml), mRNA [NM_177906]	FALSE	330908	NM_177906	opioid binding protein/cell adhesion molecule-like	chr9	28731887	28731946	+	NM_177906	ENSMUST00000115243	TTTGGGTTTTCTTTGGCATAAACCTTATTTCTAGAAATCCTCATGTCCAATTGCTTTCCC	TC1647945	Mm.379474	mm|9qA4	GO:0043005|GO:0008150|GO:0003674|GO:0016337|GO:0050767|GO:0009986|GO:0005886|GO:0005911|GO:0043025|GO:0070062
A_30_P01027821	4.8958	2.29154	4.8958	up	4.33819	2.04664		lincRNA:chr6:100518251-100519726 reverse strand	FALSE				chr6	100518367	100518426	-			TTAATTTACCAACGAGACAAGGCTGCTTTCTACCACATGCTGAATTGGTTGGCAGCTGCT			mm|6qD3
A_51_P324303	4.88527	2.28844	4.88527	up	5.79133	3.50289	Mylip	Mus musculus myosin regulatory light chain interacting protein (Mylip), mRNA [NM_153789]	FALSE	218203	NM_153789	myosin regulatory light chain interacting protein	chr13	45506979	45507038	+	NM_153789	ENSMUST00000038275	TGTTTCCATATTCTAAGTTTTCACCCCCACTTGGGCATTTTGGATGCTAGTGAGCTAGGG	TC1592256	Mm.212855	mm|13qA5	GO:0008092|GO:0070739|GO:0070738|GO:0004842|GO:0045732|GO:0070737|GO:0016567|GO:0005886|GO:0016874|GO:0008766|GO:0006928|GO:0046872|GO:0005622|GO:0031648|GO:0005737|GO:0042787|GO:0010989|GO:0070735|GO:0005856|GO:0070736|GO:0042632|GO:0043773|GO:0043774|GO:0007399|GO:0055098|GO:0016020|GO:0032803|GO:0070740|GO:0018169|GO:0008270|GO:0019898
A_66_P119037	4.87328	2.28489	4.87328	up	5.20425	2.91936	Gm14204	Mus musculus predicted gene 14204 (Gm14204), transcript variant 2, long non-coding RNA [NR_040359]	FALSE	100045469	NR_040359	predicted gene 14204	chr2	158421679	158421738	-	NR_040359		GATGGCTATTTCCTTTGTGGGGAGTGTAAGACACATTCAGTCCTTTAATGATACTTAGAA	TC1698471	Mm.143404	mm|2qH1	GO:0008150|GO:0003674|GO:0005575
A_55_P2737014	4.87019	2.28398	4.87019	up	4.32404	2.04006	Afap1l2	Mus musculus adult inner ear cDNA, RIKEN full-length enriched library, clone:F930041B03 product:unclassifiable, full insert sequence. [AK158196]	FALSE	226250	AK158196	actin filament associated protein 1-like 2	chr19	57079313	57079372	-			ATCATGTCCCTTTAGGAATTCTTTCTCCGTGCCTAATTGCTCAGCCCTTTACCTGTTGCT	TC1748263		mm|19qD2	GO:0035591|GO:0017124|GO:0005886|GO:0045742|GO:0061098|GO:0009966|GO:0032757|GO:0007346|GO:0005737|GO:0006954|GO:0030296|GO:0032675|GO:0045893|GO:0042169
A_55_P2739466	4.86996	2.28391	4.86996	up	6.17002	3.88611	Abcf3	Mus musculus cDNA, clone:Y0G0117P05, strand:plus, reference:ENSEMBL:Mouse-Transcript-ENST:ENSMUST00000003319, based on BLAT search. [AK181390]	FALSE	27406	AK181390	ATP-binding cassette, sub-family F (GCN20), member 3	chr16	20552176	20552403	+			CAAAAACATGCTGGATGTAAGGGCCATCCTGTGGTTGGAGAATTACCTGAAGACATCATC	TC1731377	Mm.27135	mm|16qA3	GO:0005515|GO:0008150|GO:0051607|GO:0016020|GO:0000166|GO:0016887|GO:0005524
A_30_P01023480	4.86686	2.28299	4.86686	up	5.58139	3.2984		lincRNA:chr7:80762708-80763274 reverse strand	FALSE				chr7	80762939	80762998	-			TTTGCATTTGTCCTCTGAGCGTTGTCGACCTCCTAGGGGAGCGATTAGATCAGGGCGAGG			mm|7qD1
A_55_P2031721	4.85989	2.28092	4.85989	up	4.49086	2.20994	Npas1	Mus musculus neuronal PAS domain protein 1 (Npas1), mRNA [NM_008718]	FALSE	18142	NM_008718	neuronal PAS domain protein 1	chr7	17041099	17041158	-	NM_008718	ENSMUST00000002053	ACCTGAGACACAGATCAAGTCCTGGAGTCATTCTTGAGAATTAAACACCATGCCCTAAGG	TC1593017	Mm.145821	mm|7qA2	GO:0042711|GO:0006355|GO:0006357|GO:0006366|GO:0000981|GO:0005634|GO:0000122|GO:0003677|GO:0006351|GO:0001964|GO:0007165|GO:0032502|GO:0046983|GO:0004871
A_55_P2402756	4.81601	2.26784	4.81601	up	4.29681	2.02897	A330049N07Rik	Mus musculus RIKEN cDNA A330049N07 gene (A330049N07Rik), long non-coding RNA [NR_040646]	FALSE	327768	NR_040646	RIKEN cDNA A330049N07 gene	chr10	72436051	72436110	-	NR_040646		AATTTATCCACGGGTGTTACACAAGCTGAGTCTTTGTGCAGTTGAGATAAATGCATTTCC		Mm.417745	mm|10qB5.3
A_55_P1978755	4.81137	2.26645	4.81137	up	4.3894	2.12295	Zfp606	Mus musculus zinc finger protein 606 (Zfp606), transcript variant 2, mRNA [NM_001039951]	FALSE	67370	NM_001039951	zinc finger protein 606	chr7	13067975	13068034	+	NM_001039951	ENSMUST00000123589	GGCTTAGAAGCAAGTGACTTTACTCACTGACACATCTTTCCAACCTATTATTTCTTAATT	TC1587978	Mm.98929	mm|7qA1	GO:0006355|GO:0005737|GO:0003700|GO:0005654
A_52_P279579	4.80945	2.26587	4.80945	up	4.40382	2.13795	Nyap1	Mus musculus neuronal tyrosine-phosphorylated phosphoinositide 3-kinase adaptor 1 (Nyap1), mRNA [NM_175521]	FALSE	243300	NM_175521	neuronal tyrosine-phosphorylated phosphoinositide 3-kinase adaptor 1	chr5	138172262	138172321	-	NM_175521	ENSMUST00000061789	TGTGGTCTGCTGTAAAACAGGCATTTTATTTAGTTCTGGGGTAAGGGTCTAGCCAGGGAT	TC1583634	Mm.74750	mm|5qG2	GO:0005622|GO:0005515|GO:0048812|GO:0014065
A_66_P124309	4.80784	2.26539	4.80784	up	4.29737	2.03198	Osmr	Mus musculus oncostatin M receptor (Osmr), mRNA [NM_011019]	FALSE	18414	NM_011019	oncostatin M receptor	chr15	6791978	6792037	-	NM_011019	ENSMUST00000175862	CAGGAAATGTATAACTTTACTCTCACAGCTGAAAACCAACTAAGGAAAAGAAGTGTCAAC	TC1580811	Mm.10760	mm|15qA1	GO:0016324|GO:0008284|GO:0004896|GO:0019838|GO:0016020|GO:0005887|GO:0004924|GO:0005900|GO:0016021|GO:0034097|GO:0007166|GO:0038165
A_51_P194273	4.7961	2.26186	4.7961	up	4.29863	2.03677	Sgcg	Mus musculus sarcoglycan, gamma (dystrophin-associated glycoprotein) (Sgcg), mRNA [NM_011892]	FALSE	24053	NM_011892	sarcoglycan, gamma (dystrophin-associated glycoprotein)	chr14	61840500	61840559	-	NM_011892	ENSMUST00000121148	GGTCCCGCTGGCAGCTCTAATGGATTCTATGAGATCTGTGCGTGTCCTGATGGGAAGCTG	TC1585165	Mm.72173	mm|14qD1	GO:0005515|GO:0060047|GO:0005886|GO:0042383|GO:0048738|GO:0005737|GO:0007517|GO:0016020|GO:0005887|GO:0016011|GO:0016012|GO:0061024|GO:0016021|GO:0055001|GO:0005856
A_51_P243063	4.75579	2.24968	4.75579	up	4.27187	2.02218	Tmem216	Mus musculus adult retina cDNA, RIKEN full-length enriched library, clone:A930021F15 product:unclassifiable, full insert sequence. [AK080725]	FALSE	68642	AK080725	transmembrane protein 216	chr19	10628519	10628578	-			TGGTAAGGGATACTAACAGTCAATTCACAAAAGTCATTATAGAGGACCAAAAACCTTGCT	TC1663406	Mm.31236	mm|19qA	GO:0042384|GO:0005929|GO:0003674|GO:0005737|GO:0016020|GO:0060271|GO:0035869|GO:0030030|GO:0036038|GO:0042995|GO:0016021|GO:0005856
A_51_P205334	4.75505	2.24946	4.75505	up	4.30968	2.06022	Tnfrsf8	Mus musculus tumor necrosis factor receptor superfamily, member 8 (Tnfrsf8), mRNA [NM_009401]	FALSE	21941	NM_009401	tumor necrosis factor receptor superfamily, member 8	chr4	144882582	144882641	-	NM_009401	ENSMUST00000123027	CCTACTCTAGAATCCCCAGCCAATGACAGTGCAAGGAGCTTGCTGCCAATGCGTGTCACC	TC1597302	Mm.12810	mm|4qE1	GO:0007165|GO:0051092|GO:0043065|GO:0016020|GO:0042535|GO:0016021|GO:0070062|GO:0045556|GO:0004888
A_55_P2154557	4.75253	2.2487	4.75253	up	4.29796	2.04927	Cdhr4	PREDICTED: Mus musculus cadherin-related family member 4 (Cdhr4), mRNA [XM_003688869]	FALSE	69398	XM_003688869	cadherin-related family member 4	chr9	107897947	107898006	+	XM_003688869	ENSMUST00000177173	ATTTGGCTCGCGTTCAGGGCGCCATGGTCACAAAACTGCAAGTGAGGGCCTTTGAAAGGC	TC1741032		mm|9qF2	GO:0008150|GO:0003674|GO:0005575
A_51_P470530	4.73292	2.24273	4.73292	up	4.25511	2.01238	1700019B03Rik	Mus musculus RIKEN cDNA 1700019B03 gene (1700019B03Rik), mRNA [NM_029598]	FALSE	76406	NM_029598	RIKEN cDNA 1700019B03 gene	chr8	3486934	3486993	+	NM_029598	ENSMUST00000047265	AAATACAGTCACATAGAGCCCCCACTGGGCAGACAACGTTTCTTCTCTACTCAGAATCAA	NP357985	Mm.74996	mm|8qA1.1	GO:0008150|GO:0003674|GO:0005575
A_55_P2247487	4.71239	2.23646	4.71239	up	4.99948	2.76302	1700027A07Rik	Mus musculus adult male testis cDNA, RIKEN full-length enriched library, clone:1700027A07 product:unclassifiable, full insert sequence. [AK006404]	FALSE	69996	AK006404	RIKEN cDNA 1700027A07 gene	chr15	78742447	78742506	-			GGAAGTTTTCGTTTGGCCAGTTACTCCTGTTTTGTTCAAAATAATTTATTTACGAGCCTT		Mm.387129	mm|15qE1
A_51_P396559	4.70573	2.23442	4.70573	up	7.14776	4.91334	4930597G03Rik	Mus musculus RIKEN cDNA 4930597G03 gene (4930597G03Rik), long non-coding RNA [NR_045736]	FALSE	75377	NR_045736	RIKEN cDNA 4930597G03 gene	chr14	51937313	51937372	-	NR_045736		GGTCAGACTTGGCATCATTTTGAGTAAGGAATGAAGATATGATTTCCATGGAAATAGTAA	TC1600452	Mm.402100	mm|14qC1
A_55_P2933114	4.69923	2.23243	4.69923	up	4.27132	2.0389	Sun1	Mus musculus Sad1 and UNC84 domain containing 1 (Sun1), transcript variant 5, mRNA [NM_001256118]	FALSE	77053	NM_001256118	Sad1 and UNC84 domain containing 1	chr5	139699552	139699611	+	NM_001256118	ENSMUST00000143562	AGTTACTCGTCGGATGCTCTGGATTTTGAAACTGAGCACAAGTTGGAACCTGTATTTGAC	TC1655243	Mm.210845	mm|5qG2	GO:0005515|GO:0031965|GO:0090292|GO:0005730|GO:0034993|GO:0005634|GO:0090286|GO:0005635|GO:0043231|GO:0005639|GO:0007129|GO:0005737|GO:0016020|GO:0006998|GO:0016021|GO:0002080|GO:0005521
A_51_P374752	4.69059	2.22977	4.69059	up	4.59617	2.3664	Rbp4	Mus musculus retinol binding protein 4, plasma (Rbp4), transcript variant 2, mRNA [NM_011255]	FALSE	19662	NM_011255	retinol binding protein 4, plasma	chr19	38191129	38191188	-	NM_011255	ENSMUST00000025951	TACTGAAGGTCCCTGAAAGATGTTTGAGGCTTGGGATTCCAAACTTGGTTTATTAAACAT	TC1575169	Mm.2605	mm|19qC3	GO:0005515|GO:0060044|GO:0005215|GO:0060065|GO:0060041|GO:0030324|GO:0001654|GO:0060068|GO:0048706|GO:0016918|GO:0006094|GO:0009790|GO:0007283|GO:0005615|GO:0019841|GO:0007507|GO:0030277|GO:0050908|GO:0042574|GO:0042572|GO:0006810|GO:0005501|GO:0048807|GO:0032024|GO:0032526|GO:0070062|GO:0051180|GO:0032868|GO:0046982|GO:0036094|GO:0005576|GO:0060059|GO:0042593|GO:0048562|GO:0060347|GO:0048738|GO:…
A_66_P119622	4.67649	2.22543	4.67649	up	4.24697	2.02155	LOC102639683	Mus musculus 0 day neonate kidney cDNA, RIKEN full-length enriched library, clone:D630017K22 product:unclassifiable, full insert sequence. [AK085371]	FALSE	102639683	AK085371	uncharacterized LOC102639683	chr8	75029335	75029394	+			ATATCCCCAGATTGTCCCATGACCTCCACTTATGCACATGCACAAAATAAATTAATGTTA	TC1603524	Mm.440960	mm|8qB3.3
A_30_P01021971	4.66838	2.22292	4.66838	up	6.49203	4.26911		lincRNA:chr12:88172043-88172731 reverse strand	FALSE				chr12	88172139	88172198	-			TAAACTTGAACAGGCTGCCTTGGAAACTCGCGATGCTATGGTCTGGGGTTAAAGGTATAT			mm|12qD2
A_65_P06594	4.66755	2.22266	4.66755	up	4.26311	2.04044		Mus musculus adult male corpus striatum cDNA, RIKEN full-length enriched library, clone:C030009O13 product:unclassifiable, full insert sequence. [AK047677]	FALSE		AK047677		chr1	99942679	99942738	-			TCAGTTTCAACTTTAAAAGTTGAAAATAGTCATTTTCCAACTTGACCGTGCTAGCCATAC	TC1606518	Mm.442597	mm|1qD
A_66_P103526	4.66606	2.2222	4.66606	up	4.75015	2.52795	Ctsw	Mus musculus cathepsin W (Ctsw), mRNA [NM_009985]	FALSE	13041	NM_009985	cathepsin W	chr19	5466250	5466309	-	NM_009985	ENSMUST00000025844	CTGCTGGACTGCGAACGCTGTGGAAATGGTTGCAATGGTGGCTTCGTGTGGGACGCATAT	TC1692939	Mm.113590	mm|19qA	GO:0004197|GO:0006955|GO:0016787|GO:0016020|GO:0051603|GO:0006508|GO:0008233|GO:0008234|GO:0005764|GO:0005615
A_55_P2534295	4.66343	2.22139	4.66343	up	4.23272	2.01133			FALSE				chr1	30235950	30236009	-			TAAGTACAAGGATTTTATGACTGTGTAATGAAACAGCAGCAGAATAGCAACCAATCTCTG			mm|1qA5
A_55_P2740390	4.65323	2.21823	4.65323	up	4.22931	2.01108	Rfng	PREDICTED: Mus musculus RFNG O-fucosylpeptide 3-beta-N-acetylglucosaminyltransferase (Rfng), transcript variant X1, mRNA [XM_006532606]	FALSE	19719	XM_006532606	RFNG O-fucosylpeptide 3-beta-N-acetylglucosaminyltransferase	chr11	120644364	120644612	-	XM_006532606		AATATGATAAGTTCCTAAAATCTGGACGAAAGACATCTACCTGGGGCGACCTAGCCTGGA	TC1769804	Mm.871	mm|11qE2	GO:0045747|GO:0007389|GO:0033829|GO:0045746|GO:0005794|GO:0016757|GO:0007275|GO:0046872|GO:0030154|GO:0007399|GO:0032092|GO:0030173|GO:0016020|GO:0016021|GO:0016740|GO:0070062
A_51_P495049	4.65079	2.21748	4.65079	up	4.2377	2.02023	Ckmt1	Mus musculus creatine kinase, mitochondrial 1, ubiquitous (Ckmt1), mRNA [NM_009897]	FALSE	12716	NM_009897	creatine kinase, mitochondrial 1, ubiquitous	chr2	121189359	121189418	+	NM_009897	ENSMUST00000153040	CCCCAGCGGATGAGTCAAGACCCCCAGGACTTCTGCATATTTAACAGTGGCCCAGTCTAC	TC1719016	Mm.252145	mm|2qE5	GO:0004111|GO:0005515|GO:0032091|GO:0043066|GO:0005743|GO:0003824|GO:0005524|GO:0005739|GO:0016310|GO:0000166|GO:0016020|GO:0016301|GO:0043209|GO:0016740|GO:0070062|GO:0016772
A_52_P293248	4.6494	2.21704	4.6494	up	4.23522	2.01818	Dock4	Mus musculus adult male hippocampus cDNA, RIKEN full-length enriched library, clone:C630024B01 product:hypothetical protein, full insert sequence. [AK049953]	FALSE	238130	AK049953	dedicator of cytokinesis 4	chr12	41537364	41537423	+			AATCCACAATCTAATCCAGGATTTTAAGTTTATGGTGGAAAAATCTCTACACTGAAGAGC	TC1608656	Mm.341423	mm|12qB1	GO:0030971|GO:0017124|GO:0007264|GO:0032420|GO:0032421|GO:0030165|GO:0005829|GO:0005085|GO:0043547|GO:0048365|GO:0005737|GO:0016020|GO:0060326|GO:0005096
A_55_P2500208	4.62485	2.20941	4.62485	up	7.82616	5.61675	Rnf145	Mus musculus ring finger protein 145 (Rnf145), transcript variant 2, mRNA [NM_001166553]	FALSE	74315	NM_001166553	ring finger protein 145	chr11	44368410	44368469	+	NM_001166553		GGTAAGCAGCCAGGGCTACTTAAGTGAGATCCTGCTCAAATAAATAAATAAATAATCAAT		Mm.156771	mm|11qB1.1	GO:0008150|GO:0003674|GO:0016020|GO:0008270|GO:0016021|GO:0005575|GO:0046872
A_65_P11632	4.61324	2.20578	4.61324	up	4.23188	2.0261	Usp14	Mus musculus ubiquitin specific peptidase 14 (Usp14), transcript variant 1, mRNA [NM_021522]	FALSE	59025	NM_021522	ubiquitin specific peptidase 14	chr18	9994068	9994127	-	NM_021522		AGAGCTAGCAAACAAACATTTTCTGTTTTGGACAAACAGCTAATGATTTGGTTTTTGCAG		Mm.329277	mm|18qA1	GO:0005515|GO:0006511|GO:0016579|GO:0004843|GO:0005886|GO:0004866|GO:0007268|GO:0045202|GO:0005634|GO:0005737|GO:0050920|GO:0006508|GO:0070062|GO:0000502|GO:0009986|GO:0004197|GO:0010951|GO:0016020|GO:0016787|GO:0061136|GO:0070628|GO:0016023|GO:0008233|GO:0043161|GO:0008234
A_66_P105698	4.61002	2.20477	4.61002	up	4.27542	2.07064		AGENCOURT_10611580 NIH_MGC_169 Mus musculus cDNA clone IMAGE:6743706 5', mRNA sequence [BU962801]	FALSE		BU962801		chr3	101228750	101228809	-			TACCACGGCTGTCAGTTTCCAAGGAGTGACCAGGAGTGGGAAGGCGCGCAGAGTCCCACC	TC1721305	Mm.414914	mm|3qF2.2
A_66_P104423	4.60819	2.2042	4.60819	up	5.25989	3.05569	Gm39927	Mus musculus 13 days embryo forelimb cDNA, RIKEN full-length enriched library, clone:5930438L05 product:unclassifiable, full insert sequence. [AK031260]	FALSE	105244288	AK031260	predicted gene, 39927	chr2	128345732	128345791	-			TACAGTCAACTCCTGCTGACACAATGGACTCCATTTCTTGAACCAGGAGACAAATAAACC	TC1601445	Mm.112280	mm|2qF1
A_55_P2080016	4.59414	2.19979	4.59414	up	4.2226	2.02281	Gm10649	Mus musculus predicted gene 10649 (Gm10649), long non-coding RNA [NR_028579]	FALSE	100039211	NR_028579	predicted gene 10649	chr8	79273850	79273909	-	NR_028579		GTATGTGTATTTGATACAGGTTTTACCTATATGTCCCAGGTTTCCCTGGAACTCACAATT	TC1620749	Mm.367571	mm|8qC1	GO:0008150|GO:0003674|GO:0005575
A_66_P105480	4.59347	2.19958	4.59347	up	4.22846	2.02888	Gm14964	Mus musculus adult male corpora quadrigemina cDNA, RIKEN full-length enriched library, clone:B230312L03 product:hypothetical protein, full insert sequence. [AK045826]	FALSE	100008567	AK045826	predicted gene 14964	chr19	6530764	6530823	-			GCATACCACGGAATTCAGGCAACTTACATCAACAAATAGGCCGTGTGATTTTAGCATGAA	TC1588589	Mm.440261	mm|19qA
A_66_P134287	4.59277	2.19936	4.59277	up	4.20973	2.01036	4930452G13Rik	Mus musculus RIKEN cDNA 4930452G13 gene (4930452G13Rik), long non-coding RNA [NR_045060]	FALSE	73989	NR_045060	RIKEN cDNA 4930452G13 gene	chr14	80112581	80112640	+	NR_045060		GGCTTGGACGGGATAGAATGGGGTTGTCATTCCACAGTTATAAGTTAATATTCTTATTAA	TC1600744	Mm.107775	mm|14qD3
A_55_P2726101	4.58694	2.19753	4.58694	up	4.32801	2.13048	Zmiz1os1	PREDICTED: Mus musculus Zmiz1 opposite strand 1 (Zmiz1os1), transcript variant X19, misc_RNA [XR_874446]	FALSE	414118	XR_874446	Zmiz1 opposite strand 1	chr14	26088844	26088903	-	XR_874446		ATCTTTGGAACTTGTGGGTTTTCTTCTTCTCTCTTGAACCACCTGCAAGTCTTTGGGGGT			mm|14qA3	GO:0008150|GO:0003674|GO:0005575
A_65_P20308	4.5623	2.18976	4.5623	up	5.98625	3.79648	Sos1	Mus musculus 14 days embryo liver cDNA, RIKEN full-length enriched library, clone:4430401P03 product:unclassifiable, full insert sequence. [AK014468]	FALSE	20662	AK014468	son of sevenless homolog 1 (Drosophila)	chr17	80831591	80831650	-			CAAACCGCTTTAAAATGTGTGGTTGCCTTTATCTGTATAGTTCTGGTATACAAGCTGGAG	TC1624337	Mm.60975	mm|17qE3	GO:0005515|GO:0048011|GO:0017124|GO:0001782|GO:0046982|GO:0005886|GO:0035023|GO:0007264|GO:0051057|GO:0033081|GO:0014069|GO:0007265|GO:0003677|GO:0043547|GO:0005085|GO:0005622|GO:2000973|GO:0008543|GO:0043025|GO:0042129|GO:0005089|GO:0002260|GO:0005088
A_66_P121847	4.56134	2.18946	4.56134	up	4.23861	2.04915	Sytl3	Mus musculus synaptotagmin-like 3 (Sytl3), transcript variant 1, mRNA [NM_031395]	FALSE	83672	NM_031395	synaptotagmin-like 3	chr17	6942330	6942389	+	NM_031395	ENSMUST00000160483	GGGAGGCTACTGTCAACAGATAGATGTGGAAATGTTCTGATCTCAATAAACGCTCAACAC	TC1586324	Mm.442201	mm|17qA1	GO:0019905|GO:0005515|GO:0017137|GO:0005886|GO:0048791|GO:0005509|GO:0006887|GO:0042043|GO:0006886|GO:0016079|GO:0005544|GO:0017158|GO:0005543|GO:0016020|GO:0030276|GO:0008270|GO:0070382|GO:0019897
A_52_P544560	4.52986	2.17946	4.52986	up	4.58741	2.40794	Slc22a15	solute carrier family 22 (organic anion/cation transporter), member 15 [Source:MGI Symbol;Acc:MGI:3607704] [ENSMUST00000182040]	FALSE	242126	AK011679	solute carrier family 22 (organic anion/cation transporter), member 15	chr3	101725866	101725925	-		ENSMUST00000182040	TCCCAGGCTACACTTGAGTTTGTAATATTAAGTGCATCTTTAATAGTTCCATCTGCTAAA	TC1598419	Mm.90204	mm|3qF2.2	GO:0008150|GO:0003674|GO:0016020|GO:0022857|GO:0006810|GO:0016021|GO:0005575|GO:0055085|GO:0006811
A_51_P236074	4.52888	2.17916	4.52888	up	4.19612	2.01697	Prl7a2	Mus musculus prolactin family 7, subfamily a, member 2 (Prl7a2), mRNA [NM_011168]	FALSE	19114	NM_011168	prolactin family 7, subfamily a, member 2	chr13	27751106	27752748	-	NM_011168	ENSMUST00000006660	AGTATACTCAACTCGATTTATGGAACAACAACAACAGGAAATGTGGAATACACCGTCTTT	TC1581837	Mm.153999	mm|13qA3.1	GO:0008150|GO:0005179|GO:0005576
A_55_P2609049	4.51954	2.17618	4.51954	up	4.95962	2.78345	Skil	Mus musculus SKI-like (Skil), transcript variant 2, mRNA [NM_001039090]	FALSE	20482	NM_001039090	SKI-like	chr3	30996695	30996754	+	NM_001039090	ENSMUST00000123532	GGGAGTCTATTTCTTGTTTTCAAGTTGGAGGAGAAAAGAGACTCTGTTTGCCCCAAGTCT	TC1584243	Mm.15406	mm|3qA3	GO:0005515|GO:0070306|GO:0006366|GO:0005634|GO:0046332|GO:0032403|GO:0070208|GO:0070207|GO:0005737|GO:0007050|GO:0007179|GO:0002260|GO:0030512|GO:0001669|GO:0003714|GO:0019904|GO:0001825|GO:0000122|GO:0070848|GO:0000978|GO:0001078|GO:0043234|GO:0007519|GO:0003682|GO:0016605|GO:0045596|GO:0050772
A_51_P513661	4.51891	2.17598	4.51891	up	4.19518	2.0192	Slc4a8	Mus musculus solute carrier family 4 (anion exchanger), member 8 (Slc4a8), mRNA [NM_021530]	FALSE	59033	NM_021530	solute carrier family 4 (anion exchanger), member 8	chr15	100654207	100654266	+	NM_021530	ENSMUST00000023776	CCCTCTCCACACTTCATGTCGTAAATAGAACTGGGAATAAGATGTGCAATTGTGATCACC	TC1583669	Mm.209856	mm|15qF1	GO:0006820|GO:0043005|GO:0005215|GO:0008509|GO:0005886|GO:0015698|GO:0009790|GO:0032809|GO:0015297|GO:0016020|GO:0005452|GO:0005887|GO:0015301|GO:0006810|GO:0051453|GO:0015701|GO:0035725|GO:0016021|GO:0006814|GO:0008510|GO:0006811
A_55_P2561970	4.50833	2.17259	4.50833	up	4.18594	2.01334	Gm36594	PREDICTED: Mus musculus predicted gene, 36594 (Gm36594), ncRNA [XR_876924]	FALSE	102640559	XR_876924	predicted gene, 36594	chr17	70244030	70244089	-	XR_876924		CCCCAAATGCCCTTTGGCTAATGAAAACTAGCCAATGGCCATTGGGTTTTAAGCTACTTC	TC1622246		mm|17qE1.3
A_55_P2086448	4.50409	2.17124	4.50409	up	4.20519	2.03395	Gm10385	Mus musculus lung RCB-0558 LLC cDNA, RIKEN full-length enriched library, clone:G730007E11 product:hypothetical protein, full insert sequence. [AK144597]	FALSE	100038592	AK144597	predicted gene 10385	chr15	36621686	36621745	+			TGACATTATTAGCCTACTCCCTCAGACTCTCAGAGAAAAGGAGTCCTTTACAGTCCTGCT		Mm.387127	mm|15qB3.1	GO:0008150|GO:0003674|GO:0005575
A_55_P2026405	4.50291	2.17086	4.50291	up	4.19595	2.0251	Foxb1	Mus musculus forkhead box B1 (Foxb1), mRNA [NM_022378]	FALSE	64290	NM_022378	forkhead box B1	chr9	69605559	69605618	-	NM_022378	ENSMUST00000071281	GTTCTCAGCATGCCCATTTTAAGACAGAGTTTTAAAAGGTGTCTACATTAAATTATGACC	TC1588480	Mm.440890	mm|9qD	GO:0003700|GO:0006366|GO:0033504|GO:0061379|GO:0001756|GO:0000981|GO:0005634|GO:0061377|GO:0009653|GO:0061374|GO:0022029|GO:0007412|GO:0043524|GO:0061381|GO:0006355|GO:0006357|GO:0003677|GO:0021855|GO:0006351|GO:0021767|GO:0043565|GO:0007595|GO:0008542|GO:0030901|GO:0061030
A_55_P2597088	4.4964	2.16877	4.4964	up	4.61114	2.44237	Zfp37	Mus musculus zinc finger protein 37 (Zfp37), transcript variant 1, mRNA [NM_001290350]	FALSE	22696	NM_001290350	zinc finger protein 37	chr4	61853649	61853708	-	NM_001290350	ENSMUST00000148664	ATGAGCATAGGGAGGAAAAGCAGAAGTCCCAAAGCAAACTTACTAAGGAAGTGACACTCA	TC1630968	Mm.5011	mm|4qB3	GO:0005622|GO:0006355|GO:0008270|GO:0007275|GO:0005634|GO:0007283|GO:0003676|GO:0007281|GO:0003677|GO:0046872|GO:0030154|GO:0006351
A_55_P1971729	4.48399	2.16478	4.48399	up	4.2085	2.04371	Cr2	Mus musculus complement receptor 2 (Cr2), mRNA [NM_007758]	FALSE	12902	NM_007758	complement receptor 2	chr1	196965532	196965591	-	NM_007758	ENSMUST00000192604	TGGCCTACAGATTGTTCTTGTGATATTTCAGAGAAGGTAGTGGCTGCTCTCTGCTCTTGT	TC1601030	Mm.235387	mm|1qH6	GO:0005515|GO:0001848|GO:0003677|GO:0042803|GO:0043235|GO:0042113|GO:0016020|GO:0042100|GO:0045087|GO:0006958|GO:0030183|GO:0004872|GO:0016021|GO:0002430|GO:0009897|GO:0070062|GO:0002376|GO:0004875
A_51_P324351	4.48222	2.16421	4.48222	up	4.8398	2.67559	Mfi2	Mus musculus antigen p97 (melanoma associated) identified by monoclonal antibodies 133.2 and 96.5 (Mfi2), mRNA [NM_013900]	FALSE	30060	NM_013900	antigen p97 (melanoma associated) identified by monoclonal antibodies 133.2 and 96.5	chr16	31899002	31899061	+	NM_013900	ENSMUST00000023464	TTGCCATGGGCCACTGCTGTGTTTGTGCTAAAGAAAGACATTGGTTTCTTTTTAAAATAA	TC1581562	Mm.30988	mm|16qB2	GO:0005506|GO:0005886|GO:0009986|GO:0005576|GO:0031225|GO:0055072|GO:0005615|GO:0046872|GO:0006879|GO:0097286|GO:0016020|GO:0010756|GO:1900025|GO:0006810|GO:0090091|GO:0046658|GO:0070062|GO:0006811
A_52_P271232	4.48023	2.16357	4.48023	up	4.52415	2.36057	Igf2bp3	Mus musculus insulin-like growth factor 2 mRNA binding protein 3 (Igf2bp3), mRNA [NM_023670]	FALSE	140488	NM_023670	insulin-like growth factor 2 mRNA binding protein 3	chr6	49057401	49057460	-	NM_023670	ENSMUST00000031838	AGAGGAGATTCCCTTGAAGATCTTAGCTCACAATAACTTTGTAGGCCGTCTCATTGGTAA	TC1757123	Mm.281018	mm|6qB2.3	GO:0048027|GO:0005737|GO:0000166|GO:0003723|GO:0006810|GO:0005634|GO:0051028|GO:0003730|GO:0003676|GO:0006417
A_66_P137902	4.47883	2.16312	4.47883	up	4.16819	2.00507		AGENCOURT_10563016 NIH_MGC_169 Mus musculus cDNA clone IMAGE:6740573 5', mRNA sequence [BU945886]	FALSE		BU945886		chr2	75779729	75779788	-			ACTTCAGCTACCATGCTCTTCGATAGGCACCAATGCAAAGATAACTCTAGATCAGTGGTT		Mm.414875	mm|2qC3
A_55_P2044638	4.47216	2.16097	4.47216	up	4.17757	2.0166	Olfr1058	Mus musculus olfactory receptor 1058 (Olfr1058), mRNA [NM_146391]	FALSE	258386	NM_146391	olfactory receptor 1058	chr2	86225719	86225778	-	NM_146391	ENSMUST00000102631	CATTCCTTTGATACTGATAAAGTGGCTTCAATATTTTATACCATGGTTATCCCCATGTTG	TC1600079	Mm.377471	mm|2qD	GO:0050911|GO:0007608|GO:0004984|GO:0007186|GO:0005887|GO:0004930|GO:0005549|GO:0016021
A_52_P77227	4.47034	2.16038	4.47034	up	4.20592	2.04554	Rnf212	PREDICTED: Mus musculus ring finger protein 212 (Rnf212), transcript variant X1, partial mRNA [XM_006543988]	FALSE	671564	XM_006543988	ring finger protein 212	chr5	109158417	109158476	-	XM_006543988		ATGGATACTGAGAAGATGAGCCCATTCTTGCCTTCCACACCTACAAATCTACGCTCTGTA	TC1734567	Mm.244849	mm|5qF	GO:0070739|GO:0070738|GO:0051321|GO:0070737|GO:0000795|GO:0043773|GO:0005694|GO:0043774|GO:0016874|GO:0016925|GO:0008766|GO:0005634|GO:0006311|GO:0046872|GO:0051026|GO:0019789|GO:0070740|GO:0018169|GO:0008270|GO:0070735|GO:0070736|GO:0007131
A_51_P112308	4.46427	2.15843	4.46427	up	4.17491	2.01648	1810011O10Rik	Mus musculus RIKEN cDNA 1810011O10 gene (1810011O10Rik), mRNA [NM_026931]	FALSE	69068	NM_026931	RIKEN cDNA 1810011O10 gene	chr8	25548154	25548213	-	NM_026931	ENSMUST00000052622	CTCCAGACACTGTAGTAAGCATTAGGAAATGAATATGGGGGATTTTAGAAGGATGCTGTG	TC1579520	Mm.25775	mm|8qA2	GO:0003674|GO:0005737|GO:0006915|GO:0005634
A_55_P2738474	4.46078	2.1573	4.46078	up	4.17373	2.01643	St13	suppression of tumorigenicity 13 [Source:MGI Symbol;Acc:MGI:1917606] [ENSMUST00000163382]	FALSE	70356	AK166309	suppression of tumorigenicity 13	chr15	81230341	81230400	-		ENSMUST00000163382	ATATCTTATTCCAAATGTCTCCCTATGTCCCGCTTGAAAGCGCACAGACACAAGGTCCTT	TC1701273	Mm.180337	mm|15qE1	GO:0032564|GO:0019904|GO:0051087|GO:0061084|GO:0032403|GO:0005829|GO:0042802|GO:0043234|GO:0005737|GO:0070389|GO:0006457|GO:0030544|GO:0051260|GO:0051082|GO:0070062
A_52_P554496	4.45716	2.15613	4.45716	up	4.17577	2.01965	Olfr1138	Mus musculus olfactory receptor 1138 (Olfr1138), mRNA [NM_146639]	FALSE	258632	NM_146639	olfactory receptor 1138	chr2	87578189	87578248	-	NM_146639	ENSMUST00000099848	GGTCCTAAGATGCTTGTAGACCTACTGTCTAAGAATACATCTATTCCTTTTCTTGGCTGT	TC1640253	Mm.271482	mm|2qD	GO:0050911|GO:0007608|GO:0004984|GO:0007186|GO:0005887|GO:0004930|GO:0005549|GO:0016021
A_55_P2831279	4.4569	2.15604	4.4569	up	4.18037	2.02433	Btbd7	Mus musculus 15 days embryo male testis cDNA, RIKEN full-length enriched library, clone:8030448M07 product:hypothetical BTB/POZ domain/Prenyl group binding site (CAAX box) containing protein, full insert sequence. [AK033160]	FALSE	238386	AK033160	BTB (POZ) domain containing 7	chr12	104073884	104073943	-			CCCCTATTATTCTGAGGGTTAAGAAAACCATATATGTTAATTCATGTGAACAGTGCTTGA	TC1590444	Mm.440255	mm|12qE	GO:0003674|GO:0060693|GO:0007275|GO:0005634
A_51_P503736	4.45266	2.15467	4.45266	up	5.51952	3.36485	Tex19.2	Mus musculus testis expressed gene 19.2 (Tex19.2), mRNA [NM_027622]	FALSE	70956	NM_027622	testis expressed gene 19.2	chr11	120977794	120977853	-	NM_027622	ENSMUST00000039146	TTGGGGCCTCAGGGAAGCTGGGTTCATCGTCCCTAGTTGACAGTTCAGTGTTCGGAAGGT	TC1589394	Mm.158506	mm|11qE2	GO:0005515|GO:0008150|GO:0051321|GO:0005737|GO:0005634|GO:0007283|GO:0030154
A_55_P2076692	4.4368	2.14952	4.4368	up	4.21985	2.07033	Wfdc6a	Mus musculus WAP four-disulfide core domain 6A (Wfdc6a), transcript variant 1, mRNA [NM_001177848]	FALSE	209351	NM_001177848	WAP four-disulfide core domain 6A	chr2	164405788	164405847	-	NM_001177848	ENSMUST00000099096	CAAGGGAACCCTAACAACTTCCCATCTGAAGGTATCTGCACCGTTGTCTGCAAAAAGAAA	TC1592252	Mm.293365	mm|2qH3	GO:0003674|GO:0004867|GO:0010466|GO:0005576|GO:0005575|GO:0030414|GO:0042742
A_55_P2080531	4.41086	2.14106	4.41086	up	4.1521	2.01104	Poln	Mus musculus DNA polymerase N (Poln), transcript variant 1, mRNA [NM_181857]	FALSE	272158	NM_181857	DNA polymerase N	chr5	34349847	34349906	-	NM_181857	ENSMUST00000042954	GCTAAACTGATACAGACCACACAAAACCTTTGTGGGACAACTGGGACACCTGAAGTAAAA	TC1593008	Mm.319286	mm|5qB2	GO:0006260|GO:0006261|GO:0006281|GO:0071897|GO:0003887|GO:0016779|GO:0005634|GO:0003676|GO:0003677|GO:0016740|GO:0006974
A_55_P2100834	4.40829	2.14022	4.40829	up	4.16605	2.02583	Sprtn	Mus musculus SprT-like N-terminal domain (Sprtn), mRNA [NM_001111141]	FALSE	244666	NM_001111141	SprT-like N-terminal domain	chr8	127425694	127425753	+	NM_001111141	ENSMUST00000034467	GCACTTACATAAAAATCAAGGAGCCAGAGAACTATTCGAAGAAAGGCAGAGGGAAGACAA	TC1661845	Mm.482915	mm|8qE2	GO:0043130|GO:0006281|GO:0016607|GO:0005694|GO:0031398|GO:0005654|GO:0005634|GO:0019985|GO:0009411|GO:0070530|GO:0046872|GO:0006974
A_30_P01029176	4.4063	2.13957	4.4063	up	5.1311	2.99154		lincRNA:chr17:21653676-21667959 forward strand	FALSE				chr17	21667900	21667959	+			GGGATCTCTGGCAAACGCTGGGAAGATGGGTGCCATGGAATCTAAAACAAAAATTTGTTC			mm|17qA3.2
A_55_P1983383	4.40509	2.13917	4.40509	up	4.39232	2.25315	Prss52	Mus musculus protease, serine 52 (Prss52), mRNA [NM_028525]	FALSE	73382	NM_028525	protease, serine 52	chr14	64732527	64732586	+	NM_028525	ENSMUST00000022537	GGGCTATCTTGTTCCTATATTTTGTAATGTTTCTTCTAACCTGATGATTAAACGTGAGAC	TC1587832	Mm.481055	mm|14qD1	GO:0016787|GO:0016020|GO:0004252|GO:0006508|GO:0008236|GO:0008233|GO:0016021|GO:0005575
A_52_P57036	4.40349	2.13865	4.40349	up	5.67663	3.53798	Dync2h1	dynein cytoplasmic 2 heavy chain 1 [Source:MGI Symbol;Acc:MGI:107736] [ENSMUST00000139671]	FALSE	110350	AK047928	dynein cytoplasmic 2 heavy chain 1	chr9	7023215	7023274	-		ENSMUST00000139671	TCCTCTGTCTTATAGAGCGAACTTTCATAGCTGCTTACTTACTCAAAAGGTACTGAAATT	TC1605835	Mm.237596	mm|9qA1	GO:0007368|GO:0005886|GO:0042995|GO:0030326|GO:0009953|GO:0005622|GO:0045880|GO:0005737|GO:0003774|GO:0000166|GO:0008105|GO:0016485|GO:0030182|GO:0007030|GO:0005856|GO:0016887|GO:0035721|GO:0070062|GO:0007018|GO:0005794|GO:0021522|GO:0005930|GO:0005874|GO:0005623|GO:0045177|GO:0007275|GO:0031512|GO:0003777|GO:0005524|GO:0042384|GO:0005929|GO:0030286|GO:0016020|GO:0060271|GO:0030030|GO:0030900|GO:…
A_52_P593986	4.40101	2.13783	4.40101	up	4.15702	2.01919	Kbtbd3	Mus musculus kelch repeat and BTB (POZ) domain containing 3 (Kbtbd3), transcript variant 1, mRNA [NM_026962]	FALSE	69149	NM_026962	kelch repeat and BTB (POZ) domain containing 3	chr9	4331372	4331431	+	NM_026962	ENSMUST00000049648	CAAGAGCTTTAACTGAATTTTACTGTCAGGTCATTCAGTTCAACAAATACAGGGACCCAT	TC1583684	Mm.25946	mm|9qA1	GO:0008150|GO:0003674|GO:0005575
A_55_P2719374	4.39804	2.13686	4.39804	up	4.1653	2.02844	Zbtb38	zinc finger and BTB domain containing 38 [Source:MGI Symbol;Acc:MGI:2442866] [ENSMUST00000132060]	FALSE	245007	AK053135	zinc finger and BTB domain containing 38	chr9	96647700	96647759	-		ENSMUST00000132060	TGATCTCTACCCCGTGGACGATATCTTACTTCTTTTGTTTCTATGATAAAATAATCTGGC	TC1593433	Mm.259909	mm|9qE3.3	GO:0008327|GO:0003700|GO:0045944|GO:0072562|GO:0005634|GO:0045892|GO:0042803
A_51_P208603	4.38978	2.13415	4.38978	up	4.16035	2.0262	Dio2	Mus musculus deiodinase, iodothyronine, type II (Dio2), mRNA [NM_010050]	FALSE	13371	NM_010050	deiodinase, iodothyronine, type II	chr12	91963235	91963294	-	NM_010050	ENSMUST00000082432	AATGATAACTACTGACGAAAGAGCTGTCTGCTCAGTCTGTGGTTGGATGTAGTCACACGA	TC1636620	Mm.21389	mm|12qD3	GO:0009409|GO:0005623|GO:0070460|GO:0004800|GO:0042403|GO:0016020|GO:0016491|GO:0042446|GO:0006590|GO:0016021|GO:0031625|GO:0042404|GO:0055114
A_55_P2058831	4.38673	2.13314	4.38673	up	4.17992	2.04678	Fancc	Mus musculus Fanconi anemia, complementation group C (Fancc), transcript variant 2, mRNA [NM_001042673]	FALSE	14088	NM_001042673	Fanconi anemia, complementation group C	chr13	63406052	63406111	-	NM_001042673	ENSMUST00000073029	CTGCTCACCACAAGCAAGAATACCTTGCTATAGTATCAATTATTTCATTCTTTTGATGTG	TC1590121	Mm.126106	mm|13qB3	GO:0005737|GO:0006281|GO:0007276|GO:0019430|GO:0005634|GO:0006289|GO:0002262|GO:0007281|GO:0000785|GO:0006974|GO:0043240|GO:0005829
A_55_P2552216	4.38583	2.13285	4.38583	up	4.15354	2.02069	Gm33981	PREDICTED: Mus musculus predicted gene, 33981 (Gm33981), ncRNA [XR_380715]	FALSE	102637079	XR_380715	predicted gene, 33981	chr10	96408444	96408503	-	XR_380715		AACACACAATGTACCTGTGTAAATTCAGCACATTAAGGGCTTACCAAGAACCAACCTATC			mm|10qC3
A_30_P01028402	4.35996	2.12432	4.35996	up	4.17365	2.04934		lincRNA:chr9:121093500-121104550 forward strand	FALSE				chr9	121097450	121097509	+			ATTGAGACCCACCTTCTCGATGACATTCTGGAAGGCGGTGGGAGACTGCCGTGTGATCCT			mm|9qF4
A_52_P637762	4.35897	2.12399	4.35897	up	6.67475	4.55076	Entpd6	Mus musculus ectonucleoside triphosphate diphosphohydrolase 6 (Entpd6), mRNA [NM_172117]	FALSE	12497	NM_172117	ectonucleoside triphosphate diphosphohydrolase 6	chr2	150585884	150586997	+	NM_172117	ENSMUST00000146517	TGTGTTTCCATCATGAACGGCACAGACGAAGGTGTTTCGGCCTGGATCACTGTCAACTTC	NP647377	Mm.275524	mm|2qG3	GO:0051592|GO:0017111|GO:0017110|GO:0005794|GO:0009986|GO:0005886|GO:0008152|GO:0032026|GO:0008894|GO:0005615|GO:0070062
A_52_P462233	4.33789	2.11699	4.33789	up	4.1406	2.02361	Ppp1r1c	Mus musculus protein phosphatase 1, regulatory (inhibitor) subunit 1C (Ppp1r1c), transcript variant 2, mRNA [NM_001290743]	FALSE	75276	NM_001290743	protein phosphatase 1, regulatory (inhibitor) subunit 1C	chr2	79657848	79657907	+	NM_001290743	ENSMUST00000141978	TACTATTTCTCGAAAGTACCAAAGGTATAGCTTTCTGTACTTGAATCAAAGCAACAAGAC		Mm.257373	mm|2qC3	GO:0035556|GO:0007165|GO:0007049|GO:0005737|GO:1900087|GO:0030307|GO:0004864|GO:0004865|GO:0006469|GO:0005575|GO:0043086|GO:0051301
A_55_P2010401	4.3306	2.11457	4.3306	up	4.19243	2.07786	Pde4d	PREDICTED: Mus musculus phosphodiesterase 4D, cAMP specific (Pde4d), transcript variant X2, mRNA [XM_006517644]	FALSE	238871	XM_006517644	phosphodiesterase 4D, cAMP specific	chr13	110051079	110051138	+	XM_006517644	ENSMUST00000153234	GCAGGATGCTTCTGAGTAGCAACATCCCCAAACAGCGCCGCTTCACAGTGGCACATACAT	NP049127	Mm.434429	mm|13qD2.1	GO:0005515|GO:0005886|GO:0050900|GO:0046872|GO:0006939|GO:0005737|GO:0035264|GO:0010880|GO:0033137|GO:0060314|GO:0051117|GO:0005856|GO:0045822|GO:0086004|GO:0006198|GO:0008081|GO:0005813|GO:0004114|GO:0007568|GO:0030593|GO:0034704|GO:0005891|GO:0044325|GO:0007165|GO:0071222|GO:0071872|GO:0002027|GO:0016020|GO:0016787
A_52_P377941	4.32816	2.11375	4.32816	up	4.14251	2.02876	Pkhd1	Mus musculus polycystic kidney and hepatic disease 1 (Pkhd1), mRNA [NM_153179]	FALSE	241035	NM_153179	polycystic kidney and hepatic disease 1	chr1	20048047	20048106	-	NM_153179	ENSMUST00000088448	GTTACGTTGCAGCCAACTTAATACCTGTGCTATAAATACTGAATTTCAGTAAGCAGGAAC	TC1587527	Mm.249253	mm|1qA3	GO:0051898|GO:0005515|GO:0072686|GO:0032006|GO:0048471|GO:0005813|GO:0008284|GO:0043066|GO:0001822|GO:0006874|GO:0032088|GO:0072372|GO:0010824|GO:0036064|GO:0042384|GO:0005737|GO:0016324|GO:0070372|GO:0070062
A_66_P127521	4.32664	2.11325	4.32664	up	4.12777	2.01452	Parpbp	Mus musculus PARP1 binding protein (Parpbp), mRNA [NM_029249]	FALSE	75317	NM_029249	PARP1 binding protein	chr10	87602666	87602725	-	NM_029249	ENSMUST00000164803	CATTAAGAAAACATATGATGATTTCTTGAAGAACAGTAATACACTAGATCTGATTGATGT	TC1580879	Mm.179378	mm|10qC1	GO:0003674|GO:2000042|GO:0005737|GO:0006281|GO:0005654|GO:0005634|GO:0003677|GO:0000785|GO:0006974
A_51_P305052	4.32484	2.11265	4.32484	up	4.12887	2.01622	Siglecg	Mus musculus sialic acid binding Ig-like lectin G (Siglecg), mRNA [NM_172900]	FALSE	243958	NM_172900	sialic acid binding Ig-like lectin G	chr7	50668051	50673194	+	NM_172900	ENSMUST00000124502	CACGATCCTGGACTACATCAATGTGGTCCCCAAGACCAGGTCCCTGGCTCGGAATTGGAA	TC1662859	Mm.24444	mm|7qB4	GO:0005515|GO:0002244
A_52_P32971	4.31505	2.10938	4.31505	up	4.13344	2.02406	Lpp	Mus musculus LIM domain containing preferred translocation partner in lipoma (Lpp), transcript variant 1, mRNA [NM_178665]	FALSE	210126	NM_178665	LIM domain containing preferred translocation partner in lipoma	chr16	24979696	24979755	+	NM_178665	ENSMUST00000038053	CCTGAGACTTTTAATCCTCATGTTTGTCTCACTTCTCATGTGGTTGAATAGATTTTTAGT	TC1606897	Mm.209385	mm|16qB1	GO:0005515|GO:0005737|GO:0030054|GO:0008270|GO:0005634|GO:0007155|GO:0005925|GO:0046872
A_66_P120610	4.30251	2.10518	4.30251	up	4.15897	2.05379		ribosomal protein SA, pseudogene 1 [Source:MGI Symbol;Acc:MGI:3644886] [ENSMUST00000191040]	FALSE				chr1	165554021	165554080	+		ENSMUST00000191040	AAATGGAGCAGTGTATCTACAAAAGGAAAAGTAATGGTATCTTCATTATAAACCTGAAGA			mm|1qH2.2
A_51_P363960	4.30057	2.10453	4.30057	up	4.12253	2.01801	Olfr1356	Mus musculus olfactory receptor 1356 (Olfr1356), mRNA [NM_146308]	FALSE	258305	NM_146308	olfactory receptor 1356	chr10	78309860	78309919	-	NM_146308	ENSMUST00000061289	TGGTCTTCTTATTCTATAGCAATGGTCTAGGGGTCTACCTTAGCTCTGCAGCCACATCAT	NP817547	Mm.377425	mm|10qC1	GO:0050911|GO:0007608|GO:0004984|GO:0007186|GO:0016021
A_52_P317416	4.29383	2.10227	4.29383	up	4.50111	2.39885	Pxn	paxillin [Source:MGI Symbol;Acc:MGI:108295] [ENSMUST00000125054]	FALSE	19303	AK084243	paxillin	chr5	115999282	115999341	+		ENSMUST00000125054	AGCCTTGTGTCTAGTGATGTTCGATCTCCTGCTTCTTAAGATGTCCTTTAGAGGAGCTGA	TC1613677	Mm.18714	mm|5qF	GO:0005515|GO:0030054|GO:0005886|GO:0008013|GO:0008360|GO:0030032|GO:0006928|GO:0030159|GO:0060396|GO:0032403|GO:0046872|GO:0000187|GO:0005737|GO:0048041|GO:0045860|GO:0007010|GO:0034446|GO:0007179|GO:0007155|GO:0005856|GO:0031252|GO:0001725|GO:0019901|GO:0051435|GO:0018108|GO:0030027|GO:0005178|GO:0007160|GO:0007229|GO:0017166|GO:0005654|GO:0008270|GO:0048754|GO:0005925
A_52_P256757	4.29114	2.10136	4.29114	up	6.18668	4.08532	Rhbdl1	Mus musculus rhomboid, veinlet-like 1 (Drosophila) (Rhbdl1), mRNA [NM_144816]	FALSE	214951	NM_144816	rhomboid, veinlet-like 1 (Drosophila)	chr17	25971776	25971835	-	NM_144816	ENSMUST00000176751	CTGGTGGGTGGTGCTACTTGCCTATGGCACCTTCCTGCTTTTCGCCATCTTCTGGAACGT	TC1581900	Mm.490018	mm|17qA3.3	GO:0008150|GO:0016787|GO:0016020|GO:0004252|GO:0016485|GO:0006508|GO:0008236|GO:0008233|GO:0016021
A_55_P2061432	4.279	2.09727	4.279	up	4.12469	2.02742	Scgb2b2	Mus musculus secretoglobin, family 2B, member 2 (Scgb2b2), mRNA [NM_207262]	FALSE	381970	NM_207262	secretoglobin, family 2B, member 2	chr7	32089876	32089935	+	NM_207262	ENSMUST00000038835	TGATCTGAGTGCCATCTTGCTGACCTTTCTTTCTCTCTGTAAGTTGGATTCCTGACACCT	TC1590801	Mm.333771	mm|7qB1	GO:0008150|GO:0003674|GO:0005576|GO:0005575|GO:0005615
A_55_P2741639	4.27867	2.09716	4.27867	up	4.11543	2.01827	Pkd1	Mus musculus polycystic kidney disease 1 homolog (Pkd1), mRNA [NM_013630]	FALSE	18763	NM_013630	polycystic kidney disease 1 homolog	chr17	24711407	24711466	+	NM_013630	ENSMUST00000035565	ACTATAGACTTTGTGGAACCTGTGGAGAGTCTAATCCTATCTGCATCCCCTAATCCAGCT	NP1490182	Mm.290442	mm|17qA3.3	GO:0005515|GO:0006807|GO:0060674|GO:0034405|GO:0030010|GO:0042994|GO:0042995|GO:0030155|GO:0060854|GO:0007507|GO:0016337|GO:0018105|GO:0050982|GO:0006611|GO:0070062|GO:0005262|GO:0005261|GO:0005794|GO:0009986|GO:0019901|GO:0060236|GO:0019904|GO:0001892|GO:0072372|GO:0002133|GO:0001701|GO:0044325|GO:0001889|GO:0005929|GO:0001502|GO:0070588|GO:0072001|GO:0005886|GO:0005634|GO:0007204|GO:0005829|GO:…
A_52_P534250	4.27636	2.09638	4.27636	up	4.12074	2.02436	Rbms3	Mus musculus RNA binding motif, single stranded interacting protein (Rbms3), transcript variant 3, mRNA [NM_178660]	FALSE	207181	NM_178660	RNA binding motif, single stranded interacting protein	chr9	116486720	116486779	-	NM_178660	ENSMUST00000068962	CAAAACCTAGCATAAGAGCACTCAAAACAAAACTTAAGTAGATAGACGCTTATGGTCAAA	TC1577818	Mm.326411	mm|9qF3	GO:0005737|GO:0000166|GO:0003723|GO:0045727|GO:0003730|GO:0003676
A_51_P413216	4.26519	2.09261	4.26519	up	4.2268	2.13419	Olfr1016	Mus musculus olfactory receptor 1016 (Olfr1016), mRNA [NM_001011758]	FALSE	257915	NM_001011758	olfactory receptor 1016	chr2	85639916	85639975	-	NM_001011758	ENSMUST00000099915	GGCTTTATTAACTCTTCCATCATCACCAAGAAAACGTTTACCTTTGATTTCTGTAATGAC	NP1398990	Mm.377300	mm|2qD	GO:0050911|GO:0007608|GO:0004984|GO:0007186|GO:0016021
A_55_P2110589	4.26507	2.09257	4.26507	up	4.11141	2.01884		AV456540 Abe mouse ES cell Mus musculus cDNA clone 19990811EK06B11, mRNA sequence [AV456540]	FALSE		AV456540		chr3	129270167	129270226	-			TTTGCAGAGATTTGAAGATTTTTGTCTTGGTGGCTGGAAAACCTTCCCAGGAAATTTCCA		Mm.455586	mm|3qG3
A_55_P2051879	4.25792	2.09015	4.25792	up	4.79868	2.70853	Ccdc171	Mus musculus coiled-coil domain containing 171 (Ccdc171), mRNA [NM_001081012]	FALSE	320226	NM_001081012	coiled-coil domain containing 171	chr4	83510480	83510539	+	NM_001081012	ENSMUST00000053414	GTGCAGGGATATGTCTACTTAAATAATGAAACAACCCACTTTTTCCTCCCTAAGTTTTAT		Mm.180032	mm|4qC3	GO:0008150|GO:0003674|GO:0005575
A_55_P2638733	4.24117	2.08446	4.24117	up	4.34078	2.25631	Frmd7	Mus musculus FERM domain containing 7 (Frmd7), mRNA [NM_001190332]	FALSE	385354	NM_001190332	FERM domain containing 7	chrX	48248417	48248476	-	NM_001190332	ENSMUST00000164311	CGAATCCGCTTGTCGTCTGGTAGTCTGCAGCTAGAAGAAGAGGATGAAACTATTTCTTTT	TC1582158	Mm.393050	mm|XqA5	GO:0005515|GO:0032091|GO:0043005|GO:0051057|GO:0042995|GO:0005615|GO:0007399|GO:0030426|GO:0051497|GO:0010592|GO:0010975|GO:0043025|GO:0005856
A_51_P107039	4.23514	2.08241	4.23514	up	5.21055	3.12814	4930555G01Rik	Mus musculus RIKEN cDNA 4930555G01 gene (4930555G01Rik), mRNA [NM_175393]	FALSE	108978	NM_175393	RIKEN cDNA 4930555G01 gene	chr14	5161670	5161729	+	NM_175393		CTTAGGACTAACACAATGATCTCCAACTCTTTACTCTTAAGATCCTTGTTATTTCACTTG	TC1592418	Mm.396152	mm|14qA1	GO:0008150|GO:0003674|GO:0005575
A_51_P263246	4.2225	2.0781	4.2225	up	5.2329	3.1548	Dusp8	Mus musculus dual specificity phosphatase 8 (Dusp8), mRNA [NM_008748]	FALSE	18218	NM_008748	dual specificity phosphatase 8	chr7	149267534	149267593	-	NM_008748	ENSMUST00000039926	AAAGCTCTGTTTTTACTGTCTGGTATTTAAACTGAAACAGGTTTCTAAGCAATATGAGGC	TC1582234	Mm.39725	mm|7qF5	GO:0016791|GO:0005737|GO:0006470|GO:0016787|GO:0016311|GO:0005634|GO:0004721|GO:0008138|GO:0017017|GO:0004725
A_66_P117341	4.21394	2.07517	4.21394	up	6.89279	4.81762	Pan3	Mus musculus PAN3 polyA specific ribonuclease subunit homolog (S. cerevisiae) (Pan3), mRNA [NM_028291]	FALSE	72587	NM_028291	PAN3 polyA specific ribonuclease subunit homolog (S. cerevisiae)	chr5	148341664	148342819	+	NM_028291	ENSMUST00000176817	CCCAACGAAGATTCTGATAACCAGCAAAACAAGGTTACGAGTAAATTGTGTAGGAGTCTT	TC1727946	Mm.320469	mm|5qG3	GO:0005515|GO:0006397|GO:0000290|GO:0006605|GO:0005524|GO:0046872|GO:0004535|GO:0005737|GO:0000166|GO:0010606|GO:0000932|GO:0031251|GO:0000289|GO:0016772
A_55_P2214003	4.21257	2.0747	4.21257	up	4.13837	2.06366	4932439E07Rik	Mus musculus adult male testis cDNA, RIKEN full-length enriched library, clone:4932439E07 product:unclassifiable, full insert sequence. [AK077051]	FALSE	103405	AK077051	RIKEN cDNA 4932439E07 gene	chr10	70799477	70799536	-			CTTGCTGTCCCTTTTCTGTCTTAGGGAAGGGAAAATAATCTTTGAAATTTCCCTTTTTTA		Mm.443882	mm|10qB5.3
A_51_P429770	4.21084	2.07411	4.21084	up	4.14679	2.07268	Fcer1a	Mus musculus Fc receptor, IgE, high affinity I, alpha polypeptide (Fcer1a), mRNA [NM_010184]	FALSE	14125	NM_010184	Fc receptor, IgE, high affinity I, alpha polypeptide	chr1	175152865	175152924	-	NM_010184	ENSMUST00000049706	ATTGGCTGCTCCTTCAGACATCTGCTGACATGATCTTAGTCCATGGATCCTTTGACATCA	TC1587021	Mm.5266	mm|1qH3	GO:0001812|GO:0005515|GO:0045401|GO:0019370|GO:0045425|GO:0001820|GO:0005886|GO:0009986|GO:0005623|GO:0050731|GO:0007257|GO:0050850|GO:0043306|GO:0000187|GO:0007165|GO:0019863|GO:0016020|GO:0005887|GO:0045121|GO:0019767|GO:0016021|GO:0038095|GO:0007166|GO:0009897
A_52_P231075	4.20704	2.07281	4.20704	up	4.90388	2.83107	Fcrls	Mus musculus Fc receptor-like S, scavenger receptor (Fcrls), mRNA [NM_030707]	FALSE	80891	NM_030707	Fc receptor-like S, scavenger receptor	chr3	87056422	87056481	-	NM_030707	ENSMUST00000090986	GAAGCTCTGCCTGTGCTCATTCAGGTAGCCCTGTGCAATGGCACAGAAAAGACCCTGGCT	TC1580757	Mm.45173	mm|3qF1
A_66_P117576	4.19503	2.06868	4.19503	up	4.61985	2.55117	Bloc1s6os	PREDICTED: Mus musculus biogenesis of lysosomal organelles complex-1, subunit 6, pallidin, opposite strand (Bloc1s6os), ncRNA [XR_374937]	FALSE	75915	XR_374937	biogenesis of lysosomal organelles complex-1, subunit 6, pallidin, opposite strand	chr2	122563968	122564027	-	XR_374937		GGGCCGCTAAGTGAGTTAATACGAACTCTGAGCTTGAGCGTTGCTGAGGATCTCTTCCAG	TC1608481	Mm.402084	mm|2qE5
A_51_P244586	4.19443	2.06847	4.19443	up	4.35226	2.28379	Zfp618	Mus musculus zinc finger protein 618 (Zfp618), mRNA [NM_028326]	FALSE	72701	NM_028326	zinc finger protein 618	chr4	62794772	62794831	+	NM_028326	ENSMUST00000064814	AGCGGGTGTGTAAATATGTGTGAACAAGCACTTCTGATCAAAAGGAGGCGACTGCTTAGT	TC1739732	Mm.482416	mm|4qB3	GO:0008150|GO:0006355|GO:0005634|GO:0003676|GO:0003677|GO:0046872|GO:0006351
A_55_P2613861	4.15183	2.05375	4.15183	up	6.98289	4.92915	Gtdc1	Mus musculus glycosyltransferase-like domain containing 1 (Gtdc1), mRNA [NM_172662]	FALSE	227835	NM_172662	glycosyltransferase-like domain containing 1	chr2	44611848	44611907	-	NM_172662	ENSMUST00000146694	TCGGCCTGATCTGGGAAAACTGAAAAAGATCTTATACTTCCATGAAAACCAGTTGGTGTA	TC1633287	Mm.314312	mm|2qB	GO:0008150|GO:0003674|GO:0009058|GO:0016757|GO:0005575|GO:0016740
A_66_P119288	4.14842	2.05256	4.14842	up	4.94615	2.89359	2310007L24Rik	Mus musculus RIKEN cDNA 2310007L24 gene (2310007L24Rik), mRNA [NM_029345]	FALSE	75573	NM_029345	RIKEN cDNA 2310007L24 gene	chr11	106238261	106238320	+	NM_029345	ENSMUST00000106816	ACCTTCTGCACAGTGATGCCAAACCCTGGAGCAACTCTGCACCCATGCTGGCCCTTCTTA	TC1593558	Mm.159539	mm|11qE1	GO:0008150|GO:0003674|GO:0005575
A_52_P535101	4.11358	2.04039	4.11358	up	5.48898	3.44859	Sgol1	shugoshin-like 1 (S. pombe) [Source:MGI Symbol;Acc:MGI:1919665] [ENSMUST00000144474]	FALSE	72415		shugoshin-like 1 (S. pombe)	chr17	53826980	53827039	-		ENSMUST00000144474	CCCAGTAAGAGAATTTTGTGTTGTCTTCTTCCAGCATTCTTACTTTGAAAGTGTGGCATT	TC1674049		mm|17qC	GO:0000780|GO:0010457|GO:0005813|GO:0005694|GO:0030892|GO:0005634|GO:0007067|GO:0000922|GO:0005737|GO:0007049|GO:0007059|GO:0045132|GO:0000776|GO:0000779|GO:0005654|GO:0019900|GO:0008608|GO:0005856|GO:0000775|GO:0051301
A_30_P01025433	4.10777	2.03835	4.10777	up	5.23403	3.19568		lincRNA:chr5:92563184-92566678 reverse strand	FALSE				chr5	92563400	92563459	-			AGTACTTTACCGTTTTCTGCTAGGCTGTGTTCAGACTGCTTTGCATCAAAGAACCCTCCT			mm|5qE2
A_66_P129760	4.0917	2.0327	4.0917	up	4.64787	2.61517	Olfr1137	Mus musculus olfactory receptor 1137 (Olfr1137), mRNA [NM_001011833]	FALSE	258101	NM_001011833	olfactory receptor 1137	chr2	87551922	87551981	-	NM_001011833	ENSMUST00000099850	GTTTGTAGTGTTCCTGCTTGTTTATCTCACTACTCTGCTGGAAAACATAGGAATGATCGC	NP1398927	Mm.377350	mm|2qD	GO:0050911|GO:0007608|GO:0004984|GO:0007186|GO:0005887|GO:0004930|GO:0005549|GO:0016021
A_51_P217731	4.08692	2.03102	4.08692	up	4.3997	2.36868	Polr3a	Mus musculus adult male spinal cord cDNA, RIKEN full-length enriched library, clone:A330043C08 product:hypothetical protein, full insert sequence. [AK039440]	FALSE	218832	AK039440	polymerase (RNA) III (DNA directed) polypeptide A	chr14	25303199	25303258	-			CCCATAGTATTGCAATCTTGCATTATGTTAAATTCCTTACAGATTCTCTAATGTTCTGTT	TC1586120	Mm.343610	mm|14qA3	GO:0032728|GO:0016020|GO:0003899|GO:0001056|GO:0045087|GO:0003682|GO:0005666|GO:0005654
A_66_P103485	4.07319	2.02616	4.07319	up	4.35821	2.33205	Lats1	Mus musculus large tumor suppressor 1 (Lats1) mRNA, partial cds. [AF104414]	FALSE	16798	AF104414	large tumor suppressor	chr10	7433053	7433131	+			TAAAGTACTTAAAAAGAGAAGCCTGGTATCTTTTGTATATATAATAAATAATTTTAAAAT		Mm.34083	mm|10qA1	GO:0000819|GO:0045736|GO:0046872|GO:0005622|GO:0005737|GO:0033138|GO:0030833|GO:0000166|GO:0016301|GO:0000086|GO:0005856|GO:0090090|GO:0016772|GO:0000287|GO:0019901|GO:0051220|GO:0035329|GO:0005524|GO:0016310|GO:0007049|GO:0000922|GO:0007067|GO:0004672|GO:0009755|GO:0004674|GO:0030216|GO:0043254|GO:0006468|GO:0034613|GO:0016740|GO:0051301
A_52_P651248	4.05896	2.02111	4.05896	up	7.49872	5.47761	Zdhhc2	Mus musculus zinc finger, DHHC domain containing 2 (Zdhhc2), mRNA [NM_178395]	FALSE	70546	NM_178395	zinc finger, DHHC domain containing 2	chr8	41569726	41569785	+	NM_178395	ENSMUST00000049389	GTCTTGACAAGGAACTTACATCAGAAATGTACTTTCATGTCTTCTCATTTGAAATCAGAG	TC1598417	Mm.34326	mm|8qA4	GO:0018345|GO:0005794|GO:0016746|GO:0005783|GO:0046872|GO:0016020|GO:0005887|GO:0016409|GO:0008270|GO:0016021|GO:0055038|GO:0016740|GO:0019706
A_51_P257769	4.04985	2.01787	4.04985	up	4.29705	2.27918		predicted gene 3052 [Source:MGI Symbol;Acc:MGI:3781230] [ENSMUST00000188254]	FALSE		AK032954		chr1	34473466	34473525	-		ENSMUST00000188254	TGTACACCACAAAAATATTAAAATTTCTATACCAAGGAACTCTCTGAGTGTGGGGAAGAA	TC1609085		mm|1qB
A_55_P1962675	4.0229	2.00824	4.0229	up	4.72571	2.71747	Kdm7a	Mus musculus lysine (K)-specific demethylase 7A (Kdm7a), mRNA [NM_001033430]	FALSE	338523	NM_001033430	lysine (K)-specific demethylase 7A	chr6	39088655	39088714	-	NM_001033430	ENSMUST00000002305	CCTAGCACCACACAGAGATCAAGAGGAGCTGAGGCTTCTAGACTGTTACGGGTGTCCTAG		Mm.293175	mm|6qB1	GO:0032454|GO:0034792|GO:0005634|GO:0051213|GO:0035064|GO:0046872|GO:0071557|GO:0071558|GO:0006355|GO:0035574|GO:0035575|GO:0005506|GO:0005730|GO:0043734|GO:0006351|GO:0051864|GO:0007399|GO:0070544|GO:0019798|GO:0000907|GO:0052635|GO:0016706|GO:0016491|GO:0052634|GO:0008270|GO:0005654|GO:0045893|GO:0055114|GO:0018602|GO:0016568|GO:0033169
A_30_P01017641	4.00852	2.00307	4.00852	up	5.98356	3.98049		lincRNA:chr11:35805295-35817263 reverse strand	FALSE				chr11	35810466	35810525	-			AGTTGAATACAAGGTCAAAATCAGATACAAGCTTCAAGGACAAATTTCTTTTCAATAGGC			mm|11qA4
A_51_P416771	3.95551	1.98387	3.95551	up	6.319	4.33514	Ranbp3l	Mus musculus RAN binding protein 3-like (Ranbp3l), mRNA [NM_198024]	FALSE	223332	NM_198024	RAN binding protein 3-like	chr15	8996153	8996212	+	NM_198024	ENSMUST00000053308	AGGATGTTAGCTTTGAGGGAACATTCTGATTGTATGGTGATTTTTAAAGTGAAGCAGAGA		Mm.418007	mm|15qA1	GO:0008150|GO:0003674|GO:0046907|GO:0005575
A_55_P2627475	3.94247	1.9791	3.94247	up	4.95642	2.97732	Mrvi1	MRV integration site 1 [Source:MGI Symbol;Acc:MGI:1338023] [ENSMUST00000149923]	FALSE	17540	XM_011241687	MRV integration site 1	chr7	118063366	118063425	-	XM_011241687	ENSMUST00000149923	CTCCCATTTCACTTCCTGTTTCTGTGGATTATGTCTTCTCTAGGTCCCTCATTTAAACAA	TC1715294		mm|7qF1	GO:0005622|GO:0005515|GO:0005737|GO:0016529|GO:0045986|GO:0016020|GO:0019934|GO:0016021|GO:0060087
A_52_P573174	3.91614	1.96943	3.91614	up	6.30712	4.33768	N4bp2	Mus musculus NEDD4 binding protein 2 (N4bp2), mRNA [NM_001024917]	FALSE	333789	NM_001024917	NEDD4 binding protein 2	chr5	66203330	66203389	+	NM_001024917	ENSMUST00000087264	AAAGTTTCACTTCGAGAAATAATGTCAGAAGAAATTGCCTTACAGGAGAAACATGACTTG	TC1608471	Mm.332398	mm|5qC3.1	GO:0005515|GO:0046404|GO:0016310|GO:0004519|GO:0090305|GO:0005524|GO:0005829
A_55_P2216988	3.90503	1.96533	3.90503	up	4.40945	2.44411	A830021M18Rik	AGENCOURT_10826469 NIH_MGC_154 Mus musculus cDNA clone IMAGE:30121141 5', mRNA sequence [CA496883]	FALSE	223483	CA496883	RIKEN cDNA A830021M18 gene	chr15	36659282	36659341	+			GCTCTCTCTAAAACTAACGCCGCGCCACAGACATATGAAATTATATGCCACATCTCCCGC		Mm.395017	mm|15qB3.1
A_51_P417590	3.90217	1.96428	3.90217	up	4.44543	2.48115	Jmjd1c	Mus musculus jumonji domain containing 1C (Jmjd1c), transcript variant 1, mRNA [NM_207221]	FALSE	108829	NM_207221	jumonji domain containing 1C	chr10	66678115	66679781	+	NM_207221	ENSMUST00000173689	TTATGCAAGGTCCTTATTCATTAAATGGATACAGAGTGAGAGTCTATAGACAAGATTCTG	TC1649474	Mm.23846	mm|10qB5.1	GO:0034792|GO:0006355|GO:0043734|GO:0005634|GO:0051213|GO:0006351|GO:0046872|GO:0019798|GO:0000907|GO:0052635|GO:0016491|GO:0052634|GO:0055114|GO:0016568|GO:0018602
A_55_P2743685	3.9	1.96348	3.9	up	7.39741	5.43394	Phyhipl	Mus musculus phytanoyl-CoA hydroxylase interacting protein-like, mRNA (cDNA clone IMAGE:40041398), complete cds. [BC124999]	FALSE	70911	BC124999	phytanoyl-CoA hydroxylase interacting protein-like	chr10	70001293	70026660	-			CATCAAAAGAACACAGCTTTGCTGTATATTCAGGTTGCTGGGGCTGCTGAGGGTTTTCAT		Mm.19825	mm|10qB5.3	GO:0005739|GO:0008150|GO:0003674|GO:0005737
A_51_P375431	3.88553	1.95811	3.88553	up	5.00668	3.04857	Phip	Mus musculus pleckstrin homology domain interacting protein (Phip), mRNA [NM_001081216]	FALSE	83946	NM_001081216	pleckstrin homology domain interacting protein	chr9	82759943	82760002	-	NM_001081216	ENSMUST00000034787	CTTTGCTTTTCTGTTTATTTTGATTAGTTTTGGACAGCATAAAGCACTTGGTACGTACTC	TC1599021	Mm.221688	mm|9qE2	GO:0005515|GO:0008286|GO:2001237|GO:0010800|GO:0043066|GO:0008284|GO:0006357|GO:0005158|GO:0008360|GO:0005623|GO:0045840|GO:0005634|GO:0006606|GO:0005622|GO:0033138|GO:0043568|GO:0045944|GO:0022604|GO:0007010|GO:0070577|GO:0001932|GO:0045893|GO:0040008|GO:0070062
A_55_P2083764	3.87653	1.95477	3.87653	up	4.18094	2.22617	Rbm12	RNA binding motif protein 12 [Source:MGI Symbol;Acc:MGI:1922960] [ENSMUST00000109604]	FALSE	75710	AK020481	RNA binding motif protein 12	chr2	155917741	155917800	-		ENSMUST00000109604	GCACATCCTACTTTGGCATCACTTAGCAATTTTTGTTTATAAAGAAGAAGTCTTGGATAC	TC1683507	Mm.441281	mm|2qH1	GO:0008150|GO:0000166|GO:0003723|GO:0005654|GO:0005634|GO:0003676
A_55_P2184931	3.8617	1.94924	3.8617	up	5.58004	3.63081	Rbm19	Mus musculus RNA binding motif protein 19 (Rbm19), mRNA [NM_028762]	FALSE	74111	NM_028762	RNA binding motif protein 19	chr5	120578221	120578280	+	NM_028762	ENSMUST00000031590	TGACAGCCTGACCAAGAAGCCGAAGGGCTTTGCCTTCGTCACCTTCATGTTCCCTGAGCA	NP574525	Mm.41022	mm|5qF	GO:0005737|GO:0016020|GO:0000166|GO:0005694|GO:0003723|GO:0040019|GO:0005730|GO:0007275|GO:0005654|GO:0005634|GO:0003676
A_51_P240508	3.85791	1.94782	3.85791	up	4.37212	2.4243	Olfr578	Mus musculus olfactory receptor 578 (Olfr578), mRNA [NM_147115]	FALSE	259119	NM_147115	olfactory receptor 578	chr7	110132828	110132887	-	NM_147115	ENSMUST00000056235	CATCGCTTTGGTGAGCACCTTCCCCGCATTGTACATCTTCTGATGTCATATGTGTATCTA	NP646537	Mm.377859	mm|7qE3	GO:0050911|GO:0007608|GO:0004984|GO:0007186|GO:0016021
A_55_P2618091	3.83665	1.93985	3.83665	up	4.58875	2.64891	Nck1	Mus musculus non-catalytic region of tyrosine kinase adaptor protein 1 (Nck1), mRNA [NM_010878]	FALSE	17973	NM_010878	non-catalytic region of tyrosine kinase adaptor protein 1	chr9	100398279	100398338	-	NM_010878	ENSMUST00000186591	CTGATGATAGCTTTGTTGATCCAGGAGAACGTCTCTATGACCTTAACATGCCTGCTTTTG	TC1578812	Mm.181485	mm|9qE3.3	GO:0005515|GO:0005886|GO:0005783|GO:0030032|GO:0005634|GO:0019887|GO:0006930|GO:0005737|GO:0071074|GO:0030838|GO:0005911|GO:0033137|GO:0000164|GO:0045944|GO:0042102|GO:0060548|GO:0007015|GO:0012506|GO:0030971|GO:0070262|GO:0019904|GO:0005102|GO:0006417|GO:0042110|GO:0016477|GO:0005840|GO:0004860|GO:0006469|GO:0051707
A_51_P244531	3.83636	1.93974	3.83636	up	5.83514	3.8954	6330403L08Rik	Mus musculus cDNA, RIKEN full-length enriched library, clone:M5C1016E23 product:hypothetical Proline-rich region profile/Alanine-rich region profile containing protein, full insert sequence. [AK147342]	FALSE	70744	AK147342	RIKEN cDNA 6330403L08 gene	chr5	139476432	139476491	+			AGCCCCCAGAGTAAATCTTTTTGTTAGTGATTTCTGTACTATGGATTAGAGTGATAACAT		Mm.394573	mm|5qG2	GO:0008150|GO:0003674|GO:0005575
A_55_P2105045	3.76188	1.91145	3.76188	up	6.41674	4.50529	Zfp335os	PREDICTED: Mus musculus zinc finger protein 335, opposite strand (Zfp335os), transcript variant X3, misc_RNA [XR_886377]	FALSE	629777	XR_886377	zinc finger protein 335, opposite strand	chr2	164745241	164745300	+	XR_886377		ATATTTATGAGTACTCTGCCACATGCCAGAAGGGGGCATCAGATCCCCTTTTAGATGGTT	TC1691243	Mm.389328	mm|2qH3
A_52_P261160	3.74338	1.90434	3.74338	up	6.53412	4.62978	Pkn2	Mus musculus protein kinase N2 (Pkn2), mRNA [NM_178654]	FALSE	109333	NM_178654	protein kinase N2	chr3	142502321	142516431	-	NM_178654	ENSMUST00000172916	AGCTACAAGAATTAAATGCACACATCGTTGTATCGGATCCAGAGGACTCCACAGATTGTC	TC1592338	Mm.244236	mm|3qH1	GO:0005515|GO:0048471|GO:0030054|GO:0042826|GO:0005886|GO:2000145|GO:0005634|GO:0042995|GO:0032154|GO:0043297|GO:0043296|GO:0005737|GO:0000166|GO:0016301|GO:0045111|GO:0070063|GO:0005856|GO:0007155|GO:0045070|GO:0016772|GO:0005813|GO:0006355|GO:0032467|GO:0030496|GO:0006915|GO:0005524|GO:0030027|GO:0006351|GO:0043234|GO:0007165|GO:0016310|GO:0045931|GO:0007049|GO:0004672|GO:0016020|GO:0004674|GO:…
A_55_P2016459	3.73918	1.90272	3.73918	up	5.36111	3.45839	Cxcl10	Mus musculus activated spleen cDNA, RIKEN full-length enriched library, clone:F830106P05 product:unclassifiable, full insert sequence. [AK156907]	FALSE	15945	AK156907	chemokine (C-X-C motif) ligand 10	chr5	92776616	92776675	-			TTCCTAGTGTCTAGAAGTGGAGCAGTTATTATACCTGTCACGGGTAAAGCTGCCAAATGC	TC1618005		mm|5qE2	GO:0008284|GO:0048248|GO:0005615|GO:0010818|GO:0045662|GO:0010819|GO:0006955|GO:0051607|GO:0006954|GO:0006935|GO:0042127|GO:0032496|GO:0030816|GO:0043950|GO:0008201|GO:0051281|GO:0008009|GO:2000406|GO:0070098|GO:0030335|GO:0005576|GO:0005125|GO:0002690|GO:0071222|GO:0007186|GO:0016525|GO:0042118|GO:0090026|GO:0009897
A_30_P01023529	3.73483	1.90104	3.73483	up	4.66724	2.7662		lincRNA:chr9:24292762-24307562 reverse strand	FALSE				chr9	24306893	24306952	-			AATTAAATTTTAGCGTGCTTTTTCCCTTCTTGGCCGCAAACACTGAGGGTGGCACTTCGT			mm|9qA4
A_55_P1972772	3.72479	1.89716	3.72479	up	8.15668	6.25952	Gsg1	Mus musculus germ cell-specific gene 1 (Gsg1), transcript variant 3, mRNA [NM_010352]	FALSE	14840	NM_010352	germ cell-specific gene 1	chr6	135187350	135187409	-	NM_010352	ENSMUST00000111911	GTTTGGGAAGCAGGCTAAGTCCTACCATAGGTGTCGCTCACTATCAACATCTGCTTAAGC	TC1593858	Mm.272306	mm|6qG1	GO:0005515|GO:0008150|GO:0016020|GO:0005783|GO:0016021|GO:0070063
A_55_P2023772	3.71285	1.89253	3.71285	up	7.82923	5.9367	Fam107b	Mus musculus family with sequence similarity 107, member B (Fam107b), mRNA [NM_025626]	FALSE	66540	NM_025626	family with sequence similarity 107, member B	chr2	3699191	3699250	+	NM_025626	ENSMUST00000027965	GCTATACCAGTTGACTTTATTCTTCTACTCCAAGAATCTAAACCCATTTGAGTGTACATA	TC1573594	Mm.277864	mm|2qA1	GO:0003674|GO:0007605|GO:0005575
A_52_P619518	3.70736	1.89039	3.70736	up	4.9151	3.02471	LOC105242417	PREDICTED: Mus musculus uncharacterized LOC105242417 (LOC105242417), transcript variant X4, mRNA [XM_011248579]	FALSE	105242417	XM_011248579	uncharacterized LOC105242417	chr8	131285247	131311198	-	XM_011248579		ACTAAAAGGGCAGTCTAAATCTAGAACAATATACGAGAAAGGGGTTGACCTTCCAAATAA		Mm.390091	mm|8qE2
A_55_P2075274	3.69683	1.88629	3.69683	up	5.89406	4.00777	Rab11fip4	Mus musculus RAB11 family interacting protein 4 (class II) (Rab11fip4), mRNA [NM_175543]	FALSE	268451	NM_175543	RAB11 family interacting protein 4 (class II)	chr11	79507455	79507514	+	NM_175543	ENSMUST00000017783	CAGCTTGTGATTGGTTGGCTTCCTTACCCCAGCTCCTATAAAGGTGTATGGTTCAAGTTT	TC1577002	Mm.491175	mm|11qB5	GO:0005813|GO:0017137|GO:0030306|GO:0032456|GO:0005509|GO:0030496|GO:0030139|GO:0031410|GO:0032154|GO:0005615|GO:0046872|GO:0042803|GO:0000910|GO:0007049|GO:0016020|GO:0006810|GO:0055038|GO:0051301|GO:0005768
A_55_P1971840	3.67716	1.87859	3.67716	up	4.79636	2.91777	Muc13	Mus musculus mucin 13, epithelial transmembrane (Muc13), mRNA [NM_010739]	FALSE	17063	NM_010739	mucin 13, epithelial transmembrane	chr16	33819909	33819968	+	NM_010739	ENSMUST00000115044	CCTCGTGTCTGTCTGACGTCTGGTCCTCTCGAAAGGTATTTTTGTTATTATTTGTTCTTA	TC1580350	Mm.3177	mm|16qB3	GO:0016324|GO:0030277|GO:0016020|GO:0005886|GO:0005576|GO:0016021|GO:0005615|GO:0042803|GO:0070062|GO:0005829
A_30_P01018759	3.66746	1.87478	3.66746	up	5.14196	3.26718		lincRNA:chr2:117781720-117937595 reverse strand	FALSE				chr2	117819348	117819407	-			ATCTTTGAGGTGTGGTTTGTTTCCACATCTGGAGGGTTTTATCTCCTGTAATGAACTCTT			mm|2qE5
A_51_P367866	3.66742	1.87476	3.66742	up	11.2306	9.35582	Egr1	Mus musculus early growth response 1 (Egr1), mRNA [NM_007913]	FALSE	13653	NM_007913	early growth response 1	chr18	35024395	35024454	+	NM_007913	ENSMUST00000165033	ACTGAAAATGTAAATTTATACATCTATTCAGGAGTTGGAGTGTTGTGGTTACCTACTGAG	TC1730587	Mm.181959	mm|18qB1	GO:0003700|GO:0044212|GO:0006366|GO:0072110|GO:0000982|GO:0061418|GO:0005634|GO:0071480|GO:0035914|GO:0046872|GO:0005737|GO:0072303|GO:0071371|GO:0043525|GO:0003690|GO:0045944|GO:0048169|GO:0007611|GO:0033233|GO:0090090|GO:0010942|GO:0070498|GO:0035035|GO:0032868|GO:0043066|GO:0000976|GO:0006355|GO:0000977|GO:0071310|GO:0042981|GO:0000122|GO:0030509|GO:0003676|GO:0003677|GO:0000979|GO:0006351|GO:…
A_55_P2508728	3.66586	1.87415	3.66586	up	6.9777	5.10355	Gm15471	Mus musculus predicted gene 15471 (Gm15471), long non-coding RNA [NR_040412]	FALSE	100503157	NR_040412	predicted gene 15471	chr3	103612293	103612352	+	NR_040412		CCCACCCTTTGTACAGATTTAAACTCAGAATCTGAAAACAGTCTAAATAAAGATTCTCAC		Mm.445554	mm|3qF2.2
A_52_P142346	3.65961	1.87169	3.65961	up	4.25277	2.38108	Rps20	ribosomal protein S20 [Source:MGI Symbol;Acc:MGI:1914677] [ENSMUST00000138502]	FALSE	67427	AK014594	ribosomal protein S20	chr4	3758777	3758836	-		ENSMUST00000138502	TGCAATGACTACATTGAATGTCCCTTAGTTAACCTCATTCTTCTTAACTATTTTGTAGGC		Mm.473992	mm|4qA1	GO:0005622|GO:0005737|GO:0003735|GO:0016020|GO:0022627|GO:0030529|GO:0003723|GO:0015935|GO:0005840|GO:0006412|GO:0070062
A_51_P374337	3.65451	1.86968	3.65451	up	6.6805	4.81082	Flt3l	Mus musculus FMS-like tyrosine kinase 3 ligand (Flt3l), transcript variant 1, mRNA [NM_013520]	FALSE	14256	NM_013520	FMS-like tyrosine kinase 3 ligand	chr7	52389282	52389341	-	NM_013520	ENSMUST00000150673	ACACCTGCACACAGCTGCTTGCTCTGAAGCCCTGTATCGGGAAGGCCTGCCAGAATTTCT	TC1595577	Mm.1658	mm|7qB4	GO:0030971|GO:0008284|GO:0005886|GO:0009986|GO:0030885|GO:0005576|GO:0032825|GO:0005125|GO:0005615|GO:0042803|GO:0031233|GO:0016020|GO:0045663|GO:0001934|GO:0030098|GO:0016021|GO:0035162
A_51_P418116	3.65422	1.86956	3.65422	up	4.56181	2.69225	Tmem119	Mus musculus transmembrane protein 119 (Tmem119), mRNA [NM_146162]	FALSE	231633	NM_146162	transmembrane protein 119	chr5	114243962	114244021	-	NM_146162	ENSMUST00000067853	CAGAACTCTTCTCTGTCAGTCCACGAAGTAGACTAGAAGCCAACGGGTGCCTGGGGGCAA	TC1577272	Mm.41681	mm|5qF	GO:0005515|GO:0016020|GO:0001503|GO:0005783|GO:0016021|GO:0030154|GO:0001649
A_55_P2111790	3.64942	1.86767	3.64942	up	6.29446	4.4268	Gem	Mus musculus GTP binding protein (gene overexpressed in skeletal muscle) (Gem), mRNA [NM_010276]	FALSE	14579	NM_010276	GTP binding protein (gene overexpressed in skeletal muscle)	chr4	11641692	11641751	+	NM_010276	ENSMUST00000029868	CCCATCCTTTGGGTTGCTTCTTGTATGCCACAGCTGAATTATATTTATTATTTTGCAAAT	TC1578890	Mm.247486	mm|4qA1	GO:0005515|GO:0072686|GO:0051276|GO:0000287|GO:0005886|GO:0007264|GO:0003924|GO:0030496|GO:0005634|GO:0051233|GO:0005525|GO:0007165|GO:0007067|GO:0000166|GO:0016020|GO:0008152|GO:0009898|GO:0019003|GO:0051310
A_51_P486239	3.6419	1.86469	3.6419	up	6.75247	4.88778	Clec3b	Mus musculus C-type lectin domain family 3, member b (Clec3b), mRNA [NM_011606]	FALSE	21922	NM_011606	C-type lectin domain family 3, member b	chr9	123066320	123066379	+	NM_011606	ENSMUST00000026890	GGGTGTGAACCACAAAGAGCAGAAGGCTGTTGAAGGGTGGGGCTTGTGGGCTTGCTATAT	TC1584741	Mm.34588	mm|9qF4	GO:0005515|GO:0001652|GO:0005509|GO:0005578|GO:0005576|GO:0030282|GO:0005615|GO:0001501|GO:0005737|GO:0010756|GO:0030246|GO:0008201|GO:0070062|GO:0036143
A_55_P2735550	3.63631	1.86248	3.63631	up	7.77863	5.91616	Nek4	Mus musculus NIMA (never in mitosis gene a)-related expressed kinase 4 (Nek4), transcript variant 2, mRNA [NM_001308328]	FALSE	23955	NM_001308328	NIMA (never in mitosis gene a)-related expressed kinase 4	chr14	31772335	31772394	+	NM_001308328	ENSMUST00000050171	AATGCCAAAAGTTTACAGCACAGAGCTGGCTGAGCTGATAAGAACAATGCTGAGCAGAAG	TC1644090	Mm.251494	mm|14qB	GO:2001020|GO:1900062|GO:0042995|GO:0046872|GO:0005622|GO:0032147|GO:0005737|GO:0000166|GO:0016301|GO:2000772|GO:0016772|GO:0031098|GO:0023014|GO:0030145|GO:0042981|GO:0005524|GO:0006974|GO:0007346|GO:0016310|GO:0007067|GO:0007049|GO:0004672|GO:0004674|GO:0006468|GO:0000278|GO:0045893|GO:0016740|GO:0051301
A_55_P2483521	3.61124	1.8525	3.61124	up	9.24991	7.39741	Eif4e2	Mus musculus eukaryotic translation initiation factor 4E member 2 (Eif4e2), transcript variant 3, mRNA [NM_023314]	FALSE	26987	NM_023314	eukaryotic translation initiation factor 4E member 2	chr1	89136770	89136829	+	NM_023314	ENSMUST00000076362	CGTGTTGCACTTTGAGAGGATTGTCTACTGCAGTAATAAATGGAAAGTATCAGCAAGAGA	TC1631330	Mm.227183	mm|1qD	GO:0017148|GO:0005737|GO:0003723|GO:0003743|GO:0006412|GO:0001701|GO:0031625|GO:0006417|GO:0006413|GO:0005845
A_52_P522427	3.60422	1.84969	3.60422	up	4.58418	2.73449	Hsh2d	Mus musculus hematopoietic SH2 domain containing (Hsh2d), mRNA [NM_197944]	FALSE	209488	NM_197944	hematopoietic SH2 domain containing	chr8	74724786	74724845	+	NM_197944	ENSMUST00000072097	GGTGCCAGCTAAGGGAGCTGATTGTCCTAATAATAATAGAATTACTGCTACCTCTTTAGG	TC1589412	Mm.157431	mm|8qB3.3	GO:0005739|GO:0042110|GO:0005737|GO:0051902|GO:0005070|GO:0002903|GO:0009967|GO:0005829
A_55_P2102065	3.60315	1.84926	3.60315	up	4.57864	2.72938	Gm10639	Mus musculus predicted gene 10639 (Gm10639), mRNA [NM_001122660]	FALSE	100042314	NM_001122660	predicted gene 10639	chr9	78153243	78153302	+	NM_001122660	ENSMUST00000119823	GCCACAGATACTGGCCTCTAATGGTTTGCAATTATAAAATACAATTGTTGATTTGGCTAT		Mm.482247	mm|9qE1	GO:0008150|GO:0003674|GO:0005575|GO:0004364
A_55_P2354336	3.58862	1.84343	3.58862	up	4.76414	2.92071		Mus musculus activated spleen cDNA, RIKEN full-length enriched library, clone:F830223B06 product:hypothetical protein, full insert sequence. [AK157552]	FALSE		AK157552		chr7	56857188	56857247	+			ACAGCTAATGTTTGCTGCACCTACGAATGCTTACCTTATGACTCAGTCTCAGGTCCCATT			mm|7qB4
A_55_P2925756	3.56541	1.83407	3.56541	up	4.366	2.53193	Cpq	Mus musculus carboxypeptidase Q (Cpq), transcript variant 1, mRNA [NM_018755]	FALSE	54381	NM_018755	carboxypeptidase Q	chr15	33524171	33524230	+	NM_018755	ENSMUST00000042167	CTGTTTCTAGAATAAATCATGATCCCTATTCCACCACCTTGAAAATGTTGTTTCCAGTTT	TC1575323	Mm.158251	mm|15qB3.1	GO:0005794|GO:0005783|GO:0005576|GO:0005615|GO:0005764|GO:0046872|GO:0042803|GO:0005737|GO:0016787|GO:0070573|GO:0004180|GO:0006508|GO:0006590|GO:0008233|GO:0043171|GO:0008237|GO:0070062
A_55_P2831060	3.56104	1.8323	3.56104	up	7.3994	5.5671	Tnfrsf9	Mus musculus tumor necrosis factor receptor superfamily, member 9 (Tnfrsf9), transcript variant 1, mRNA [NM_011612]	FALSE	21942	NM_011612	tumor necrosis factor receptor superfamily, member 9	chr4	150320145	150320204	+	NM_011612	ENSMUST00000116257	CCCCAAACTAGCCTTTCCATTTTTAAAAGCCAGCTAAAAATATTAAAGTTGTGCTCTTAC	TC1605267	Mm.244187	mm|4qE2	GO:2001183|GO:0070207|GO:2001180|GO:0019955|GO:0016020|GO:0042127|GO:0004872|GO:0016021|GO:0005615|GO:0009897
A_51_P378858	3.55875	1.83137	3.55875	up	4.88112	3.04975	Atg10	Mus musculus autophagy related 10 (Atg10), mRNA [NM_025770]	FALSE	66795	NM_025770	autophagy related 10	chr13	91075030	91075089	-	NM_025770	ENSMUST00000022119	CCTACAATGTTCTGTGTAATATGAGAATAACAAACTGTCTCATAACGTTGCTGTGAGAAC	TC1584961	Mm.235385	mm|13qC3	GO:0005515|GO:0070739|GO:0070738|GO:0070737|GO:0043773|GO:0043774|GO:0016874|GO:0008766|GO:0006914|GO:0032446|GO:0015031|GO:0031401|GO:0005622|GO:0005737|GO:0019777|GO:0070740|GO:0006497|GO:0006810|GO:0018169|GO:0034263|GO:0070735|GO:0070736
A_52_P592195	3.55365	1.8293	3.55365	up	4.45996	2.63066	Zkscan8	Mus musculus zinc finger with KRAB and SCAN domains 8 (Zkscan8), transcript variant 3, mRNA [NM_001251834]	FALSE	93681	NM_001251834	zinc finger with KRAB and SCAN domains 8	chr13	21618300	21618359	-	NM_001251834		TTCCTGAAAGCTTTGTAGAAAGACATTGGCTTCACTTTGAGGAATAAATTCTATTCACTG	TC1630020	Mm.489857	mm|13qA3.1	GO:0008150|GO:0003674
A_55_P2192819	3.54499	1.82578	3.54499	up	5.32811	3.50233	BB157357	CJ239155 RIKEN full-length enriched mouse cDNA library, C57BL [CJ239155]	FALSE	106096	CJ239155	expressed sequence BB157357	chr15	74752802	74752861	-			ATTGCATAAAGCATGTGACTTCTTGCCTAATGGGTGTGTAGAAGTTAAGAAAAATGTCAC	TC1713123	Mm.279009	mm|15qD3
A_51_P134812	3.54125	1.82426	3.54125	up	12.0073	10.183	Chac1	Mus musculus ChaC, cation transport regulator 1 (Chac1), mRNA [NM_026929]	FALSE	69065	NM_026929	ChaC, cation transport regulator 1	chr2	119179990	119180049	+	NM_026929	ENSMUST00000028780	ACTACAGTCCTTGTCCATTCTCAGTTGACCCATACTGTTACCCATAAACTGTCTTTCATT	TC1582917	Mm.35083	mm|2qE5	GO:0005802|GO:0006986|GO:0045746|GO:0005794|GO:0016746|GO:0005112|GO:0006915|GO:0005829|GO:0007399|GO:0005737|GO:0007219|GO:0070059|GO:0010955|GO:0016740|GO:0022008
A_51_P296549	3.52205	1.81641	3.52205	up	5.4735	3.65709	Kcnn1	Mus musculus potassium intermediate/small conductance calcium-activated channel, subfamily N, member 1 (Kcnn1), mRNA [NM_032397]	FALSE	84036	NM_032397	potassium intermediate/small conductance calcium-activated channel, subfamily N, member 1	chr8	73367405	73367464	-	NM_032397	ENSMUST00000110081	CCTGTGTGGGAACCCAGAGGCCCAGTTTGGATTCTATAAGTTTGTGGGGTGGAGCTCTGG	TC1584376	Mm.32074	mm|8qB3.3	GO:0005516|GO:0005886|GO:0046982|GO:0016286|GO:0005737|GO:0016020|GO:0006810|GO:0043025|GO:0016021|GO:0006813|GO:0015269|GO:0071805|GO:0006811
A_55_P2010321	3.52063	1.81583	3.52063	up	8.15062	6.33479	Ewsr1	Mus musculus Ewing sarcoma breakpoint region 1 (Ewsr1), transcript variant 4, mRNA [NM_001283063]	FALSE	14030	NM_001283063	Ewing sarcoma breakpoint region 1	chr11	4980601	4980660	-	NM_001283063	ENSMUST00000093365	ATACTTAAAAAGTACCCGTACTCAGTACTCAGCCGGCAGCATAATGAAAAGTGGGACTAG	TC1642399	Mm.142822	mm|11qA1	GO:0005515|GO:0005516|GO:0006355|GO:0005886|GO:0003723|GO:0005634|GO:0003676|GO:0006351|GO:0046872|GO:0005737|GO:0000166|GO:0016020|GO:0008270
A_52_P179785	3.50338	1.80875	3.50338	up	7.33179	5.52304	Ripk2	Mus musculus receptor (TNFRSF)-interacting serine-threonine kinase 2 (Ripk2), mRNA [NM_138952]	FALSE	192656	NM_138952	receptor (TNFRSF)-interacting serine-threonine kinase 2	chr4	16059975	16065245	-	NM_138952	ENSMUST00000037035	CCAGATGAAAGACCATCCTTTTTGAAATGCTTAATAGAACTTGAACCAGTTCTGAGAACA	TC1583382	Mm.112765	mm|4qA2	GO:0032755|GO:0050830|GO:0007249|GO:0046330|GO:0050731|GO:0042803|GO:0005622|GO:0000166|GO:0016301|GO:0031398|GO:0070671|GO:0046641|GO:0070673|GO:0070374|GO:0005856|GO:0043123|GO:0031663|GO:0016772|GO:0032729|GO:0050700|GO:0010800|GO:0032760|GO:0034134|GO:0070431|GO:0032722|GO:0016310|GO:0043234|GO:0043281|GO:0045087|GO:0002376|GO:0050852|GO:0034142|GO:0032874|GO:0070427|GO:0005737|GO:0033138|GO:…
A_51_P133638	3.49844	1.80671	3.49844	up	4.49809	2.69138	3110021A11Rik	Mus musculus RIKEN cDNA 3110021A11 gene (3110021A11Rik), long non-coding RNA [NR_030776]	FALSE	67289	NR_030776	RIKEN cDNA 3110021A11 gene	chr6	119798680	119798739	+	NR_030776	ENSMUST00000062454	CCTGGACACCCTTTGTCCAAGAGAAGTTAGCTTCTCTCACCCTTGGCTTTTGCGCTGTGA	TC1601526	Mm.418299	mm|6qF1	GO:0008150|GO:0003674|GO:0005575
A_51_P132968	3.49418	1.80495	3.49418	up	5.45992	3.65496	Phf6	Mus musculus PHD finger protein 6 (Phf6), transcript variant 1, mRNA [NM_027642]	FALSE	70998	NM_027642	PHD finger protein 6	chrX	50309017	50309076	+	NM_027642	ENSMUST00000154864	TACCTTTTGGTTGGTTAGATAAGTGGCTAACTACCTGTTTTTCTCACTGTGGTGTGATTG	TC1582173	Mm.26870	mm|XqA5	GO:0051219|GO:0006355|GO:0042826|GO:0005694|GO:0005730|GO:0005634|GO:0003677|GO:0046872|GO:0006351|GO:0042393|GO:0015631|GO:0097110|GO:0043021|GO:0000776|GO:0005654|GO:0008270|GO:0019899|GO:0000775
A_55_P2195859	3.46794	1.79408	3.46794	up	4.21298	2.41891	E130218I03Rik	Mus musculus 0 day neonate eyeball cDNA, RIKEN full-length enriched library, clone:E130218I03 product:unclassifiable, full insert sequence. [AK087464]	FALSE	77490	AK087464	RIKEN cDNA E130218I03 gene	chr4	133800695	133800754	+			TTAGGCCACTCAGGTGGACGTGTCCATCTCAGGGATATCAGTGGACACTTCTGTGGGCAC		Mm.426238	mm|4qD3	GO:0008150|GO:0003674|GO:0005575
A_51_P492456	3.46512	1.7929	3.46512	up	4.36539	2.57248	Has1	Mus musculus hyaluronan synthase1 (Has1), mRNA [NM_008215]	FALSE	15116	NM_008215	hyaluronan synthase1	chr17	17980413	17980472	-	NM_008215	ENSMUST00000003762	ATTTAAGATTCTTCAATATGGACTGTATTGGAACTCAGATCTAGGTCTCTGGGGAGGGGT	TC1588977	Mm.255701	mm|17qA3.2	GO:0085029|GO:0036120|GO:0016020|GO:0010764|GO:0016757|GO:0005887|GO:0030213|GO:0050501|GO:0016021|GO:0007155|GO:0016740|GO:0045226
A_51_P396643	3.46004	1.79079	3.46004	up	5.19179	3.401	Ncstn	Mus musculus nicastrin (Ncstn), mRNA [NM_021607]	FALSE	59287	NM_021607	nicastrin	chr1	173998332	173998391	-	NM_021607	ENSMUST00000122986	TCTATGGGTTCCTGGTTAAAGCTAACAACTCATGGTTTCAGTCGATCCTGAAACATGACC	TC1574485	Mm.218203	mm|1qH3	GO:0005515|GO:0005794|GO:0005886|GO:0005783|GO:0043085|GO:0005765|GO:0050673|GO:0050435|GO:0042098|GO:0016020|GO:0004175|GO:0007219|GO:0016485|GO:0005887|GO:0006508|GO:0008233|GO:0016021|GO:0006509|GO:0002262|GO:0005925|GO:0070062
A_30_P01021489	3.45999	1.79077	3.45999	up	4.79606	3.00529		lincRNA:chr7:71220656-71221612 reverse strand	FALSE				chr7	71220724	71220783	-			TGAAAAAAGAGCAGAGCACTGTGATAGCAAAGTGGAGCACTGTGACTGCAAAGTGGAACA			mm|7qC
A_30_P01019442	3.45816	1.79001	3.45816	up	4.83789	3.04789		lincRNA:chr5:14943275-14944205 forward strand	FALSE				chr5	14944100	14944159	+			GCAGAACACTTGCCAGAGAGCTTGATTTCTATAAGGGAGGGAATATTGCTAATTTATGCA			mm|5qA1
A_55_P2243391	3.45675	1.78942	3.45675	up	4.35793	2.56851	2010308F09Rik	AGENCOURT_11432169 NIH_MGC_166 Mus musculus cDNA clone IMAGE:30245496 5', mRNA sequence [CB233063]	FALSE	72122	CB233063	RIKEN cDNA 2010308F09 gene							AAGATTAAAGTGGGCACTATTTCACCCCGTTTTATGAAAAACTGGGGGACCAAAGCCCCA		Mm.75434
A_30_P01028672	3.45421	1.78836	3.45421	up	4.83652	3.04817		lincRNA:chr4:136856064-136875614 forward strand	FALSE				chr4	136875251	136875310	+			TTTACTATACAAGCTATACGTTAATGCAGGCAAGCTGGGGCAATCAGTCTACGTCCCACT			mm|4qD3
A_55_P2032698	3.45243	1.78761	3.45243	up	4.6121	2.82448	Gm4814	Mus musculus predicted gene 4814 (Gm4814), long non-coding RNA [NR_036451]	FALSE	100502942	NR_036451	predicted gene 4814	chr13	93844631	93844690	+	NR_036451		CCTGGGCTCTCAAATTTGAAAAGTTTCAAGTTATCTAGACTTTCGGTTCCTATCTAATAA	TC1590086	Mm.441946	mm|13qC3
A_30_P01020536	3.4348	1.78023	3.4348	up	4.58525	2.80502		lincRNA:chr7:4827340-4863315 reverse strand	FALSE				chr7	4850315	4850374	-			GGCCATCGCTCTCCACTTTGAGACTAACCCCTGCATATCTCCTGCATATCACATAGGAAC			mm|7qA1
A_30_P01023393	3.42362	1.77552	3.42362	up	5.01135	3.23583		lincRNA:chr16:9129538-9137898 reverse strand	FALSE				chr16	9137435	9137494	-			TCTCAGGTTTTCTTACCCTACCTGCCAATGGGATTCCTAAACAGTGGTAATCAGGCAACA			mm|16qA1
A_55_P2177623	3.41377	1.77137	3.41377	up	5.36792	3.59655	Zfyve28	Mus musculus zinc finger, FYVE domain containing 28 (Zfyve28), mRNA [NM_001015039]	FALSE	231125	NM_001015039	zinc finger, FYVE domain containing 28	chr5	34575959	34576018	-	NM_001015039	ENSMUST00000094868	AAGTCCCCCAGGGAGTACTATGTGCAGCAGGAGGTCATCGTGCTGTTCTGTGAGACAGTG	TC1597123	Mm.113388	mm|5qB2	GO:0005737|GO:0016020|GO:0031901|GO:0007175|GO:0042059|GO:0032266|GO:0046872|GO:0005829|GO:0005768
A_52_P254275	3.41044	1.76996	3.41044	up	6.04537	4.27542	Zfp52	Mus musculus zinc finger protein 52 (Zfp52), mRNA [NM_144515]	FALSE	22710	NM_144515	zinc finger protein 52	chr17	21698888	21698947	+	NM_144515	ENSMUST00000079242	GAGTCCATCAGAGAACTCATTCTGGAGAGAAACTTTACAAATGCGAAAACTGTGACGTAT	TC1583343	Mm.296100	mm|17qA3.2	GO:0006355|GO:0003700|GO:0005575
A_66_P135334	3.40571	1.76796	3.40571	up	4.29463	2.52667	D930030I03Rik	Mus musculus 15 days embryo head cDNA, RIKEN full-length enriched library, clone:D930030I03 product:unclassifiable, full insert sequence. [AK086460]	FALSE	320544	AK086460	RIKEN cDNA D930030I03 gene	chr16	38453449	38453508	+			GGAAAGACTTATCTGGGAAGGAAACTTGAACTGAACATTTAACATCTATTAATTTTGGCG	TC1608092	Mm.372694	mm|16qB4
A_65_P17704	3.39755	1.7645	3.39755	up	4.52625	2.76175		DS176D_B04 Eppig [DV659224]	FALSE		DV659224		chr10	39610300	39610359	-			AGGTTTTACTTATAGGAGCTGTTTTAAAGTTACTATGTAAGTTGCAGCGGTATGAACGGG	TC1615392	Mm.338571	mm|10qB1
A_51_P419117	3.38919	1.76094	3.38919	up	10.4257	8.66473	Rab15	Mus musculus RAB15, member RAS oncogene family (Rab15), mRNA [NM_134050]	FALSE	104886	NM_134050	RAB15, member RAS oncogene family	chr12	77898991	77899050	-	NM_134050	ENSMUST00000021459	GTGACCTTTGTGTACTGTGTCTTGGGTCCATTATATGAATTGTGAGCAGGGTTCATCTAT	TC1573018	Mm.172847	mm|12qC3	GO:0005515|GO:0009306|GO:0005886|GO:0007264|GO:0003924|GO:0005575|GO:0015031|GO:0005525|GO:0072659|GO:0006886|GO:0006904|GO:0008150|GO:0016020|GO:0000166|GO:0017157|GO:0006810|GO:0032482|GO:0010008
A_52_P42069	3.38211	1.75792	3.38211	up	4.51934	2.76142	Prokr1	Mus musculus prokineticin receptor 1 (Prokr1), mRNA [NM_021381]	FALSE	58182	NM_021381	prokineticin receptor 1	chr6	87529095	87529154	-	NM_021381	ENSMUST00000050887	ATTTCCCAGAAAACACATTTCAAAGGACCATTTATGTATTCTTATTCAGCATGCAACAGG		Mm.333226	mm|6qD1	GO:0060976|GO:0007165|GO:0043066|GO:0004983|GO:0016020|GO:0007186|GO:0005886|GO:0004930|GO:0007623|GO:0016021|GO:0004871
A_51_P338262	3.37076	1.75307	3.37076	up	7.32133	5.56826	Tnnt2	Mus musculus troponin T2, cardiac (Tnnt2), transcript variant 9, mRNA [NM_011619]	FALSE	21956	NM_011619	troponin T2, cardiac	chr1	137747976	137748288	+	NM_011619	ENSMUST00000188028	AGAAGTTCGACCTGCAGGAAAAGTTCAAGCAGCAGAAATACGAAATCAACGTTCTGCGAA	NP747460	Mm.247470	mm|1qE4	GO:0005861|GO:0055010|GO:0008016|GO:0030016|GO:0060048|GO:0030017|GO:0051291|GO:0007507|GO:0032972|GO:0006937|GO:0005737|GO:0006936|GO:0051764|GO:0005523|GO:0030674|GO:0016887|GO:0055009|GO:0030049|GO:0045214|GO:0003779|GO:0032780|GO:0032781|GO:0030172|GO:0051592|GO:0031013|GO:0008152|GO:0005865|GO:0005200
A_55_P2154914	3.36201	1.74932	3.36201	up	5.67986	3.93054	Acap1	Mus musculus ArfGAP with coiled-coil, ankyrin repeat and PH domains 1 (Acap1), mRNA [NM_153788]	FALSE	216859	NM_153788	ArfGAP with coiled-coil, ankyrin repeat and PH domains 1	chr11	69695156	69695215	-	NM_153788	ENSMUST00000108622	ATCTCGACATATTCCGAGACTTCTCCCTCATGGCGTCGGACGACCCAGAGAAACTGAGCC	TC1577969	Mm.288671	mm|11qB3	GO:0016042|GO:0006629|GO:0008150|GO:0007165|GO:0003674|GO:0016787|GO:0016020|GO:0004871|GO:0046872|GO:0005768|GO:0005096
A_55_P2551578	3.3612	1.74898	3.3612	up	4.41529	2.66631	Gm17059	PREDICTED: Mus musculus predicted gene 17059 (Gm17059), transcript variant X3, ncRNA [XR_380466]	FALSE	102640356	XR_380466	predicted gene 17059	chr10	59262016	59262075	-	XR_380466		ATGCTGATAATCTCAGCACTTGGGAGCCCAATGCTAAATTACCAGATTTAGACTAAGGAT		Mm.419046	mm|10qB4
A_55_P2109392	3.35434	1.74603	3.35434	up	4.13071	2.38469	Scn11a	Mus musculus sodium channel, voltage-gated, type XI, alpha (Scn11a), mRNA [NM_011887]	FALSE	24046	NM_011887	sodium channel, voltage-gated, type XI, alpha	chr9	119662887	119662946	-	NM_011887	ENSMUST00000070617	GTCAGCACCCCAACTTTCAGAAGCTCTGATCTCTGTCCTAGGTGTTTGACAAATAAATAC		Mm.89981	mm|9qF4	GO:0005515|GO:0030424|GO:0005244|GO:0086010|GO:0005886|GO:0005272|GO:0005248|GO:0055085|GO:0019228|GO:0016020|GO:0044299|GO:0006810|GO:0035725|GO:0034765|GO:0001518|GO:0016021|GO:0006814|GO:0005216|GO:0070062|GO:0051930|GO:0006811
A_55_P2924086	3.35178	1.74493	3.35178	up	4.21469	2.46976	Myl1	myosin, light polypeptide 1 [Source:MGI Symbol;Acc:MGI:97269] [ENSMUST00000151328]	FALSE	17901	CJ060688	myosin, light polypeptide 1	chr1	66991114	66991173	-		ENSMUST00000151328	AGAATACTACATGCGAGGTTTGTGTTAGCTCCTTTCCTGTTCAATCTTTGCTGATTCTGT	TC1698817	Mm.486573	mm|1qC3	GO:0006936|GO:0043292|GO:0005509|GO:0016459|GO:0030016|GO:0060048
A_66_P106542	3.34945	1.74393	3.34945	up	4.21694	2.47302	Hsd3b1	Mus musculus hydroxy-delta-5-steroid dehydrogenase, 3 beta- and steroid delta-isomerase 1 (Hsd3b1), transcript variant 1, mRNA [NM_008293]	FALSE	15492	NM_008293	hydroxy-delta-5-steroid dehydrogenase, 3 beta- and steroid delta-isomerase 1	chr3	98657021	98657080	-	NM_008293	ENSMUST00000029465	ATGCTGAAAAATGGTGGCACTTTGAATACTTGTGCCTTAAGACCCATGTACATTTATGGG	TC1578530	Mm.140811	mm|3qF2.2	GO:0004769|GO:0006694|GO:0005783|GO:0003824|GO:0003854|GO:0016616|GO:0005739|GO:0016020|GO:0008152|GO:0016491|GO:0016021|GO:0016853|GO:0055114
A_55_P2743180	3.33125	1.73607	3.33125	up	5.04904	3.31298	D930016D06Rik	Mus musculus RIKEN cDNA D930016D06 gene (D930016D06Rik), long non-coding RNA [NR_030673]	FALSE	100662	NR_030673	RIKEN cDNA D930016D06 gene	chr5	104983055	104983114	+	NR_030673		GGCTTCTTTTTCCCTTATGTTACATCATGAACATGCCACATGTTAACGTGTATAATATAC	TC1610099	Mm.319836	mm|5qE5	GO:0008150|GO:0003674|GO:0005575
A_52_P368126	3.32803	1.73467	3.32803	up	5.36312	3.62845		Mus musculus adult male epididymis cDNA, RIKEN full-length enriched library, clone:9230010P17 product:unclassifiable, full insert sequence. [AK162351]	FALSE		AK162351		chr7	74392904	74392963	-			AACTGTTTAAATGCCCATAACTAACTGAAACCGCAAATACAAAATTCCAAAGTGTTGAGG	TC1597720		mm|7qC
A_66_P135036	3.32678	1.73413	3.32678	up	4.33219	2.59806	Ubox5	Mus musculus U box domain containing 5 (Ubox5), transcript variant 1, mRNA [NM_001255993]	FALSE	140629	NM_001255993	U box domain containing 5	chr2	130428305	130428364	-	NM_001255993	ENSMUST00000140581	ATTGTTCCAGTTACTAAGATGGTAGTAAATCTTTGCCTCCCACAGTTCAGACCAAGAATT	TC1619571	Mm.489731	mm|2qF1	GO:0000209|GO:0070739|GO:0070738|GO:0004842|GO:0070737|GO:0016567|GO:0043773|GO:0043774|GO:0016874|GO:0008766|GO:0034450|GO:0005634|GO:0046872|GO:0016604|GO:0070740|GO:0018169|GO:0008270|GO:0070735|GO:0070736|GO:0031625
A_52_P177271	3.31154	1.7275	3.31154	up	4.27163	2.54413	Mtl5	Mus musculus metallothionein-like 5, testis-specific (tesmin) (Mtl5), transcript variant 1, mRNA [NM_001039657]	FALSE	17771	NM_001039657	metallothionein-like 5, testis-specific (tesmin)	chr19	3407031	3407090	+	NM_001039657	ENSMUST00000127142	TGATCCTGGAGGAGTTTGGAAGGTGCCTGTCGCAGATTCTCCACATCGAGTTCAAGTCCA	NP484765	Mm.209941	mm|19qA	GO:0008150|GO:0003674|GO:0005737|GO:0007275|GO:0005634|GO:0007283|GO:0030154
A_55_P2172430	3.30355	1.72402	3.30355	up	6.38559	4.66158	Zxdb	Mus musculus zinc finger, X-linked, duplicated B (Zxdb), mRNA [NM_001081473]	FALSE	668166	NM_001081473	zinc finger, X-linked, duplicated B	chrX	91975443	91975502	+	NM_001081473	ENSMUST00000101388	GTGTGTTTGGCAAATAAGTCTGTCAAGGATGAGCTAAATACACAAGTCATACAAATAAAG		Mm.426145	mm|XqC3	GO:0008150|GO:0006355|GO:0005634|GO:0003676|GO:0046872|GO:0006351
A_55_P2819732	3.29392	1.7198	3.29392	up	5.74559	4.02579	Gm31365	PREDICTED: Mus musculus predicted gene, 31365 (Gm31365), transcript variant X4, ncRNA [XR_377181]	FALSE	102633573	XR_377181	predicted gene, 31365	chr5	143577115	143577174	+	XR_377181		TACACGGTATCTTTGGTGAGGGAAGACCGCGGAAGACACAGAAGAGGGAAGGGGGAAAAG	TC1631002	Mm.410925	mm|5qG2
A_51_P244092	3.28662	1.71661	3.28662	up	5.68316	3.96655	Nkain1	Mus musculus Na+/K+ transporting ATPase interacting 1 (Nkain1), mRNA [NM_025998]	FALSE	67149	NM_025998	Na+/K+ transporting ATPase interacting 1	chr4	130167098	130167609	+	NM_025998	ENSMUST00000105993	CTTCGTGTTTGCCTGTTATGTGAGCAAAGTATTCCTGGAAGAGGAGGACAGCTTTGACTT	TC1581650	Mm.423029	mm|4qD2.2	GO:0016020|GO:0005886|GO:0051117|GO:0016021
A_30_P01030382	3.28369	1.71532	3.28369	up	4.89766	3.18235		lincRNA:chr5:115806200-115834425 forward strand	FALSE				chr5	115809216	115809275	+			TTTCTTCCGGCCTTCTTCTGAGGCTTCTCATCTTCCTCACATTGGTACAAGAAATCTTCA			mm|5qF
A_55_P2319717	3.26563	1.70736	3.26563	up	5.22587	3.51851	Pou2f3	Mus musculus POU domain, class 2, transcription factor 3 (Pou2f3), mRNA [NM_011139]	FALSE	18988	NM_011139	POU domain, class 2, transcription factor 3	chr9	42932963	42933022	-	NM_011139	ENSMUST00000176636	CAGAGCTTTCGGAGAACATAACTGTGACCAAAGGCCGCACTCTTGCCTTGGGCTCTTCAT	TC1592790	Mm.436650	mm|9qA5.1	GO:0005667|GO:0006355|GO:0003700|GO:0006357|GO:0006366|GO:0005634|GO:0000978|GO:0003677|GO:0006351|GO:0043922|GO:0043565|GO:0001077|GO:0005737|GO:0008544|GO:0030216|GO:0045944|GO:0042060|GO:0046983|GO:0005654
A_55_P2327769	3.26116	1.70539	3.26116	up	8.16701	6.46162	Il13ra2	Mus musculus interleukin 13 receptor, alpha 2 (Il13ra2), transcript variant 1, mRNA [NM_008356]	FALSE	16165	NM_008356	interleukin 13 receptor, alpha 2	chrX	143818095	143818154	-	NM_008356	ENSMUST00000112827	TTCTTGACATAGAGCCAGCCAGCAGGAGTCATATTAAACTCAATTTCTCTTAAAATTTCG	TC1610366	Mm.368330	mm|XqF2	GO:0043305|GO:0016064|GO:0004896|GO:0016020|GO:0005576|GO:0002638|GO:0016021
A_51_P470328	3.25429	1.70234	3.25429	up	4.65923	2.95689	Sepp1	Mus musculus selenoprotein P, plasma, 1 (Sepp1), transcript variant 3, mRNA [NM_001042614]	FALSE	20363	NM_001042614	selenoprotein P, plasma, 1	chr15	3230418	3230477	+	NM_001042614	ENSMUST00000159216	TTATGGCTAATACGACTAAGCAAGAATGGAGTACAGAATTAAGTGGCTACAGTACACACT	TC1702378	Mm.392203	mm|15qA1	GO:0019953|GO:0008430|GO:0001887|GO:0007420|GO:0007626|GO:0005576|GO:0009791|GO:0040007|GO:0005615|GO:0070062
A_30_P01029915	3.24588	1.69861	3.24588	up	4.52575	2.82714		lincRNA:chr13:98479793-98481177 reverse strand	FALSE				chr13	98479794	98479853	-			AAAGAGAAGCAAAAGACACCCCAGTTGTTATTAATAGGCCAAAGTAAAAGATTCACTCAC			mm|13qD1
A_55_P2122135	3.23383	1.69324	3.23383	up	5.03445	3.3412	Olfr907	Mus musculus olfactory receptor 907 (Olfr907), mRNA [NM_146805]	FALSE	258801	NM_146805	olfactory receptor 907	chr9	38307099	38307158	+	NM_146805	ENSMUST00000052901	GTCCCCCTGATGAATCCATTAATCTATAGCCTTAGGAACAAAGATGTTAAAATTGCTATA	TC1600100	Mm.223228	mm|9qA5.1	GO:0050911|GO:0007608|GO:0004984|GO:0007186|GO:0005887|GO:0004930|GO:0005549|GO:0016021
A_52_P234039	3.22475	1.68919	3.22475	up	4.56555	2.87636	Znrf3	Mus musculus zinc and ring finger 3 (Znrf3), transcript variant 2, mRNA [NM_001290501]	FALSE	407821	NM_001290501	zinc and ring finger 3	chr11	5176747	5176806	-	NM_001290501	ENSMUST00000109867	CTGACCTGCATTTTTCTATTCCTTACATAAACTTTTTGTATCGTGTTGGTCTAATGACAC	TC1602276	Mm.216313	mm|11qA1	GO:0006511|GO:0070739|GO:0004842|GO:0070738|GO:0016567|GO:0070737|GO:0005886|GO:0016874|GO:0008766|GO:0030178|GO:0046872|GO:0005109|GO:2000051|GO:0016055|GO:0070735|GO:0090090|GO:0060070|GO:0070736|GO:0060071|GO:0043773|GO:0043774|GO:0072089|GO:0038018|GO:0016020|GO:0005887|GO:0070740|GO:0018169|GO:0008270|GO:0016021
A_30_P01022002	3.22316	1.68848	3.22316	up	4.51016	2.82168		lincRNA:chr1:72281533-72299401 forward strand	FALSE				chr1	72284445	72284504	+			AAACTTGGGAACTAAGAGGAAACAGCTATGAGCAGAGCAGGATACCTCTCATGGTAAGGT			mm|1qC3
A_55_P2721354	3.22279	1.68831	3.22279	up	4.30229	2.61398	Macf1	microtubule-actin crosslinking factor 1 [Source:MGI Symbol;Acc:MGI:108559] [ENSMUST00000146000]	FALSE	11426	AK089453	microtubule-actin crosslinking factor 1	chr4	123216193	123216252	-		ENSMUST00000146000	AATGGTTTTTGGAGAGTAGAAAGTATTTGGAGTATAGTAGATCTAGCCATCAAAGGGGGG	TC1592346	Mm.485351	mm|4qD2.2	GO:0005515|GO:0008017|GO:0005886|GO:0006928|GO:0030177|GO:0042995|GO:0015629|GO:0051893|GO:0046872|GO:0005622|GO:0005737|GO:0008104|GO:0015630|GO:0007050|GO:0005856|GO:0016055|GO:0005938|GO:0016887|GO:0005794|GO:0001707|GO:0005874|GO:0005509|GO:0005623|GO:0032886|GO:0003779|GO:0007163|GO:0016020|GO:0042060|GO:0006620|GO:0010632
A_51_P469979	3.20848	1.68189	3.20848	up	5.53405	3.85216	Spn-ps	Mus musculus sialophorin, pseudogene (Spn-ps), non-coding RNA [NR_033583]	FALSE	20738	NR_033583	sialophorin, pseudogene	chr15	90721843	90721902	-	NR_033583		TGCACGGAAACAGAGCCATAATCCCTTCCCTACTGAACTTCCCAATCAAGGTCAAATAGA	TC1603287	Mm.431547	mm|15qE3
A_55_P2419514	3.20824	1.68178	3.20824	up	6.41471	4.73293	Ccny	Mus musculus cyclin Y (Ccny), mRNA [NM_026484]	FALSE	67974	NM_026484	cyclin Y	chr18	9315313	9315372	-	NM_026484	ENSMUST00000053917	CCAGTGGGAAGATCACTAAAAGGAAAAATGTTACTATTTCCTGAGGTATTTTTCACAGAA	TC1596460	Mm.376607	mm|18qA1	GO:0005886|GO:0019901|GO:0045737|GO:0005634|GO:0000079|GO:0060828|GO:0007049|GO:0016020|GO:0000086|GO:0000308|GO:0016538|GO:0016055|GO:0070062|GO:0051301
A_55_P2713980	3.19972	1.67795	3.19972	up	4.37264	2.6947	Plxna3	Mus musculus plexin A3 (Plxna3), mRNA [NM_008883]	FALSE	18846	NM_008883	plexin A3	chrX	71589963	71590022	+	NM_008883	ENSMUST00000154062	AGTCCATTAGACAATCCTTGTGGCTCTAGTTTCAAGACTGAATAAATCTGCTTCCTTCTC	TC1603573	Mm.1685	mm|XqA7.3	GO:0005886|GO:0050919|GO:0048843|GO:0021860|GO:0021785|GO:0007165|GO:0021766|GO:0016020|GO:0017154|GO:0007411|GO:0051495|GO:0021637|GO:0016021|GO:0021612
A_51_P431967	3.19767	1.67702	3.19767	up	4.12343	2.44641	Gfod1	Mus musculus glucose-fructose oxidoreductase domain containing 1 (Gfod1), mRNA [NM_001033399]	FALSE	328232	NM_001033399	glucose-fructose oxidoreductase domain containing 1	chr13	43290957	43291016	-	NM_001033399	ENSMUST00000055341	AAAGATGTGTGTTATAAAGTAAAACAGAGTCTATATTTTATATATAATGTAGATAGTAAA	TC1597347	Mm.441399	mm|13qA4	GO:0008150|GO:0043738|GO:0008748|GO:0052693|GO:0008152|GO:0016491|GO:0043914|GO:0005576|GO:0043826|GO:0005575|GO:0055114|GO:0043883
A_52_P610121	3.19086	1.67394	3.19086	up	6.77516	5.10122	Abl2	Mus musculus v-abl Abelson murine leukemia viral oncogene 2 (arg, Abelson-related gene) (Abl2), transcript variant 2, mRNA [NM_009595]	FALSE	11352	NM_009595	v-abl Abelson murine leukemia viral oncogene 2 (arg, Abelson-related gene)	chr1	158572141	158572200	+	NM_009595	ENSMUST00000027888	TCATTGGCACAGACTCTCAGGGGAACAAATTCAAGCTCTTATCTGAGCATCAGGTCACAT	TC1604470	Mm.329515	mm|1qH1	GO:0006909|GO:0005515|GO:0051353|GO:0071300|GO:0046632|GO:2000096|GO:0007173|GO:0000166|GO:0016301|GO:0042127|GO:0050885|GO:0070374|GO:0007612|GO:0005856|GO:0043123|GO:0051017|GO:0038083|GO:0035640|GO:0016772|GO:0022408|GO:0000287|GO:0021587|GO:0001891|GO:0018108|GO:0030027|GO:0031234|GO:0097062|GO:0016310|GO:0008542|GO:0045087|GO:0010976|GO:0030036|GO:0035024|GO:0015629|GO:0007204|GO:0046872|GO:…
A_30_P01023294	3.18626	1.67186	3.18626	up	4.52742	2.85556		lincRNA:chr3:95461528-95461939 reverse strand	FALSE				chr3	95461621	95461680	-			GTCTAAAATATGAGCCATTTATGGTGGCTAGGCCTATAGCTCAATTGGCAGAAGAGCTTG			mm|3qF2.1
A_55_P2714070	3.17863	1.6684	3.17863	up	4.47785	2.80945	Ttk	Ttk protein kinase [Source:MGI Symbol;Acc:MGI:1194921] [ENSMUST00000189727]	FALSE	22137	AK084241	Ttk protein kinase	chr9	83731083	83731142	+		ENSMUST00000189727	TTATAAACCGTCACATCTTTATTGTAGGCACAGAGGTTCTTTCTTTCACAGAAATGCAGT	TC1614614	Mm.1904	mm|9qE2	GO:0007093|GO:0005524|GO:0051304|GO:0016310|GO:0004672|GO:0000166|GO:0016020|GO:0004674|GO:0016301|GO:0004712|GO:0006468|GO:0004713|GO:0016740|GO:0016772
A_66_P127032	3.16491	1.66216	3.16491	up	5.12346	3.4613	Gm16160	PREDICTED: Mus musculus predicted gene 16160 (Gm16160), ncRNA [XR_375921]	FALSE	102636385	XR_375921	predicted gene 16160	chr3	102007887	102007946	+	XR_375921		TCCGCCCCGGCGCTTTTGAAAGTAAACTACCTGCCTGTTGCGCTCCGCGATGCGCAACTG		Mm.387174	mm|3qF2.2
A_66_P106868	3.15544	1.65784	3.15544	up	5.33181	3.67397	9130604C24Rik	Mus musculus adult male cecum cDNA, RIKEN full-length enriched library, clone:9130604C24 product:hypothetical protein, full insert sequence. [AK020298]	FALSE	77707	AK020298	RIKEN cDNA 9130604C24 gene	chr5	137944538	137944597	+			TCCCTAACTTCTAGGATTTAGGTTAAAATGGAAGGTTTGACATGCTAGACCTCAGTTTAC	TC1621681	Mm.393410	mm|5qG2
A_55_P2158067	3.15124	1.65592	3.15124	up	4.33634	2.68043	Krtap4-16	Mus musculus keratin associated protein 4-16 (Krtap4-16), mRNA [NM_001013823]	FALSE	435285	NM_001013823	keratin associated protein 4-16	chr11	99712278	99712337	-	NM_001013823	ENSMUST00000107437	CGCCCAGTCTGCTGTCAGACCACTTGCTGCCGTACAACTTGCTGTGGCCCCTCTTGCTAA	TC1588215	Mm.351895	mm|11qD	GO:0003674|GO:0042633|GO:0007568|GO:0005575
A_30_P01025053	3.14886	1.65483	3.14886	up	6.68606	5.03123		lincRNA:chr15:32167516-32174427 forward strand	FALSE				chr15	32171297	32171356	+			GTAACATATGCCAGGCTCATCTACAGGAAAACACAATGTAAAGAGGCCAGCACTGGTTTT			mm|15qB3.1
A_51_P510764	3.14388	1.65254	3.14388	up	8.08969	6.43715	Agmo	Mus musculus alkylglycerol monooxygenase (Agmo), mRNA [NM_178767]	FALSE	319660	NM_178767	alkylglycerol monooxygenase	chr12	38308342	38308401	+	NM_178767	ENSMUST00000049874	TTCATTTCTCTCTGTGGCAATGAATAAGGAAAGGAAACAGGGGCATAAATTTGTTTAAAG	TC1586177	Mm.485540	mm|12qA3	GO:0016020|GO:0005506|GO:0050479|GO:0005783|GO:0016491|GO:0046485|GO:0006633|GO:0016021|GO:0055114|GO:0006643
A_55_P2029622	3.12906	1.64573	3.12906	up	4.57708	2.93135	Ppp1r3f	Mus musculus protein phosphatase 1, regulatory (inhibitor) subunit 3F (Ppp1r3f), transcript variant 1, mRNA [NM_001290574]	FALSE	54646	NM_001290574	protein phosphatase 1, regulatory (inhibitor) subunit 3F	chrX	7135747	7135806	-	NM_001290574	ENSMUST00000045924	CTCCAAACAGGATACCCAGAAGCTTTAAAAGAAAGGTTAGATACATTTATTGCATGCAAA	TC1750300	Mm.148163	mm|XqA1.1	GO:0005979|GO:0016020|GO:2001069|GO:2000465|GO:0019903|GO:0016021
A_51_P248786	3.12384	1.64332	3.12384	up	7.3998	5.75648	Ccdc80	Mus musculus coiled-coil domain containing 80 (Ccdc80), mRNA [NM_026439]	FALSE	67896	NM_026439	coiled-coil domain containing 80	chr16	45127652	45127711	+	NM_026439	ENSMUST00000099498	AGTTTCCCCTTCATCTGCTAAAGCTGTGTGCTGGCAGCTTCATAAGGGAATTTCTCCATA	TC1575807	Mm.181074	mm|16qB5	GO:0030198|GO:0010811|GO:0005578|GO:0005576|GO:0005539|GO:0005614|GO:0001968|GO:0008201|GO:0005604
A_30_P01018957	3.12222	1.64257	3.12222	up	4.44626	2.80368		lincRNA:chr10:81680941-81704964 reverse strand	FALSE				chr10	81685906	81685965	-			TCAATTTCTTTGGCAGCAACAAGTCCACTTTATCCATGAGTTGGTGGTAGGTGGTCCACA			mm|10qC1
A_66_P115260	3.11831	1.64076	3.11831	up	5.78289	4.14213	Zc3h8	Mus musculus zinc finger CCCH type containing 8 (Zc3h8), mRNA [NM_020594]	FALSE	57432	NM_020594	zinc finger CCCH type containing 8	chr2	128752506	128754640	-	NM_020594	ENSMUST00000028866	TGTAAATAGACTAAAAAGCATGTAGAGGACAAAGCTATTCCCGCTCGGGACTTTTGAAGG	TC1582812	Mm.11675	mm|2qF1	GO:0006355|GO:0003700|GO:0015030|GO:0006366|GO:0033085|GO:0003723|GO:0001162|GO:0070245|GO:0035327|GO:0006915|GO:0005634|GO:0000122|GO:0001227|GO:0008023|GO:0046872|GO:0006351|GO:0043565|GO:0042796|GO:0035363|GO:0045945|GO:0042795|GO:0043029|GO:0045892|GO:0046677
A_55_P2021420	3.116	1.63969	3.116	up	6.11112	4.47142	Celf4	Mus musculus CUGBP, Elav-like family member 4 (Celf4), transcript variant 5, mRNA [NM_001146295]	FALSE	108013	NM_001146295	CUGBP, Elav-like family member 4	chr18	25837525	25837584	-	NM_001146295		CCTTGTTCCCAAGAGCATCCAGCAGGGCCCCGCTGGGGTCCTGCCACCGCGGTTGCCTAG	TC1592758	Mm.266435	mm|18qA2	GO:0006397|GO:0008380|GO:0048026|GO:0048025|GO:0003723|GO:0006376|GO:0005634|GO:0003676|GO:0003729|GO:0005737|GO:0090394|GO:0000166|GO:0000381
A_52_P584188	3.10543	1.63479	3.10543	up	4.63151	2.99672	Frat1	Mus musculus frequently rearranged in advanced T cell lymphomas (Frat1), mRNA [NM_008043]	FALSE	14296	NM_008043	frequently rearranged in advanced T cell lymphomas	chr19	41906864	41906923	+	NM_008043		AAGTGCTTGGAAACACTGTTCACTCTGAGCGACCATTTCGTTTTAGTTTTCTGGAGTCAA	TC1585150	Mm.4573	mm|19qC3	GO:0005515|GO:0005737|GO:0000578|GO:0006611|GO:0005634|GO:0016055
A_52_P470518	3.09424	1.62958	3.09424	up	5.04446	3.41488	Cse1l	Mus musculus chromosome segregation 1-like (S. cerevisiae) (Cse1l), mRNA [NM_023565]	FALSE	110750	NM_023565	chromosome segregation 1-like (S. cerevisiae)	chr2	166765435	166765494	+	NM_023565	ENSMUST00000164974	GATGTCTTTACTTCTGGAAACACATAAAAATGATATCCCGTCTTCCTATATGGCCTTGTT	TC1575470	Mm.22417	mm|2qH3	GO:0005515|GO:0005737|GO:0016020|GO:0008536|GO:0006810|GO:0005654|GO:0005634|GO:0015031|GO:0006886|GO:0070062
A_52_P308448	3.08705	1.62623	3.08705	up	4.90119	3.27496	Vps53	vacuolar protein sorting 53 (yeast) [Source:MGI Symbol;Acc:MGI:1915549] [ENSMUST00000140886]	FALSE	68299	AK008026	vacuolar protein sorting 53 (yeast)	chr11	75984143	75984202	-		ENSMUST00000140886	ACCTCAATCTGTTCTTAAGAACACATCTATTTCCATAGAAGAATAGAGTGTAACACTCAC	TC1650783	Mm.46397	mm|11qB5	GO:0048471|GO:0005794|GO:0016020|GO:0006810|GO:0042147|GO:0015031|GO:0005768|GO:0000938
A_55_P2738317	3.08445	1.62502	3.08445	up	4.36927	2.74426	Tyk2	Mus musculus adult male kidney cDNA, RIKEN full-length enriched library, clone:F530014P22 product:tyrosine kinase 2, full insert sequence. [AK165483]	FALSE	54721	AK165483	tyrosine kinase 2	chr9	20927943	20928002	-			TTCTTGTTTGTTTCTCTGTGTAGCCCAAGCTGACTTCAAACTCACAAAGATCTGCCTGCC	TC1670989	Mm.20249	mm|9qA3	GO:0005131|GO:0005634|GO:0051427|GO:0031702|GO:0030154|GO:0035556|GO:0005737|GO:0000166|GO:0016301|GO:0042127|GO:0005856|GO:0038083|GO:0070062|GO:0016772|GO:0018108|GO:0005524|GO:0031234|GO:0016310|GO:0004672|GO:0016020|GO:0016477|GO:0045087|GO:0006468|GO:0004713|GO:0007169|GO:0004715|GO:0016740
A_55_P2808872	3.0834	1.62452	3.0834	up	5.61058	3.98606	Gldc	Mus musculus glycine decarboxylase (Gldc), mRNA [NM_138595]	FALSE	104174	NM_138595	glycine decarboxylase	chr19	30172983	30173042	-	NM_138595	ENSMUST00000025778	CACTAATGTGCCTGATCTGTCACAGCATAAGTGTCCTCCTTTCACTGTGCGGACTTTTTT	TC1574974	Mm.274852	mm|19qC1	GO:0006520|GO:0005960|GO:0003824|GO:0042803|GO:0004375|GO:0016829|GO:0005739|GO:0030170|GO:0046983|GO:0006544|GO:0016491|GO:0016594|GO:0019464|GO:0006546|GO:0019899|GO:0055114
A_55_P2175356	3.08332	1.62448	3.08332	up	5.38862	3.76413	Uros	Mus musculus uroporphyrinogen III synthase (Uros), transcript variant 3, mRNA [NM_001302086]	FALSE	22276	NM_001302086	uroporphyrinogen III synthase	chr7	140883817	140883876	-	NM_001302086		TTCGCTCTTCATGTTGGTACCAATATTTACAGAGCAGTTTGAATAAAACATCCACCAGCA	TC1644023	Mm.3160	mm|7qF3	GO:0005739|GO:0048037|GO:0006780|GO:0006779|GO:0033014|GO:0004852|GO:0016829|GO:0006783|GO:0005829
A_55_P2053467	3.08221	1.62397	3.08221	up	4.98829	3.36432		va18g08.r1 Soares mouse lymph node NbMLN Mus musculus cDNA clone IMAGE:723326 5'. [AA267875]	FALSE		AA267875		chrY	2536879	2536938	+			CATCTTGGATCTCTCACAGTTTTCTACCCCTGGCTTTTTTGCTTGCTATGTTTCTTACAG	TC1718945	Mm.24326	mm|YqA1
A_51_P182443	3.07757	1.62179	3.07757	up	5.05217	3.43038	Eif5b	Mus musculus eukaryotic translation initiation factor 5B (Eif5b), mRNA [NM_198303]	FALSE	226982	NM_198303	eukaryotic translation initiation factor 5B	chr1	38110276	38110335	+	NM_198303	ENSMUST00000027252	GGTCACTTGTGTATTGGACATATAACCATGGGAGTGATTATTTTTAACTTAGTATTCCTG	TC1598001	Mm.260943	mm|1qB	GO:0005737|GO:0000166|GO:0006446|GO:0003924|GO:0003743|GO:0005525|GO:0006412|GO:0006413
A_51_P403636	3.07734	1.62168	3.07734	up	5.50804	3.88636	Smad7	Mus musculus SMAD family member 7 (Smad7), mRNA [NM_001042660]	FALSE	17131	NM_001042660	SMAD family member 7	chr18	75555371	75555430	+	NM_001042660	ENSMUST00000026999	TTATAAGCATCATTATTTATGTATTGTGCAATGTGTATAAACGAGAAGAATAAAGAAAAG	TC1581985	Mm.34407	mm|18qE3	GO:0005515|GO:0003700|GO:0008013|GO:0044212|GO:0055010|GO:0005518|GO:0016342|GO:0071560|GO:0048844|GO:0005622|GO:0060373|GO:0010944|GO:0031398|GO:0051444|GO:0007179|GO:0031397|GO:0017015|GO:0031625|GO:0022409|GO:0000122|GO:0032925|GO:0010801|GO:0043234|GO:0055117|GO:0060389|GO:0030617|GO:0005886|GO:0034333|GO:0032436|GO:0005634|GO:0060394|GO:0043433|GO:0046872|GO:0030514|GO:0035556|GO:0005737|GO:…
A_52_P534203	3.06831	1.61745	3.06831	up	4.28063	2.66318	Pias2	Mus musculus protein inhibitor of activated STAT 2 (Pias2), transcript variant 3, mRNA [NM_001164168]	FALSE	17344	NM_001164168	protein inhibitor of activated STAT 2	chr18	77393990	77394049	+	NM_001164168	ENSMUST00000168882	GTTTGTTCTAGAACACTAATGAAAACATGATCATAGGTAAGGGATAGTGATTGTAATCCG	TC1581866	Mm.6370	mm|18qE3	GO:0005515|GO:0070739|GO:0070738|GO:0070737|GO:0016874|GO:0008766|GO:0005634|GO:0050681|GO:0035259|GO:0046872|GO:0043433|GO:0045944|GO:0019789|GO:0070735|GO:0070736|GO:0031625|GO:0006355|GO:0006357|GO:0043773|GO:0043774|GO:0016925|GO:0019904|GO:0030331|GO:0060765|GO:0060766|GO:0003677|GO:0006351|GO:0016604|GO:0045667|GO:0050775|GO:0016605|GO:0070740|GO:0018169|GO:0008270|GO:0045893|GO:0030521|GO:…
A_55_P2777340	3.0677	1.61716	3.0677	up	4.59393	2.97677	Gm13001	PREDICTED: Mus musculus predicted gene 13001 (Gm13001), ncRNA [XR_390842]	FALSE	102634021	XR_390842	predicted gene 13001	chr4	136672625	136672684	-	XR_390842		GGTTTGCAGTCTTGGCTCCTGTGTCATGCAAAGCTATAGTGGAATAAACTTGTCTTGCTT	TC1698078	Mm.382119	mm|4qD3
A_65_P19877	3.06434	1.61558	3.06434	up	4.34487	2.72929		Mus musculus cDNA clone IMAGE:30015155, partial cds. [BC050216]	FALSE		BC050216		chr19	29232274	29232333	+			ATGCAAAATACAGTTAAGTCTATTTTTAAGGGTCCAGTCTTAATAGTTGCAACATGGTCC	TC1623711	Mm.422909	mm|19qC1
A_65_P14011	3.05943	1.61326	3.05943	up	6.85178	5.23852	Rsrc2	arginine/serine-rich coiled-coil 2 [Source:MGI Symbol;Acc:MGI:1913489] [ENSMUST00000182612]	FALSE	208606	AK077854	arginine/serine-rich coiled-coil 2	chr5	124192190	124192249	-		ENSMUST00000182612	GACGTAGGAGAAAACCCTTTAGACATCTGAGTTTCTATTACATTTAAGTTTAATACCCTG			mm|5qF	GO:0008150|GO:0005575
A_51_P494863	3.05613	1.61171	3.05613	up	5.98241	4.37071	Vmac	Mus musculus vimentin-type intermediate filament associated coiled-coil protein (Vmac), transcript variant 1, mRNA [NM_178926]	FALSE	106639	NM_178926	vimentin-type intermediate filament associated coiled-coil protein	chr17	56853696	56853755	-	NM_178926	ENSMUST00000067931	TTGTAGCAAGACGCCTTTTTGATACCCTAAGAGAATCTATTTTTTAAATCCTGGTTTCTG	TC1578363	Mm.37290	mm|17qD	GO:0008150|GO:0005737|GO:0045098|GO:0019215
A_55_P1977008	3.03511	1.60175	3.03511	up	8.12134	6.51959	Gfi1	Mus musculus growth factor independent 1 (Gfi1), transcript variant 1, mRNA [NM_010278]	FALSE	14581	NM_010278	growth factor independent 1	chr5	108145719	108145778	-	NM_010278	ENSMUST00000031205	GTGAGGGTTGTAGACGTTCCTAAATCTTCTTGAGTGCATTATGTATTAGCATAATCATAT	TC1587097	Mm.2078	mm|5qF	GO:0005515|GO:0044212|GO:0006366|GO:0009996|GO:0000981|GO:0034121|GO:0005634|GO:0042660|GO:0046872|GO:0016363|GO:0050767|GO:0017053|GO:0070105|GO:0030099|GO:0006355|GO:0000977|GO:0042472|GO:0042491|GO:0032088|GO:0000122|GO:0003676|GO:0003677|GO:0006351|GO:0001078|GO:0016604|GO:0045165|GO:0010977|GO:0008270|GO:0007638|GO:0045892|GO:0010956
A_55_P2024439	3.03451	1.60147	3.03451	up	6.73334	5.13187	Gaa	Mus musculus glucosidase, alpha, acid (Gaa), transcript variant 1, mRNA [NM_008064]	FALSE	14387	NM_008064	glucosidase, alpha, acid	chr11	119136014	119136073	+	NM_008064	ENSMUST00000128753	GTGTATGTGTTCCTAGGCCCAGAGCCCAAGAGCGTTGTGCAACAATACCTGGATGTTGTG	TC1635741	Mm.4793	mm|11qE2	GO:0006941|GO:0005765|GO:0003824|GO:0060048|GO:0005764|GO:0004553|GO:0046716|GO:0002086|GO:0016798|GO:0050884|GO:0009888|GO:0050885|GO:0007626|GO:0070062|GO:0005975|GO:0005977|GO:0003007|GO:0032450|GO:0016020|GO:0016787|GO:0002026|GO:0008152|GO:0030246|GO:0043181|GO:0007040|GO:0005980|GO:0004558
A_55_P2187909	3.03021	1.59942	3.03021	up	4.43768	2.83826	4930560O18Rik	Mus musculus adult male testis cDNA, RIKEN full-length enriched library, clone:4930560O18 product:unclassifiable, full insert sequence. [AK016186]	FALSE	75838	AK016186	RIKEN cDNA 4930560O18 gene	chr7	127245127	127245186	-			TGGGCTGCTTGGTAACATTCCTGGGCTCCACCCACGAAATAAAAACAAACACATTAACAG	TC1600562	Mm.257952	mm|7qF2
A_55_P2628060	3.01141	1.59044	3.01141	up	4.16313	2.57269	Abca3	ATP-binding cassette, sub-family A (ABC1), member 3 [Source:MGI Symbol;Acc:MGI:1351617] [ENSMUST00000133816]	FALSE	27410	AK166355	ATP-binding cassette, sub-family A (ABC1), member 3	chr17	24534609	24534668	+		ENSMUST00000133816	TTTACTGTCCTTTGCCTTCATAGCACAGTTAGCATCCCTGGCTTGGTCCTTATCTTATAG		Mm.239470	mm|17qA3.3	GO:0005215|GO:0097233|GO:0005886|GO:0097208|GO:0042626|GO:0005524|GO:0005615|GO:0055085|GO:0043231|GO:0000166|GO:0016020|GO:0006869|GO:0006810|GO:0016021|GO:0016887
A_55_P1996578	3.00916	1.58936	3.00916	up	4.13673	2.54736	Fgfr3	Mus musculus fibroblast growth factor receptor 3 (Fgfr3), transcript variant 2, mRNA [NM_001163215]	FALSE	14184	NM_001163215	fibroblast growth factor receptor 3	chr5	34079649	34079708	+	NM_001163215	ENSMUST00000067150	GGCAGATGTGGTTTTGTTAACACAACCAACTTACTTTCCAAAAAATAAAGAGATAACTGG	TC1576655	Mm.6904	mm|5qB2	GO:0005515|GO:0070307|GO:0051216|GO:0045597|GO:0050680|GO:0050731|GO:0048678|GO:0005764|GO:0030154|GO:0061144|GO:0046777|GO:0043525|GO:0043552|GO:0000166|GO:0000165|GO:0016301|GO:0031398|GO:0070374|GO:0016772|GO:0048839|GO:0005794|GO:0009986|GO:0017134|GO:0010518|GO:0018108|GO:0000122|GO:0048546|GO:0048640|GO:0045839|GO:0016310|GO:0001501|GO:0005887|GO:0008543|GO:0060349|GO:0060385|GO:0009898|GO:…
A_55_P2740267	3.0059	1.5878	3.0059	up	4.60443	3.01663	Nf2	PREDICTED: Mus musculus neurofibromatosis 2 (Nf2), transcript variant X7, mRNA [XM_006514574]	FALSE	18016	XM_006514574	neurofibromatosis 2	chr11	4716125	4720386	-	XM_006514574		CAAAATGGACAAGAAGGTGAAGAAGCAGATTTTGGATGAAAAGGTCTACTGCCCTCCCGA	TC1624808	Mm.297109	mm|11qA1	GO:0008092|GO:0005515|GO:0030308|GO:0070306|GO:0008013|GO:0045597|GO:0045202|GO:0042995|GO:0042127|GO:0005856|GO:2000177|GO:0022408|GO:0001707|GO:0019904|GO:0030027|GO:0045216|GO:0035330|GO:0043234|GO:0005178|GO:0007420|GO:0072091|GO:0051496|GO:0045121|GO:0019898|GO:0043005|GO:0048471|GO:0008285|GO:0030036|GO:0005886|GO:0042524|GO:0005634|GO:0030175|GO:0032154|GO:0014010|GO:0043409|GO:0005737|GO:…
A_52_P348614	2.99846	1.58422	2.99846	up	5.12611	3.54189	Osm	Mus musculus oncostatin M (Osm), mRNA [NM_001013365]	FALSE	18413	NM_001013365	oncostatin M	chr11	4139500	4139559	+	NM_001013365	ENSMUST00000131764	AGCACTGTGTACACCACACTGGACAGAGTCTTGTACCAACTGGATGCTTTAAGACAGAAA	TC1690003	Mm.131422	mm|11qA1	GO:0042506|GO:0005147|GO:0008284|GO:0042503|GO:0008285|GO:0009408|GO:0042517|GO:0042508|GO:2001235|GO:0050731|GO:0005576|GO:0005125|GO:0005615|GO:0038165|GO:0046888|GO:0006955|GO:0033138|GO:0045944|GO:0007422|GO:0043410|GO:0048266|GO:0045835|GO:0008083|GO:0040008
A_55_P2733162	2.99792	1.58396	2.99792	up	4.32141	2.73745	4933412E12Rik	Mus musculus 13 days embryo heart cDNA, RIKEN full-length enriched library, clone:D330011B05 product:unclassifiable, full insert sequence. [AK084517]	FALSE	71086	AK084517	RIKEN cDNA 4933412E12 gene	chr10	116396301	116396360	+			TCCACCCTGAGTACGCTTTATGCATCCATTTTCCATTGCCAATAAACAGTTTGGACAAGC	TC1629821	Mm.214134	mm|10qD2
A_55_P2148504	2.99058	1.58042	2.99058	up	6.49425	4.91383	Krt2	Mus musculus keratin 2 (Krt2), mRNA [NM_010668]	FALSE	16681	NM_010668	keratin 2	chr15	101642000	101642059	-	NM_010668	ENSMUST00000023712	AAGACTGGCTTCGGCTCTGGGGGTCAAAGTTCTGGAGGAAGAGGGTCTTATGGAGGACGA	TC1586531	Mm.358616	mm|15qF2	GO:0005882|GO:0008150|GO:0003674|GO:0005198|GO:0005575|GO:0045095
A_55_P2939065	2.98295	1.57674	2.98295	up	4.15757	2.58083	2019-09-07	Mus musculus adult male hippocampus cDNA, RIKEN full-length enriched library, clone:C630032C11 product:septin 7, full insert sequence. [AK141572]	FALSE	235072	AK141572	septin 7	chr9	25084271	25084330	+			CTCTTAAAGTGATTGCCTTTGGCTGCTAAAATATTTTTCTGGTTAATGTGTCAGTTACAG		Mm.270259	mm|9qA4	GO:0005515|GO:0031105|GO:0005886|GO:0045202|GO:0005634|GO:0042995|GO:0015629|GO:0051291|GO:0042802|GO:0005737|GO:0000166|GO:0043209|GO:0015630|GO:0043679|GO:0005856|GO:0005938|GO:0070062|GO:0001725|GO:0005694|GO:0005730|GO:0005525|GO:0005929|GO:0007049|GO:0007067|GO:0016020|GO:0000776|GO:0000775|GO:0051301
A_55_P2507660	2.97667	1.5737	2.97667	up	4.16747	2.59376	Izumo1r	Mus musculus IZUMO1 receptor, JUNO (Izumo1r), transcript variant 1, mRNA [NM_022888]	FALSE	64931	NM_022888	IZUMO1 receptor, JUNO	chr9	14704467	14704526	-	NM_022888	ENSMUST00000034409	GCTGACAGCCAAGCGACATGTCCTATCATGGTACCTTCAATAAAAGGCTAGGAAACTCTA	TC1586063	Mm.86738	mm|9qA2	GO:0007338|GO:0005515|GO:0035036|GO:0005542|GO:0016020|GO:0005886|GO:0007342|GO:0004872|GO:0031225|GO:0007155
A_55_P2579928	2.97619	1.57347	2.97619	up	6.84166	5.26819	Gm31482	PREDICTED: Mus musculus predicted gene, 31482 (Gm31482), transcript variant X2, ncRNA [XR_382010]	FALSE	102633725	XR_382010	predicted gene, 31482	chr12	118742804	118742863	+	XR_382010		TTGTTTTGTTTTTGCTTTGCTTTGTTTTTAAGGCCAACATGAAAATGAACTGCTGCTCTG			mm|12qF2
A_52_P204864	2.96748	1.56924	2.96748	up	5.13439	3.56515	Cdca2	PREDICTED: Mus musculus cell division cycle associated 2 (Cdca2), transcript variant X3, mRNA [XM_011244913]	FALSE	108912	XM_011244913	cell division cycle associated 2	chr14	68291352	68291411	-	XM_011244913		AGATTTTTCTAGAAGTTTCATGGTTATATTTCTTGATTCGGTTTTCTATCTACTTGGAGT	TC1611610	Mm.85388	mm|14qD1	GO:0003674|GO:0007067|GO:0007049|GO:0005737|GO:0007059|GO:0005694|GO:0035307|GO:0005654|GO:0005634|GO:0051301
A_66_P133573	2.96544	1.56825	2.96544	up	4.83414	3.26589	Gm33926	PREDICTED: Mus musculus predicted gene, 33926 (Gm33926), transcript variant X2, mRNA [XM_011238082]	FALSE	102637011	XM_011238082	predicted gene, 33926	chr7	74573935	74573994	-	XM_011238082		CCACACGCTATCTGGCAATCACGGTTCTCAGCCATCGGCACAGGCTGTCCGGGATCACCG			mm|7qC
A_30_P01017560	2.95154	1.56147	2.95154	up	5.26109	3.69963		lincRNA:chr4:12050675-12066450 reverse strand	FALSE				chr4	12051560	12051619	-			TTTTTCTTTTATCTGTTTCAGGCTTGCTGAGTCCAAACGCAACACTGACTGCTGCGACCT			mm|4qA1
A_30_P01022264	2.94618	1.55885	2.94618	up	5.29194	3.73309		lincRNA:chr9:30805020-30810645 reverse strand	FALSE				chr9	30805132	30805191	-			TGGTTTTGGTAACTGTTAAGACCGCTCCCTGCTCAGTTAACCTGTACTCTGTATACGAAG			mm|9qA4
A_55_P2721315	2.94265	1.55711	2.94265	up	5.58446	4.02735	Slx4ip	SLX4 interacting protein [Source:MGI Symbol;Acc:MGI:1921493] [ENSMUST00000141463]	FALSE	74243	XR_375016	SLX4 interacting protein	chr2	136772140	136772199	+	XR_375016	ENSMUST00000141463	TTGTGTTAGTTGTCCTTGTTCTATTCCACCAGGAAAGAGTATGCAGTACACACCCAGCAG			mm|2qF3	GO:0008150|GO:0003674|GO:0005575
A_52_P357587	2.94108	1.55634	2.94108	up	4.96086	3.40452	Nup155	Mus musculus nucleoporin 155 (Nup155), mRNA [NM_133227]	FALSE	170762	NM_133227	nucleoporin 155	chr15	8108329	8108388	+	NM_133227	ENSMUST00000163765	TGGGTCTGTTCCCTTAGTGCTAGATTCTGTAACAGTCTTAATTAGTCATTTTTAGGTTAA	TC1575947	Mm.295168	mm|15qA1	GO:0005623|GO:0005634|GO:0005635|GO:0006606|GO:0015031|GO:0006913|GO:0005622|GO:0005737|GO:0006406|GO:0016020|GO:0005643|GO:0006810|GO:0086014|GO:0017056|GO:0006998|GO:0051028
A_66_P107418	2.93599	1.55384	2.93599	up	4.80708	3.25323	Ide	Mus musculus insulin degrading enzyme (Ide), mRNA [NM_031156]	FALSE	15925	NM_031156	insulin degrading enzyme	chr19	37389339	37389398	-	NM_031156	ENSMUST00000154308	ATCCTGGTTATTATCTTGGTCATCTAATTGGGCACGAAGGTCCTGGAAGCCTGTTGTCAG	TC1682511	Mm.28366	mm|19qC2	GO:0031597|GO:0043130|GO:0010992|GO:0005782|GO:0005886|GO:0005634|GO:0010815|GO:0003824|GO:0051291|GO:0005615|GO:0008340|GO:0046872|GO:0042803|GO:0005829|GO:0005739|GO:0005737|GO:0001948|GO:0001540|GO:0000166|GO:0051289|GO:0051603|GO:0006508|GO:0051260|GO:0044257|GO:0032461|GO:0043559|GO:0031626|GO:0016887|GO:0005777|GO:0042277|GO:0009986|GO:0005102|GO:0005576|GO:0005524|GO:0050435|GO:0045861|GO:…
A_51_P422335	2.93247	1.55211	2.93247	up	5.96188	4.40977	Zfp420	Mus musculus zinc finger protein 420 (Zfp420), mRNA [NM_172740]	FALSE	233058	NM_172740	zinc finger protein 420	chr7	30661170	30661229	+	NM_172740	ENSMUST00000145952	GAGTTCTTACAAATGTGAATATGGGACTGTGAATTCAGCATTTGAGAATTTATGTAGGAG	TC1582343	Mm.297657	mm|7qB1	GO:0008150|GO:0003674|GO:0070062
A_55_P2046084	2.93191	1.55184	2.93191	up	4.43857	2.88673	Dcun1d4	Mus musculus DCN1, defective in cullin neddylation 1, domain containing 4 (S. cerevisiae) (Dcun1d4), transcript variant B, mRNA [NM_178896]	FALSE	100737	NM_178896	DCN1, defective in cullin neddylation 1, domain containing 4 (S. cerevisiae)	chr5	73951937	73951996	+	NM_178896	ENSMUST00000113558	CTTAACGAGCACAGCAAACTGGTTTAAGTTTCAATGAAATTGATGTAAAATGATAGCCCA	TC1578689	Mm.220312	mm|5qC3.3	GO:0008150|GO:0003674|GO:0005634
A_51_P173043	2.92264	1.54727	2.92264	up	7.34177	5.7945	Egr2	Mus musculus early growth response 2 (Egr2), mRNA [NM_010118]	FALSE	13654	NM_010118	early growth response 2	chr10	67004758	67004817	+	NM_010118	ENSMUST00000048289	GTAGCCAAATTTCAGGTGAGAATGTGCTTCAATGTCACTGCCGCTGATTTGTTTGGTTAT	TC1578922	Mm.290421	mm|10qB5.1	GO:0005515|GO:0070739|GO:0070738|GO:0003700|GO:0070737|GO:0006366|GO:0044212|GO:0016874|GO:0014037|GO:0021660|GO:0048168|GO:0035284|GO:0006611|GO:0045444|GO:0070735|GO:0070736|GO:0031625|GO:0001102|GO:0032868|GO:0043773|GO:0043774|GO:0071310|GO:0000978|GO:0008045|GO:0018169|GO:0070740|GO:0071837|GO:0007622|GO:0045893|GO:0008766|GO:0005634|GO:0035914|GO:0046872|GO:0005737|GO:0030278|GO:0071371|GO:…
A_52_P241676	2.92012	1.54603	2.92012	up	6.42438	4.87835	Slc9a3r2	Mus musculus solute carrier family 9 (sodium/hydrogen exchanger), member 3 regulator 2 (Slc9a3r2), transcript variant B, mRNA [NM_023449]	FALSE	65962	NM_023449	solute carrier family 9 (sodium/hydrogen exchanger), member 3 regulator 2	chr17	24776772	24776831	-	NM_023449	ENSMUST00000002572	TTTTTTCCTAACCGGTCTCCAGCTCCACATGTTTCTAGTTAATAGTGGAGCCCCCTCCCC	TC1587990	Mm.21587	mm|17qA3.3	GO:0005515|GO:0016247|GO:0005886|GO:0008013|GO:0019902|GO:0007605|GO:0005102|GO:0032420|GO:0032421|GO:0005634|GO:0014067|GO:0030165|GO:0008022|GO:0045838|GO:0043234|GO:0032947|GO:0005737|GO:0016324|GO:0016020|GO:0005925|GO:0070062|GO:0050750
A_52_P683598	2.91677	1.54437	2.91677	up	5.29322	3.74885	H2-Ab1	Mus musculus histocompatibility 2, class II antigen A, beta 1 (H2-Ab1), mRNA [NM_207105]	FALSE	14961	NM_207105	histocompatibility 2, class II antigen A, beta 1	chr17	34406059	34406118	+	NM_207105	ENSMUST00000174875	AGTGTTTTGACTCAGTTGACTGTCTCAGACTGTAAGGCCTGCATGTCTCTGCTTCGAATT	TC1572070	Mm.254067	mm|17qB1	GO:0005515|GO:0046635|GO:0005886|GO:0048002|GO:0042130|GO:0005622|GO:0019886|GO:0006955|GO:0019882|GO:0002827|GO:0002381|GO:0070491|GO:0042605|GO:0002344|GO:0031625|GO:0005794|GO:0046982|GO:0009986|GO:0005771|GO:0002504|GO:0042613|GO:0071346|GO:0002579|GO:0016020|GO:0015643|GO:0016021|GO:0005769|GO:0009897|GO:0002455|GO:0002376|GO:0008134
A_55_P2165224	2.91631	1.54415	2.91631	up	4.66277	3.11862	4930467J12Rik	PREDICTED: Mus musculus RIKEN cDNA 4930467J12 gene (4930467J12Rik), misc_RNA [XR_873987]	FALSE	74909	XR_873987	RIKEN cDNA 4930467J12 gene	chr13	115376726	115376785	-	XR_873987		GCAGAAATCAATAGTCCTACACAGATGTGAACCCTATAAATGACAGTAATAAACAGTATG	TC1641963	Mm.390651	mm|13qD2.2	GO:0008150|GO:0003674|GO:0005575
A_55_P2715944	2.90543	1.53875	2.90543	up	7.15347	5.61472	Vps13d	vacuolar protein sorting 13 D (yeast) [Source:MGI Symbol;Acc:MGI:2448530] [ENSMUST00000142308]	FALSE	230895	AK028805	vacuolar protein sorting 13 D (yeast)	chr4	144642885	144642944	-		ENSMUST00000142308	CAAATCATCAGGTTTATATGGAATCTCCTGGGTTTTAAATGTTGGCCACCAACTCATATT	TC1624606		mm|4qE1	GO:0005622|GO:0008150|GO:0003674|GO:0045053|GO:0005623|GO:0006623|GO:0070062|GO:0019898
A_51_P323812	2.90461	1.53835	2.90461	up	13.6721	12.1337	Slc6a12	Mus musculus solute carrier family 6 (neurotransmitter transporter, betaine/GABA), member 12 (Slc6a12), mRNA [NM_133661]	FALSE	14411	NM_133661	solute carrier family 6 (neurotransmitter transporter, betaine/GABA), member 12	chr6	121315541	121315600	+	NM_133661	ENSMUST00000032200	ACAGCTTGTCACCTCTCAGTCCTTTCCAAGTGAGCTCTAGGAAGCTGAGTCTGCCAAGTG	TC1585071	Mm.274506	mm|6qF1	GO:0016020|GO:0005887|GO:0005328|GO:0006836|GO:0006810|GO:0005623|GO:0009992|GO:0016021|GO:0005332|GO:0015293
A_55_P2113690	2.90217	1.53713	2.90217	up	4.70776	3.17063	Raph1	Ras association (RalGDS/AF-6) and pleckstrin homology domains 1 [Source:MGI Symbol;Acc:MGI:1924550] [ENSMUST00000188511]	FALSE	77300		Ras association (RalGDS/AF-6) and pleckstrin homology domains 1	chr1	60550186	60550245	-		ENSMUST00000188511	CTACAGTGACCTGTGCGTCATTAAGATCTTCATTTTTTATGTCAGTTATTTATACACTCC	TC1598183		mm|1qC2	GO:0005515|GO:0048675|GO:0031252
A_52_P290098	2.90173	1.53692	2.90173	up	4.3073	2.77038	Tbc1d14	Mus musculus TBC1 domain family, member 14 (Tbc1d14), transcript variant 2, mRNA [NM_133910]	FALSE	100855	NM_133910	TBC1 domain family, member 14	chr5	36850244	36850303	-	NM_133910	ENSMUST00000149157	CAGATGCCTTTATTGCTTTTTCTAATCTTTTGAATAAACCCTGTCAAATGGCGTTTTTCC	TC1592477	Mm.486203	mm|5qB3	GO:0005794|GO:0005776|GO:0019901|GO:2000785|GO:0010507|GO:0055037|GO:0071955|GO:0005096
A_51_P282211	2.8989	1.53551	2.8989	up	4.54036	3.00485	Ltb4r2	Mus musculus leukotriene B4 receptor 2 (Ltb4r2), mRNA [NM_020490]	FALSE	57260	NM_020490	leukotriene B4 receptor 2	chr14	56381569	56381628	+	NM_020490	ENSMUST00000044554	GCGCTGGAACTACAGCCTTGGCTTTCTTCAGTTCCAGCGTCAACCCAGTGCTCTATGTCT	NP740814	Mm.159670	mm|14qC3	GO:0051546|GO:0007165|GO:0016020|GO:0007186|GO:0005886|GO:0004930|GO:0001632|GO:0016021|GO:0004871|GO:0004974
A_55_P2717199	2.89693	1.53452	2.89693	up	4.58324	3.04871	Prdm10	PR domain containing 10 [Source:MGI Symbol;Acc:MGI:2682952] [ENSMUST00000136144]	FALSE	382066	AK139221	PR domain containing 10	chr9	31138009	31138068	+		ENSMUST00000136144	GAGTTTCTTGTGAAATGGGAGATTTCATAAAGTGAGATTCAGATGTATGCCTAAGATTTC	TC1585865	Mm.335039	mm|9qA4	GO:0004809|GO:0008169|GO:0043782|GO:0008168|GO:0032259|GO:0016300|GO:0043833|GO:0009008|GO:0016436|GO:0008988|GO:0043791|GO:0043834|GO:0043770|GO:0009383|GO:0043777|GO:0043776|GO:0008650|GO:0016205|GO:0008174|GO:0008175|GO:0008170|GO:0008171|GO:0008172|GO:0008173|GO:0008649|GO:0034541|GO:0018423|GO:0043780|GO:0043827|GO:0008276|GO:0030792|GO:0018707|GO:0019702|GO:0005634|GO:0016423|GO:0000179|GO:…
A_52_P398434	2.88123	1.52669	2.88123	up	6.05411	4.52742	A830080D01Rik	Mus musculus RIKEN cDNA A830080D01 gene (A830080D01Rik), mRNA [NM_001033472]	FALSE	382252	NM_001033472	RIKEN cDNA A830080D01 gene	chrX	156030066	156030125	+	NM_001033472	ENSMUST00000149054	GAAGACTTAACTGAGCATCTCATTTTTGTCAGGAATTGGAATTGACACTAATACTGTAAC	TC1654961	Mm.296254	mm|XqF4	GO:0005739|GO:0008150|GO:0003674|GO:0005575
A_52_P16320	2.87893	1.52553	2.87893	up	5.21947	3.69394	Tmem106b	Mus musculus transmembrane protein 106B (Tmem106b), mRNA [NM_027992]	FALSE	71900	NM_027992	transmembrane protein 106B	chr6	13021863	13021922	+	NM_027992	ENSMUST00000142211	CGGAAGAAATGGAGATGTCTCTCAGTTCCCATATGTGGAATTTACTGGAAGAGATAGTGT	TC1693650	Mm.27742	mm|6qA1	GO:0032418|GO:0048813|GO:0003674|GO:0016020|GO:0006810|GO:0016021|GO:0005765|GO:0005764|GO:0070062|GO:0043231|GO:0005768
A_55_P2716781	2.87431	1.52321	2.87431	up	5.15768	3.63447	Edil3	EGF-like repeats and discoidin I-like domains 3 [Source:MGI Symbol;Acc:MGI:1329025] [ENSMUST00000137921]	FALSE	13612	AK044978	EGF-like repeats and discoidin I-like domains 3	chr13	89184241	89184300	+		ENSMUST00000137921	AACGCCATGATGAAAAGCAAGGTAGAGAGGAAAGTTGCTGTCTTTAAGAAACAACATACC	TC1599528		mm|13qC3	GO:0005178|GO:0010811|GO:0005509|GO:0007275|GO:0005576|GO:0007155|GO:0046872|GO:0070062
A_55_P2786076	2.87309	1.5226	2.87309	up	4.74094	3.21833	Dlg1	Mus musculus discs, large homolog 1 (Drosophila) (Dlg1), transcript variant 3, mRNA [NM_001252434]	FALSE	13383	NM_001252434	discs, large homolog 1 (Drosophila)	chr16	31805808	31812800	+	NM_001252434	ENSMUST00000131136	ACGAGATCACTAGGGAACCTAGAAAAGTTGTTCTTCATCGTGGCTCAACAGGACTTGGTT	TC1590440	Mm.382	mm|16qB2	GO:0005515|GO:0001657|GO:0001658|GO:0008328|GO:0030054|GO:0031594|GO:0050680|GO:0045202|GO:0043268|GO:0015459|GO:0048704|GO:0042130|GO:0048608|GO:0016337|GO:0009925|GO:0030838|GO:0048745|GO:0045211|GO:0035748|GO:0002369|GO:0005794|GO:0019901|GO:0019902|GO:0005605|GO:0014069|GO:0031434|GO:0030165|GO:0030432|GO:0045197|GO:0044325|GO:0042734|GO:0042110|GO:0048639|GO:0045930|GO:0046939|GO:0009898|GO:…
A_66_P139396	2.86955	1.52083	2.86955	up	4.55411	3.03328	Gm26641	PREDICTED: Mus musculus predicted gene, 26641 (Gm26641), ncRNA [XR_373704]	FALSE	102638632	XR_373704	predicted gene, 26641	chr1	173353830	173353889	-	XR_373704		ACCCCTCCTATCCCTCTAAAATTTCTGTTTTAAAAAAGGAATTCATTTTATTTTAATAAG	TC1617700	Mm.101512	mm|1qH3
A_52_P577208	2.86692	1.5195	2.86692	up	4.09441	2.57491	Scfd2	Mus musculus Sec1 family domain containing 2 (Scfd2), transcript variant b, mRNA [NM_178672]	FALSE	212986	NM_178672	Sec1 family domain containing 2	chr5	74852864	74852923	-	NM_178672	ENSMUST00000151474	ATCCACCATGTGTTCTTTCAGATGAGCAAACTAAGCAAAATGTCTATGTTATCATGTCAT	TC1587047	Mm.134147	mm|5qC3.3	GO:0008150|GO:0003674|GO:0006810|GO:0005575|GO:0016192|GO:0015031|GO:0006904
A_51_P281326	2.86607	1.51907	2.86607	up	7.26723	5.74816	Clasp2	Mus musculus CLIP associating protein 2 (Clasp2), transcript variant 3, mRNA [NM_001114347]	FALSE	76499	NM_001114347	CLIP associating protein 2	chr9	113828477	113828536	+	NM_001114347	ENSMUST00000166734	AAATCCTAACATAAGGTGAATTTGACTGGAAAGCAAATGGCTGTTAGGGAAGCAGTTTGC	TC1584960	Mm.222272	mm|9qF3	GO:0005802|GO:0005515|GO:0008017|GO:0005881|GO:0005886|GO:0034453|GO:0042995|GO:0005737|GO:0051010|GO:0031023|GO:0005856|GO:0005938|GO:0051321|GO:0005794|GO:0031110|GO:0005694|GO:0005874|GO:0032886|GO:0032587|GO:0007049|GO:0007067|GO:0007163|GO:0016020|GO:0016477|GO:0007020|GO:0007026|GO:0000776|GO:0000775|GO:0051301
A_30_P01024470	2.86462	1.51835	2.86462	up	4.81615	3.29781		lincRNA:chr1:193923014-193923346 forward strand	FALSE				chr1	193923031	193923090	+			GCTTTCAAAAATGCTCTAGACAGTTTAAGATACATAACCGTCTTCCATGGCTTTTAAAGT			mm|1qH6
A_55_P2118659	2.8637	1.51788	2.8637	up	4.66673	3.14885	Taar8b	Mus musculus trace amine-associated receptor 8B (Taar8b), mRNA [NM_001010837]	FALSE	382348	NM_001010837	trace amine-associated receptor 8B	chr10	23811069	23811128	-	NM_001010837	ENSMUST00000092654	CTTATTTTAAGTGGGGAGATTCTAAAGAGTCATTCATCTACCATGAGTTTGTTTTCAGAG		Mm.377897	mm|10qA4	GO:0007165|GO:0016020|GO:0007186|GO:0005886|GO:0005887|GO:0004930|GO:0007606|GO:0010579|GO:0016021|GO:0004871|GO:0008227|GO:0001594
A_52_P501049	2.85469	1.51333	2.85469	up	5.99567	4.48234	BC002059	PREDICTED: Mus musculus cDNA sequence BC002059 (BC002059), misc_RNA [XR_385435]	FALSE	213811	XR_385435	cDNA sequence BC002059	chr17	17110157	17110216	+	XR_385435		CTATGAATGTAACCAATGTGGCAAAGCCTATGCACGACACAGTGGCCTTCAAACTCATAA	TC1589956	Mm.441077	mm|17qA3.1	GO:0008150|GO:0003674|GO:0005575
A_66_P109565	2.84895	1.51043	2.84895	up	4.33117	2.82074	Ypel4	yippee-like 4 (Drosophila) [Source:MGI Symbol;Acc:MGI:3605071] [ENSMUST00000151399]	FALSE	241525	XM_006499466	yippee-like 4 (Drosophila)	chr2	84575707	84575766	+	XM_006499466	ENSMUST00000151399	TCGGAGTTAACAGAAGACACTTCCCTCCTTATCCTCTGCCTGCAGTGCACTCAGCTACTT	TC1666473		mm|2qD	GO:0008150|GO:0003674|GO:0005634|GO:0005575
A_30_P01030769	2.84873	1.51032	2.84873	up	4.23589	2.72558		lincRNA:chr12:111287772-111333890 forward strand	FALSE				chr12	111300512	111300571	+			TTAAATAGATCTCGAATTCAGGTGTGGATGACTGGGCTCGTGAAGATGAGGATAGAGGAT			mm|12qF1
A_55_P2173927	2.84686	1.50937	2.84686	up	4.35707	2.8477	Insr	Mus musculus insulin receptor (Insr), mRNA [NM_010568]	FALSE	16337	NM_010568	insulin receptor	chr8	3155472	3155531	-	NM_010568	ENSMUST00000091291	TTTCTGTTTGTCTTTTGACCTGAAAACACACAAGCGTGATCGCCAACCCTGTAAGCCTGT	TC1731374	Mm.268003	mm|8qA1.1	GO:0005515|GO:0005159|GO:0032410|GO:0045202|GO:0043560|GO:0032403|GO:0043231|GO:0000166|GO:0016301|GO:0005899|GO:0009887|GO:0045821|GO:0043559|GO:0038083|GO:0016772|GO:0023014|GO:0032869|GO:0030335|GO:0019901|GO:0019903|GO:0045740|GO:0019904|GO:0045840|GO:0018108|GO:0043235|GO:0016310|GO:0007186|GO:0008544|GO:0010560|GO:0005887|GO:0043548|GO:0008286|GO:0008284|GO:0031405|GO:0005886|GO:0031994|GO:…
A_30_P01028856	2.82995	1.50077	2.82995	up	4.42193	2.92115		lincRNA:chr8:41934312-41945487 reverse strand	FALSE				chr8	41938243	41938302	-			TTTTCTCAGATGCTCCCCCACACCAGCATGTTTTCAGTATCTAAGTTTCCAACAGAGTCT			mm|8qA4
A_55_P2337074	2.828	1.49978	2.828	up	6.21667	4.71689	Mid1	Mus musculus midline 1 (Mid1), transcript variant 4, mRNA [NM_001290505]	FALSE	17318	NM_001290505	midline 1	chrX	166428354	166428413	+	NM_001290505	ENSMUST00000078947	TATGTGTGAACCCTAGGCACAGTTTTTTCACACGTTGCACTTGTTCTTCTGTAGCCTGAC	TC1591187	Mm.34441	mm|XqF5	GO:0005515|GO:0070739|GO:0070738|GO:0070737|GO:0043773|GO:0043774|GO:0016874|GO:0005874|GO:0008766|GO:0046872|GO:0005622|GO:0005737|GO:0015630|GO:0070740|GO:0007026|GO:0018169|GO:0008270|GO:0070735|GO:0005856|GO:0070736
A_66_P127185	2.82022	1.49581	2.82022	up	5.23014	3.73433	Glrx3	Mus musculus 12 days embryo spinal ganglion cDNA, RIKEN full-length enriched library, clone:D130051B17 product:thioredoxin-like 2, full insert sequence. [AK051468]	FALSE	30926	AK051468	glutaredoxin 3	chr7	144658475	144658534	+			ATTCCATATCAAAACAATGTTTTTTAGTCTGTAGTGACATGGAGTGAGAGGTCCCTGCAG	TC1602444	Mm.267692	mm|7qF4	GO:0005515|GO:0030018|GO:0051536|GO:0015035|GO:0009055|GO:0005634|GO:0030425|GO:0046872|GO:0010614|GO:0005737|GO:0002026|GO:0005080|GO:0045454|GO:0070062
A_51_P402805	2.81905	1.49521	2.81905	up	5.41556	3.92035	Zswim8	Mus musculus 0 day neonate head cDNA, RIKEN full-length enriched library, clone:4832404P21 product:hypothetical ATP/GTP-binding site motif A (P-loop) containing protein, full insert sequence. [AK029263]	FALSE	268721	AK029263	zinc finger SWIM-type containing 8	chr14	21534172	21534231	+			CCAGATCGTTAGCATGACTTTACATTCTGTAGGGTATCATAACCTCCTGGTCCACGGTTG	TC1582571		mm|14qA3	GO:0008150|GO:0003674|GO:0008270|GO:0005575|GO:0046872
A_66_P134513	2.81658	1.49394	2.81658	up	4.38521	2.89127	Parn	Mus musculus poly(A)-specific ribonuclease (deadenylation nuclease) (Parn), mRNA [NM_028761]	FALSE	74108	NM_028761	poly(A)-specific ribonuclease (deadenylation nuclease)	chr16	13603129	13603188	-	NM_028761	ENSMUST00000058884	TCAGATATCCTGGATTGATGATACATCAGCCTTCGTTTCTCTCAGCCAGCCAGAACAAGT	TC1615204	Mm.182350	mm|16qA1	GO:0005515|GO:0019901|GO:0003723|GO:0005634|GO:0003676|GO:0006402|GO:0046872|GO:0004535|GO:0004518|GO:0004527|GO:0005737|GO:0000166|GO:0000184|GO:0016787|GO:0000289
A_55_P2023667	2.81283	1.49202	2.81283	up	8.16394	6.67192	Apex2	Mus musculus apurinic/apyrimidinic endonuclease 2 (Apex2), mRNA [NM_029943]	FALSE	77622	NM_029943	apurinic/apyrimidinic endonuclease 2	chrX	147019009	147019068	-	NM_029943	ENSMUST00000112719	AATCCTGGGGGACCTGAATACAGCCCACCGACCCATTGACCACTGCGATGCAAGTAGTCT	NP514239	Mm.440275	mm|XqF3	GO:0003906|GO:0043765|GO:0008311|GO:0090305|GO:0005743|GO:0005634|GO:0046872|GO:0043231|GO:0005739|GO:0005622|GO:0042578|GO:0005737|GO:0004527|GO:0005730|GO:0006310|GO:0003677|GO:0006974|GO:0016829|GO:0004518|GO:0007049|GO:0006281|GO:0004519|GO:0016787|GO:0006284|GO:0008270
A_55_P2003824	2.80061	1.48574	2.80061	up	4.98277	3.49703	Asgr1	Mus musculus asialoglycoprotein receptor 1 (Asgr1), transcript variant 1, mRNA [NM_009714]	FALSE	11889	NM_009714	asialoglycoprotein receptor 1	chr11	69871255	69871314	+	NM_009714	ENSMUST00000092959	TTTTAAAGGACCGGTAAAGAATGGTGTTTGAGAAATGGTGTATGATGCCTGGTGGTGGTA	NP050971	Mm.6559	mm|11qB3	GO:0016020|GO:0031668|GO:0030246|GO:0004873|GO:0016021|GO:0046872|GO:0042803|GO:0006898|GO:0006897
A_66_P124702	2.79781	1.4843	2.79781	up	5.12717	3.64287	Mpdz	Mus musculus multiple PDZ domain protein (Mpdz), transcript variant 1, mRNA [NM_001305284]	FALSE	17475	NM_001305284	multiple PDZ domain protein	chr4	80924662	80924721	-	NM_001305284	ENSMUST00000102830	GTATGCCATTAGTAAATTGACAGAAAAATTAAGGGGGTTAATGTAACTTCATCTCACTGC	TC1617206	Mm.153039	mm|4qC3	GO:0043220|GO:0005515|GO:0043005|GO:0030054|GO:0005886|GO:0042552|GO:0045202|GO:0031410|GO:0042995|GO:0008022|GO:0016327|GO:0005737|GO:0016324|GO:0016020|GO:0045211|GO:0005923|GO:0007155
A_55_P2892658	2.78817	1.47932	2.78817	up	4.19281	2.71349	Gm40881	PREDICTED: Mus musculus zinc finger protein ZnFP12-like (LOC105245424), mRNA [XM_011243966]	FALSE	105245424	XM_011243966	predicted gene, 40881	chr12	20318270	20318329	+	XM_011243966		TCCCTTTGTTCAAGTCCCCGAGCGGCGGTGGGGTCCGACCCCGCGCCCTGGGCGACTGAG		Mm.425718	mm|12qA1.2
A_55_P2713605	2.78789	1.47917	2.78789	up	4.91301	3.43384	Birc3	baculoviral IAP repeat-containing 3 [Source:MGI Symbol;Acc:MGI:1197007] [ENSMUST00000159672]	FALSE	11796	XM_011242353	baculoviral IAP repeat-containing 3	chr9	7868669	7868728	-	XM_011242353	ENSMUST00000159672	TTATAACTTGGTTGTGAATTTGACTTCTGGAAGGGAAAGGAGTTCTGTGGCTGGGGCACA	TC1713532		mm|9qA1	GO:0005515|GO:0070739|GO:0070738|GO:0004842|GO:0070737|GO:0016567|GO:0034121|GO:0016874|GO:0008766|GO:0005634|GO:0051291|GO:0046872|GO:0005737|GO:0031398|GO:0070735|GO:0060544|GO:0070736|GO:0043027|GO:0060546|GO:0070266|GO:0043773|GO:0043774|GO:0006915|GO:0042981|GO:0042326|GO:0043234|GO:0070740|GO:0018169|GO:0008270|GO:0005654|GO:0045121|GO:2000378
A_55_P2093679	2.78466	1.4775	2.78466	up	4.46485	2.98735	Zfp599	Mus musculus zinc finger protein 599 (Zfp599), mRNA [NM_181419]	FALSE	235048	NM_181419	zinc finger protein 599	chr9	22051899	22051958	-	NM_181419	ENSMUST00000086281	CACGTGTGGTCCACAGATATCCATGCTGGTAAAATACTCATAACACATGAAATAAAAATA		Mm.292381	mm|9qA3	GO:0008150|GO:0003674|GO:0005575
A_52_P988932	2.78078	1.47549	2.78078	up	4.12328	2.64779	Tm9sf1	Mus musculus adult retina cDNA, RIKEN full-length enriched library, clone:A930001G07 product:unclassifiable, full insert sequence. [AK149247]	FALSE	74140	AK149247	transmembrane 9 superfamily member 1	chr14	56264881	56264940	+			TGGGACCTGACAAGTCAGTTATGGTGTCATCACTTATATTGGAAGATATTTAGTTTTGAG		Mm.132857	mm|14qC3	GO:0008150|GO:0003674|GO:0016020|GO:0006914|GO:0031410|GO:0016021|GO:0005575|GO:0005764
A_51_P175069	2.77787	1.47398	2.77787	up	4.2918	2.81782	Adamts10	Mus musculus a disintegrin-like and metallopeptidase (reprolysin type) with thrombospondin type 1 motif, 10 (Adamts10), transcript variant 1, mRNA [NM_172619]	FALSE	224697	NM_172619	a disintegrin-like and metallopeptidase (reprolysin type) with thrombospondin type 1 motif, 10	chr17	33690213	33690272	+	NM_172619	ENSMUST00000173013	GGCTTGAATTGAAGGGTGAGATGCAGTTGAAAGTTATTTATTGGGTAACCCTACAGGGCT	NP730241	Mm.29304	mm|17qB1	GO:0031012|GO:0016787|GO:0006508|GO:0005578|GO:0001527|GO:0008270|GO:0008233|GO:0005576|GO:0004222|GO:0046872|GO:0008237
A_55_P2733482	2.7771	1.47358	2.7771	up	4.71812	3.24455	Gabpb2	Mus musculus 2 days neonate thymus thymic cells cDNA, RIKEN full-length enriched library, clone:E430001L17 product:transcription factor GABP beta 2-1 chain homolog [Mus musculus], full insert sequence. [AK087979]	FALSE	213054	AK087979	GA repeat binding protein, beta 2	chr3	95007543	95007602	-			GGGAGCTGAAGTAAATTAGAATTTCCTCCCATTTTATCAAATTACAGCATGTCTTGATCA	TC1590723	Mm.224820	mm|3qF2.1	GO:0006355|GO:0046982|GO:0044212|GO:0045944|GO:0005634|GO:0042803|GO:0006351
A_30_P01029964	2.77411	1.47203	2.77411	up	7.72837	6.25635		lincRNA:chr10:117021051-117038683 forward strand	FALSE				chr10	117032863	117032922	+			ATCATCACGCAGTCATAGTGTGTTCCACCTGCAGATTTTTGAAAAGCATGCAGTTCAGGG			mm|10qD2
A_30_P01030128	2.77338	1.47165	2.77338	up	4.44399	2.97234		lincRNA:chr11:82588507-82594501 forward strand	FALSE				chr11	82594185	82594244	+			CCTAACAAAGCCCAACTGTTTGCCCTTCCCAGACTGAACAAGGCCTGAATACTTTTATTT			mm|11qC
A_55_P2488394	2.77007	1.46992	2.77007	up	6.59432	5.1244	Tmtc4	Mus musculus transmembrane and tetratricopeptide repeat containing 4 (Tmtc4), mRNA [NM_028651]	FALSE	70551	NM_028651	transmembrane and tetratricopeptide repeat containing 4	chr14	123318296	123318355	-	NM_028651	ENSMUST00000143189	GGATTGTGTGCTGTTCTTATAAACTGGGTTTGTTTTTCCTTTTCACATTAGATCTCAACA	TC1670645	Mm.271988	mm|14qE5	GO:0008150|GO:0003674|GO:0016020|GO:0016021|GO:0005575
A_52_P40569	2.76985	1.46981	2.76985	up	5.73834	4.26853	1700066J03Rik	Mus musculus RIKEN cDNA 1700066J03 gene (1700066J03Rik), long non-coding RNA [NR_126543]	FALSE	67339	NR_126543	RIKEN cDNA 1700066J03 gene	chr13	58250172	58250231	+	NR_126543		GGAGAAGCTGACAGAATACAGTGGGTTACAGAACGAACAGGGATGATCCTGGGACTGTCA	TC1643786	Mm.372249	mm|13qB1
A_30_P01026369	2.75856	1.46391	2.75856	up	4.18257	2.71866		lincRNA:chr15:5969454-5994540 reverse strand	FALSE				chr15	5985056	5985115	-			AATCTTCCTCATCCATTTCTGAGCTGTCCCCATCATCCGAGACCGACGAGCCTTCGGTGT			mm|15qA1
A_52_P723694	2.75766	1.46344	2.75766	up	4.80264	3.3392		Mus musculus 7 days neonate cerebellum cDNA, RIKEN full-length enriched library, clone:A730018M22 product:unclassifiable, full insert sequence. [AK080458]	FALSE		AK080458		chr13	23626373	23626432	-			AAAGTTTTGTGCAACGTGTAAATCTATGTTTATGCTACATCCAATATTTCTCTGCGTGAG	TC1612177	Mm.447129	mm|13qA3.1
A_66_P115721	2.75583	1.46249	2.75583	up	4.55029	3.0878	Gm17783	PREDICTED: Mus musculus predicted gene, 17783 (Gm17783), transcript variant X3, mRNA [XM_011246070]	FALSE	100047671	XM_011246070	predicted gene, 17783	chr16	45528742	45528801	-	XM_011246070		CGTGACCCTCTTCTGCAACTTCTCAAGTCTGGCAAATGTCTTGCAAATCACCTGGCAGAA		Mm.327983	mm|16qB5
A_55_P2737387	2.75542	1.46227	2.75542	up	4.96065	3.49838	4930404A12Rik	Mus musculus adult male testis cDNA, RIKEN full-length enriched library, clone:4930569L24 product:unclassifiable, full insert sequence. [AK161424]	FALSE	654811	AK161424	RIKEN cDNA 4930404A12 gene	chr5	125202404	125202463	-			GGCTTCTCTCCTCCAATCTTACACTTTAAAAAATAACTTTAAAGTAGCGTTGGCATTAAC	TC1753568	Mm.397791	mm|5qF
A_66_P118021	2.75115	1.46004	2.75115	up	6.10314	4.6431	Hspa1b	Mus musculus heat shock protein 1B (Hspa1b), mRNA [NM_010478]	FALSE	15511	NM_010478	heat shock protein 1B	chr17	35093374	35093405	-	NM_010478	ENSMUST00000172753	TAATCTAAGTAGGTTAAAGATGGTGTAGTCCTTCCTGCATAGATGTCTACACTGCCACCC	TC1753198	Mm.372314	mm|17qB1	GO:0005739|GO:0005622|GO:0005515|GO:0043066|GO:0009408|GO:0005759|GO:0002199|GO:0043154|GO:0007339|GO:0044297
A_30_P01025329	2.75078	1.45984	2.75078	up	4.52453	3.06468		lincRNA:chr15:10718080-10719858 forward strand	FALSE				chr15	10719288	10719347	+			TACCTGAAACAAGTATACAGAAACATTCCTCCCTTTTATAGTGACAGCTATGCCCCAGCC			mm|15qA1
A_30_P01022807	2.74968	1.45926	2.74968	up	4.89919	3.43993		lincRNA:chr8:26866152-26872502 reverse strand	FALSE				chr8	26871600	26871659	-			GTGGGGGCATGTCCATCTTAGAAATCAAACATTTATGTATTTTCTTGATTTGTATTTGGC			mm|8qA2
A_52_P350012	2.74746	1.4581	2.74746	up	4.91286	3.45476	Megf9	multiple EGF-like-domains 9 [Source:MGI Symbol;Acc:MGI:1918264] [ENSMUST00000107359]	FALSE	230316	AK122378	multiple EGF-like-domains 9	chr4	70090195	70090254	-		ENSMUST00000107359	TACTTTTTCAAAGACATTGAGAATCTTCCTTGTTACTTATGCATACACGGAAAGTTCAGC	TC1622935	Mm.251188	mm|4qC2	GO:0016020|GO:0016021
A_52_P535623	2.73607	1.45211	2.73607	up	4.28878	2.83667	Hook1	Mus musculus hook homolog 1 (Drosophila) (Hook1), mRNA [NM_030014]	FALSE	77963	NM_030014	hook homolog 1 (Drosophila)	chr4	95690707	95690766	+	NM_030014	ENSMUST00000156910	TCCTTGCCCAGTAATTCTTAACCACTTAAAATAACAAGAATTTCACAATGATTTGGGGTC	TC1578586	Mm.49994	mm|4qC5	GO:0005515|GO:0008017|GO:0030897|GO:0005874|GO:0008333|GO:0007286|GO:0003779|GO:0007275|GO:0007283|GO:0045022|GO:0015031|GO:0030154|GO:0042802|GO:0005737|GO:0015630|GO:0006810|GO:0007032|GO:0005856|GO:0007040|GO:0070695
A_51_P360880	2.73554	1.45183	2.73554	up	5.90271	4.45088	Zfp266	Mus musculus zinc finger protein 266 (Zfp266), transcript variant 1, mRNA [NM_001082485]	FALSE	77519	NM_001082485	zinc finger protein 266	chr9	20299623	20299682	-	NM_001082485	ENSMUST00000174462	AATGCAACTAGTAACAAAATTGGAATTTTAGCAACTTTTTTCTTCTGTATTTGTTGCATG	TC1636579	Mm.431849	mm|9qA3	GO:0008150|GO:0003674|GO:0005575
A_66_P122908	2.73334	1.45066	2.73334	up	4.85423	3.40357	1700092C10Rik	Mus musculus RIKEN cDNA 1700092C10 gene (1700092C10Rik), long non-coding RNA [NR_045931]	FALSE	73554	NR_045931	RIKEN cDNA 1700092C10 gene	chr14	69789759	69789818	-	NR_045931		GCCAGGTGTCGCACCCCCAACTTCCTCTTCTGTAGTGGCAGTCCTAATCGATTCTGGGAT	TC1635573	Mm.320005	mm|14qD2
A_51_P409452	2.73274	1.45035	2.73274	up	7.22827	5.77792	Cldn11	Mus musculus claudin 11 (Cldn11), mRNA [NM_008770]	FALSE	18417	NM_008770	claudin 11	chr3	31062922	31062981	+	NM_008770	ENSMUST00000046174	ATATGCAATAAATAATAGTACGAAGATTATAACTTTAACTGACTGCCCACGGTTTCCAGG	TC1575973	Mm.4425	mm|3qA3	GO:0005515|GO:0030054|GO:0005886|GO:0045178|GO:0007283|GO:0008366|GO:0016020|GO:0005198|GO:0005887|GO:0043209|GO:0005923|GO:0016021|GO:0007155|GO:0070062
A_55_P2133007	2.72859	1.44816	2.72859	up	4.75485	3.30669	Cntfr	Mus musculus ciliary neurotrophic factor receptor (Cntfr), transcript variant 2, mRNA [NM_001136056]	FALSE	12804	NM_001136056	ciliary neurotrophic factor receptor	chr4	41604532	41604591	-	NM_001136056	ENSMUST00000102961	TAGATGTATATACATGGGAGGGAGGGGTAGGGAGTTCTCATTAAACGTCACCATTTCATG	TC1584718	Mm.425178	mm|4qA5	GO:0005515|GO:0008284|GO:0004896|GO:0003360|GO:0005886|GO:0097059|GO:0005102|GO:0031225|GO:0070120|GO:0070110|GO:0043524|GO:0016324|GO:0001967|GO:0019955|GO:0016020|GO:0060538|GO:0007548|GO:0004897
A_51_P128336	2.72648	1.44704	2.72648	up	4.51699	3.06996	Serinc5	Mus musculus serine incorporator 5 (Serinc5), mRNA [NM_172588]	FALSE	218442	NM_172588	serine incorporator 5	chr13	93481659	93481718	+	NM_172588	ENSMUST00000049488	TGGAGTTTGAATGCAATCTGTGTGGTAAGTCTACTGTTTGTTTATAAAGGTCTCTGACAT	TC1602980	Mm.297970	mm|13qC3	GO:0006629|GO:0006665|GO:0005794|GO:0005783|GO:0042552|GO:0008654|GO:0003674|GO:0015194|GO:0016020|GO:0015825|GO:0043209|GO:0016021|GO:0006658|GO:0070062
A_55_P2730208	2.71896	1.44305	2.71896	up	4.25691	2.81386	P4htm	Mus musculus adult male hypothalamus cDNA, RIKEN full-length enriched library, clone:A230076F11 product:RIKEN cDNA 4933406E20 gene, full insert sequence. [AK038927]	FALSE	74443	AK038927	prolyl 4-hydroxylase, transmembrane (endoplasmic reticulum)	chr9	108485326	108485385	-		ENSMUST00000193621	ATCTCGGCGTTCCTGTGTCTTCTTCACTCATGCCCTGGCAATAAAACCTTTAGCTCTATA	TC1594422		mm|9qF2	GO:0034792|GO:0031418|GO:0005506|GO:0005783|GO:0043734|GO:0051213|GO:0005575|GO:0046872|GO:0019798|GO:0016020|GO:0000907|GO:0045646|GO:0052635|GO:0016491|GO:0016706|GO:0052634|GO:0016021|GO:0016705|GO:0055114|GO:0018602
A_66_P114176	2.71756	1.44231	2.71756	up	4.54552	3.10321	Hist2h2ab	Mus musculus histone cluster 2, H2ab (Hist2h2ab), mRNA [NM_178213]	FALSE	621893	NM_178213	histone cluster 2, H2ab	chr3	96024171	96024230	+	NM_178213	ENSMUST00000073115	TATTCAGGCTGTCTTACTTCCGAAGAAAACGGAAAGTCATAAGCCTGGAAAGAACAAATA	TC1718767	Mm.435460	mm|3qF2.1	GO:0046982|GO:0005694|GO:0005634|GO:0000786|GO:0003677|GO:0070062
A_51_P349213	2.71645	1.44172	2.71645	up	4.53031	3.08858	Fcrl1	Mus musculus Fc receptor-like 1 (Fcrl1), transcript variant 2, mRNA [NM_178165]	FALSE	229499	NM_178165	Fc receptor-like 1	chr3	87195973	87196032	+	NM_178165	ENSMUST00000072480	TACTTTTGATAACTGACGGACATTAAAGTTGCTTCAGATTTTCATAGGATTAACGCAGTG	TC1616160	Mm.255203	mm|3qF1	GO:0008150|GO:0003674|GO:0016020|GO:0005886|GO:0016021|GO:0005575
A_55_P2625705	2.71645	1.44172	2.71645	up	4.53031	3.08858	2019-03-08	Mus musculus membrane-associated ring finger (C3HC4) 8 (March8), transcript variant 1, mRNA [NM_027920]	FALSE	71779	NM_027920	membrane-associated ring finger (C3HC4) 8	chr6	116356255	116356314	+	NM_027920	ENSMUST00000123405	AATAAAGAAGGACATGGAATGTGTCATTCCACCACAAATTCTTCTTGCACAGAGCCTGAA	TC1603507	Mm.27064	mm|6qE3	GO:0070739|GO:0004842|GO:0042289|GO:0070738|GO:0016567|GO:0070737|GO:0002495|GO:0016874|GO:0008766|GO:0005764|GO:0046872|GO:0045347|GO:0070735|GO:0070736|GO:0000209|GO:0043773|GO:0043774|GO:0031410|GO:0016020|GO:0018169|GO:0070740|GO:0008270|GO:0016021|GO:0005768|GO:0002376
A_52_P509679	2.7142	1.44053	2.7142	up	4.56886	3.12834	Gabpb2	GA repeat binding protein, beta 2 [Source:MGI Symbol;Acc:MGI:95612] [ENSMUST00000145272]	FALSE	213054	AK007509	GA repeat binding protein, beta 2	chr3	95019169	95019228	-		ENSMUST00000145272	AGATTGGTCTGATCCGATCCCACGTTAGGAGAATGATGTCTAGAGTTAGTACCAATAAAG	TC1715350	Mm.224820	mm|3qF2.1	GO:0006355|GO:0046982|GO:0044212|GO:0045944|GO:0005634|GO:0042803|GO:0006351
A_30_P01031995	2.70955	1.43805	2.70955	up	4.12918	2.69113		lincRNA:chr12:76744947-76778372 reverse strand	FALSE				chr12	76769802	76769861	-			CTGGCAGCATCTTATTTTTGTGAAATGTCTCATTTAGGCTAACTCTGACAACTTAAATTG			mm|12qC3
A_66_P137696	2.69731	1.43152	2.69731	up	5.43705	4.00553	Kifc1	Mus musculus kinesin family member C1 (Kifc1), mRNA [NM_001195298]	FALSE	100502766	NM_001195298	kinesin family member C1	chr17	34020759	34020818	-	NM_001195298	ENSMUST00000173885	GTTTCAGGCCACAGAAGCAGCTCTGTCAAGCAGCCAAGAAGAGGTGGTGTGTCTTCGGCA	NP378915	Mm.335713	mm|17qB1	GO:0005515|GO:0072686|GO:0005871|GO:0072382|GO:0005623|GO:0010826|GO:0005634|GO:0030139|GO:0003777|GO:0051225|GO:0005622|GO:0000070|GO:0008569|GO:0016020|GO:0047496|GO:0031616
A_55_P2486439	2.69646	1.43107	2.69646	up	4.57037	3.1393	Ube2cbp	Mus musculus ubiquitin-conjugating enzyme E2C binding protein (Ube2cbp), mRNA [NM_027394]	FALSE	70348	NM_027394	ubiquitin-conjugating enzyme E2C binding protein	chr9	86316543	86316602	-	NM_027394	ENSMUST00000121189	TTGAACTCAGACAGTTTGGTGATCGAACCTCTGAGAAGTTCCAGTTGTAGCAGGAAGTTC	TC1697197	Mm.53469	mm|9qE3.1	GO:0070739|GO:0070738|GO:0070737|GO:0043773|GO:0043774|GO:0016874|GO:0008766|GO:0005575|GO:0003674|GO:0008150|GO:0005737|GO:0070740|GO:0018169|GO:0070735|GO:0070736
A_65_P10921	2.69511	1.43034	2.69511	up	4.15645	2.72611	Tanc2	Mus musculus tetratricopeptide repeat, ankyrin repeat and coiled-coil containing 2 (Tanc2), mRNA [NM_181071]	FALSE	77097	NM_181071	tetratricopeptide repeat, ankyrin repeat and coiled-coil containing 2	chr11	105790306	105790365	+	NM_181071	ENSMUST00000100330	CTGTACAGTATATTATCCAATGCATGTTTGTTCTCTATCCTGATATATCAAACACCACAC	TC1607291	Mm.22501	mm|11qE1	GO:0003674|GO:0005575|GO:0001701
A_55_P2043582	2.69428	1.4299	2.69428	up	5.23351	3.80361	4930480E11Rik	Mus musculus RIKEN cDNA 4930480E11 gene (4930480E11Rik), mRNA [NM_001177966]	FALSE	74910	NM_001177966	RIKEN cDNA 4930480E11 gene	chrX	75616219	75616278	+	NM_001177966	ENSMUST00000035626	TTGACTGTGTCCTCCCCTCATTTTTCATTTGTATTGAGTGGACACCCTTTGGCACCACAA	NP352494	Mm.159364	mm|XqB	GO:0008150|GO:0003674|GO:0005575
A_55_P2032714	2.69283	1.42912	2.69283	up	5.12638	3.69725	Fhit	Mus musculus fragile histidine triad gene (Fhit), transcript variant 1, mRNA [NM_001308285]	FALSE	14198	NM_001308285	fragile histidine triad gene	chr14	10405928	10405987	-	NM_001308285	ENSMUST00000179394	CTTTTGGAGATCTGAGAAGGAGATGGCTGCAGAGGCGGAGGCTCTGCGGGTCTACTTTCA	NP380083	Mm.441926	mm|14qA1	GO:0006355|GO:0005886|GO:0015964|GO:0047710|GO:0006915|GO:0005634|GO:0032435|GO:0003824|GO:0006351|GO:0042802|GO:0005829|GO:0006260|GO:0005737|GO:0072332|GO:0016787|GO:0000166|GO:0031625|GO:0006163|GO:0009117|GO:0070062|GO:0016151
A_30_P01027846	2.69168	1.42851	2.69168	up	4.37892	2.95041		lincRNA:chr16:29942664-29948289 forward strand	FALSE				chr16	29946581	29946640	+			TGGGCATGTGGCTCCATTATCACAAATTCCTCTGGCTCTTGCACAACACCCCGGCTGGAG			mm|16qB2
A_51_P502608	2.6909	1.42809	2.6909	up	4.345	2.91691	Wwtr1	Mus musculus WW domain containing transcription regulator 1 (Wwtr1), transcript variant 2, mRNA [NM_133784]	FALSE	97064	NM_133784	WW domain containing transcription regulator 1	chr3	57262551	57262610	-	NM_133784	ENSMUST00000120977	AGGATGGGTTGTGCAGAATGACTTTAGAGAATGTCTGCAGCCCTATGGCTGGGTTTTATT	TC1728932	Mm.405029	mm|3qD	GO:0005515|GO:0008284|GO:0016567|GO:0045599|GO:0017145|GO:0010718|GO:0005634|GO:0031146|GO:0035414|GO:0032835|GO:0042803|GO:0005737|GO:0035264|GO:0045944|GO:0072307|GO:0060993|GO:0090090|GO:0005667|GO:0006355|GO:0003714|GO:0048762|GO:0003713|GO:0000122|GO:0035329|GO:0060390|GO:0006351|GO:0001649|GO:0060828|GO:0060271|GO:0001933|GO:0005654|GO:0006469
A_52_P88793	2.69021	1.42772	2.69021	up	6.89675	5.46903	Zfp933	Mus musculus zinc finger protein 933 (Zfp933), mRNA [NM_198619]	FALSE	242747	NM_198619	zinc finger protein 933	chr4	147197098	147197157	-	NM_198619	ENSMUST00000105718	GGGGCAGGTGTATTCCTTTTCATTTGAAGCCAGACTACTCTACATTAAAGTGTCATTCCA		Mm.332053	mm|4qE2	GO:0008150|GO:0003674|GO:0005575
A_52_P135155	2.68966	1.42742	2.68966	up	5.26245	3.83503	Tpcn2	Mus musculus two pore segment channel 2 (Tpcn2), mRNA [NM_146206]	FALSE	233979	NM_146206	two pore segment channel 2	chr7	152441426	152441831	-	NM_146206	ENSMUST00000058022	TGTCCTCTGTTATCTGGATCAACCTGTTTCTGGCTCTTCTTCTGGAGAACTTTCTCCACA	TC1605983	Mm.102235	mm|7qF5	GO:0086010|GO:0005886|GO:0005765|GO:0005764|GO:0005829|GO:0042802|GO:0005622|GO:0006939|GO:0072345|GO:0006810|GO:0006816|GO:0034765|GO:0006811|GO:0005262|GO:0005244|GO:0051209|GO:0005245|GO:0019901|GO:0005623|GO:0006874|GO:0055085|GO:0016020|GO:0070588|GO:0016021|GO:0005216|GO:0010008
A_55_P2297867	2.68889	1.42701	2.68889	up	4.66606	3.23905	C85181	H3050G03-5 NIA Mouse 15K cDNA Clone Set Mus musculus cDNA clone H3050G03 5', mRNA sequence [BG080185]	FALSE	97613	BG080185	expressed sequence C85181	chrX	131544251	131544310	+			CCCAAACCCCTTAGAACTCCAATATTTTATGTTCATTTCCCTGCCTTTAAAACATACAAA	TC1647552	Mm.436984	mm|XqE3
A_52_P205522	2.68782	1.42644	2.68782	up	5.93927	4.51283	Ttf1	Mus musculus transcription termination factor, RNA polymerase I (Ttf1), mRNA [NM_009442]	FALSE	22130	NM_009442	transcription termination factor, RNA polymerase I	chr2	28930315	28934954	+	NM_009442	ENSMUST00000122866	TGCAAAAGTAAGTGGACAGAGATTCTTACCAAAAGGATGACCCATGGTGGGTTCGTGTAT	TC1581543	Mm.252195	mm|2qA3	GO:0006353|GO:0005515|GO:0006355|GO:0003682|GO:0006363|GO:0006361|GO:0006338|GO:0005634|GO:0008156|GO:0003677|GO:0006351
A_51_P503494	2.68428	1.42454	2.68428	up	9.28974	7.86521	Arc	Mus musculus activity regulated cytoskeletal-associated protein (Arc), transcript variant 1, mRNA [NM_018790]	FALSE	11838	NM_018790	activity regulated cytoskeletal-associated protein	chr15	74499597	74499656	-	NM_018790	ENSMUST00000023268	GACCCTGGAGATCTCAAGAGAGTGTGGCTATCCCCTATTTTCACCAAGCCTTGAATATCC	TC1581396	Mm.491310	mm|15qD3	GO:0005515|GO:0030054|GO:0005886|GO:0045202|GO:0003779|GO:0007275|GO:0042995|GO:0031410|GO:0009952|GO:0015629|GO:0006897|GO:0005737|GO:0016477|GO:0007492|GO:0016020|GO:0045211|GO:0022604|GO:0007010|GO:0005856|GO:2000969|GO:0005768
A_65_P05631	2.68345	1.42409	2.68345	up	4.27702	2.85293	Nedd4	neural precursor cell expressed, developmentally down-regulated 4 [Source:MGI Symbol;Acc:MGI:97297] [ENSMUST00000184180]	FALSE	17999	AK137705	neural precursor cell expressed, developmentally down-regulated 4	chr9	72519360	72519419	+		ENSMUST00000184180	TCCGTTAGCAGATAATAACCAGCATAATCTCTGGTTACAGTAGAAAAAGGAGCTCTGAGT	TC1713632	Mm.279923	mm|9qD	GO:0005515|GO:0030948|GO:0070739|GO:0070738|GO:0045732|GO:0004842|GO:0070737|GO:0006513|GO:0016567|GO:0005886|GO:0016874|GO:0008766|GO:0048514|GO:0000151|GO:0050815|GO:0005829|GO:0050816|GO:0070534|GO:0005737|GO:0042787|GO:0007528|GO:0010766|GO:0070735|GO:0070736|GO:0070064|GO:0043773|GO:0043774|GO:0003197|GO:0000122|GO:0008022|GO:0003151|GO:0007399|GO:0048814|GO:0002250|GO:0005902|GO:0042110|GO:…
A_51_P461228	2.6827	1.42369	2.6827	up	4.97807	3.55438	Dtl	Mus musculus denticleless homolog (Drosophila) (Dtl), transcript variant 1, mRNA [NM_029766]	FALSE	76843	NM_029766	denticleless homolog (Drosophila)	chr1	193363084	193363143	-	NM_029766	ENSMUST00000195765	TGAACACTCAACTGAATTATAGATGCTAATCTGAAGTTCATTGAACTTGGGTCTACAAAG	NP798438	Mm.189102	mm|1qH6	GO:0000209|GO:0006511|GO:0004842|GO:0005813|GO:0006513|GO:0005694|GO:0031572|GO:0005730|GO:0005634|GO:0019985|GO:0006974|GO:0043231|GO:0006260|GO:0005737|GO:0016020|GO:0051726|GO:0031465|GO:0005654|GO:0031464|GO:0005856|GO:0009411
A_52_P149577	2.67772	1.421	2.67772	up	4.97346	3.55246	Rab25	Mus musculus RAB25, member RAS oncogene family (Rab25), mRNA [NM_016899]	FALSE	53868	NM_016899	RAB25, member RAS oncogene family	chr3	88346274	88346663	-	NM_016899	ENSMUST00000008745	CTCCACCAATGTTGAGCTAGCCTTCCAGACTGTCCTCAAAGAGATCTTTGCAAAGGTGTC	TC1579845	Mm.26994	mm|3qF1	GO:0003382|GO:0005515|GO:0008284|GO:0031268|GO:0005886|GO:0007264|GO:0003924|GO:0042995|GO:0031410|GO:0005525|GO:0006887|GO:0015031|GO:0006886|GO:0032402|GO:0031143|GO:0031489|GO:0016020|GO:0000166|GO:0006810|GO:0060627|GO:0032482|GO:0055037|GO:0010634|GO:0070062
A_66_P130105	2.67193	1.41788	2.67193	up	4.70817	3.29029		Mus musculus, clone IMAGE:6741648, mRNA. [BC048762]	FALSE		BC048762		chr13	24891641	24891700	-			TTTCACTTCGTGAAATCAAAATCTATTAGCTGCAATCACCCTTTATCCATAAGCCAAAGA		Mm.247423	mm|13qA3.1
A_55_P1969876	2.67072	1.41723	2.67072	up	4.66427	3.24704	Morf4l2	Mus musculus mortality factor 4 like 2 (Morf4l2), transcript variant 2, mRNA [NM_001168225]	FALSE	56397	NM_001168225	mortality factor 4 like 2	chrX	133275509	133275568	-	NM_001168225	ENSMUST00000113095	TAGTAGCTATCTCAGACGCGGATTCAGATGTGCCTAGTAAAATAGTGCGTGTGAGGCATT	TC1641923	Mm.27218	mm|XqF1	GO:0006355|GO:0006281|GO:0005730|GO:0005654|GO:0005634|GO:0040008|GO:0006974|GO:0006351|GO:0016568
A_51_P237512	2.66803	1.41578	2.66803	up	5.39923	3.98346	Ska2	Mus musculus spindle and kinetochore associated complex subunit 2 (Ska2), mRNA [NM_025377]	FALSE	66140	NM_025377	spindle and kinetochore associated complex subunit 2	chr11	86935819	86935878	+	NM_025377	ENSMUST00000020794	TTGTAAAATAATATTTATGTACATTTTGTTCAGTATGTAAATGGGCAAAATACTTGTATA	TC1577758	Mm.45008	mm|11qC	GO:0008017|GO:0031110|GO:0005694|GO:0005874|GO:0000940|GO:0005737|GO:0007049|GO:0007067|GO:0007059|GO:0000776|GO:0005876|GO:0005856|GO:0000090|GO:0000775|GO:0051301
A_55_P1992555	2.66556	1.41444	2.66556	up	7.66419	6.24975	Gys2	Mus musculus glycogen synthase 2 (Gys2), mRNA [NM_145572]	FALSE	232493	NM_145572	glycogen synthase 2	chr6	142371157	142371216	-	NM_145572	ENSMUST00000032371	GAGTCACCTTACTGTAACGGTACTTTTGTTGTCTAATTGGAAATTTCAATCTGTTAGAGA	TC1584260	Mm.275975	mm|6qG2	GO:0016757|GO:0005978|GO:0005977|GO:0043265|GO:0003824|GO:0004373|GO:0005536|GO:0005829|GO:0009749|GO:0005737|GO:0008152|GO:0030864|GO:0005856|GO:0005938|GO:0016740
A_55_P2006677	2.6652	1.41424	2.6652	up	4.34097	2.92672	LOC102642957	PREDICTED: Mus musculus uncharacterized LOC102642957 (LOC102642957), transcript variant X2, mRNA [XM_006543210]	FALSE	102642957	XM_006543210	uncharacterized LOC102642957	chr15	21889507	21889566	+	XM_006543210		AAACTAGTTGTCCTTTTCTAGTCTCTGTGTTGTTCTTAGTAAAACCATGGACAAAAACGA	TC1624999	Mm.425830	mm|15qA2
A_51_P443872	2.66454	1.41389	2.66454	up	5.86763	4.45374	Slu7	Mus musculus SLU7 splicing factor homolog (S. cerevisiae) (Slu7), transcript variant 1, mRNA [NM_148673]	FALSE	193116	NM_148673	SLU7 splicing factor homolog (S. cerevisiae)	chr11	43261377	43261436	+	NM_148673	ENSMUST00000020681	ATTGTGTTCTATCTCTACCTCGACATGGGTGGTTCAACACAAAGTCGGTTATTGGTGTCT	TC1574953	Mm.28200	mm|11qB1.1	GO:0006397|GO:0008380|GO:0030628|GO:0005634|GO:0071013|GO:0003676|GO:0006886|GO:0046872|GO:0000389|GO:0043231|GO:0034605|GO:0000386|GO:0005737|GO:0016607|GO:0016020|GO:0000375|GO:0000380|GO:0030532|GO:0005654|GO:0005681|GO:0008270
A_55_P2935550	2.66206	1.41254	2.66206	up	4.78584	3.3733	A330076C08Rik	Mus musculus adult male diencephalon cDNA, RIKEN full-length enriched library, clone:9330162J24 product:unclassifiable, full insert sequence. [AK136877]	FALSE	100503592	AK136877	RIKEN cDNA A330076C08 gene	chr13	44283922	44283981	-			TTCCTACCCCTGTCTTCTCCCCATGAAGAAGATCTGGGAGCTGAAATAAACCCTTTTCTT	TC1608540	Mm.488275	mm|13qA4
A_55_P2064038	2.65909	1.41093	2.65909	up	4.65639	3.24546		predicted gene 3307 [Source:MGI Symbol;Acc:MGI:3781485] [ENSMUST00000176164]	FALSE				chr7	70751126	70751185	+		ENSMUST00000176164	AATGAAAACCTACATCCTCACCACAATGCGGAGGCCAAAAAGAAGTTCAAGGACCCCAAT			mm|7qC
A_55_P1962094	2.65818	1.41044	2.65818	up	6.09827	4.68783		RIKEN cDNA C030048H21 gene [Source:MGI Symbol;Acc:MGI:1924731] [ENSMUST00000137586]	FALSE		XM_011239124		chr2	26107523	26107582	-	XM_011239124	ENSMUST00000137586	TTCTCCCTGGTCTGCTGCACTCGAGCTCTCTGGACCCTGGACATCAGAAAAACCCAACTG			mm|2qA3
A_52_P31543	2.65695	1.40977	2.65695	up	7.74984	6.34007	Btg2	Mus musculus B cell translocation gene 2, anti-proliferative (Btg2), mRNA [NM_007570]	FALSE	12227	NM_007570	B cell translocation gene 2, anti-proliferative	chr1	135972094	135972153	-	NM_007570	ENSMUST00000020692	TTAAATCTTCAATTCTTTACTGTCCTTGTTCACTTTAGAAATGACAAACCCTAGAGCTGG	TC1572527	Mm.392646	mm|1qE4	GO:0005515|GO:0008306|GO:0017148|GO:0021542|GO:0043066|GO:0006355|GO:2000178|GO:0008285|GO:0006366|GO:0021954|GO:0060213|GO:0000122|GO:0035914|GO:0009952|GO:0031175|GO:0006351|GO:0006974|GO:0001078|GO:0043524|GO:0030182|GO:0006479|GO:0070062
A_55_P2555376	2.64477	1.40314	2.64477	up	4.36773	2.96459	Gm16876	PREDICTED: Mus musculus predicted gene, 16876 (Gm16876), ncRNA [XR_871003]	FALSE	102638151	XR_871003	predicted gene, 16876	chr12	92924993	92925052	+	XR_871003		GTAGGCTCAATTTTAGAGAAATGGTTTGCTCAGCTGTCTCCCACAGCCTATGGACTATAT	TC1619294	Mm.428019	mm|12qD3
A_55_P2001274	2.64414	1.4028	2.64414	up	5.15821	3.7554		immunoglobulin heavy variable 1-62-3 [Source:MGI Symbol;Acc:MGI:3648544] [ENSMUST00000103532]	FALSE		AY114394		chr12	116699334	116699393	-		ENSMUST00000103532	GAAGCAGAGGCCTGGACGAGGCCTTGAGTGGATTGGAAGGATTGATCCTAATAGTGGTGG	NP164116	Mm.304472	mm|12qF2
A_51_P172155	2.64146	1.40133	2.64146	up	7.97999	6.57866	Hal	Mus musculus histidine ammonia lyase (Hal), mRNA [NM_010401]	FALSE	15109	NM_010401	histidine ammonia lyase	chr10	92979135	92979194	+	NM_010401	ENSMUST00000016031	GAGAGAGTCTCAGGAACTGCCTGTAATGTGTAAAACTCATCTCTTTTCAAACATACTCTG	TC1579640	Mm.13000	mm|10qC2	GO:0005737|GO:0009058|GO:0006547|GO:0006548|GO:0004397|GO:0003824|GO:0016829|GO:0016841
A_51_P430014	2.63735	1.39909	2.63735	up	4.21452	2.81543	Ptafr	Mus musculus platelet-activating factor receptor (Ptafr), mRNA [NM_001081211]	FALSE	19204	NM_001081211	platelet-activating factor receptor	chr4	132136231	132136290	+	NM_001081211	ENSMUST00000070690	TGAAAAATTAATCTCTGCTTATTAAAGCCAGATCCAGAGCCTTCTCTTCAATGGACCTCA	TC1586139	Mm.89389	mm|4qD2.3	GO:0043315|GO:0005886|GO:0060732|GO:0001875|GO:0045776|GO:0001816|GO:0043231|GO:0045056|GO:0002221|GO:0005543|GO:0004992|GO:0006954|GO:0032959|GO:0045907|GO:0006935|GO:0045987|GO:0045909|GO:0032496|GO:0004871|GO:0031663|GO:0051019|GO:0045410|GO:0006357|GO:0007567|GO:0032760|GO:0004930|GO:0048015|GO:0045727|GO:0002693|GO:0048661|GO:0010863|GO:0001530|GO:0007165|GO:0007186|GO:0016020|GO:0045028|GO:…
A_55_P2233462	2.63253	1.39645	2.63253	up	4.31801	2.92156	2700022O18Rik	Mus musculus 11 days embryo whole body cDNA, RIKEN full-length enriched library, clone:2700022O18 product:unclassifiable, full insert sequence. [AK012274]	FALSE	72591	AK012274	RIKEN cDNA 2700022O18 gene	chr14	57285951	57286010	-			AATTAGACTCCATTTCCACAACAAAAGGAGACAACCCTAACTTACAACCAGCCATTAAGC	TC1604045	Mm.86917	mm|14qC3
A_55_P2042788	2.63227	1.39631	2.63227	up	4.24681	2.8505		CJ236604 RIKEN full-length enriched mouse cDNA library, pooled tissue 10 Mus musculus cDNA clone K630118A04 3', mRNA sequence [CJ236604]	FALSE		CJ236604		chrX	53701902	53701961	+			GATAAATAAATACCGCAATGCTGGGCACATAGATGCTGCTAAATAAATATTGGTTGAATG		Mm.388147	mm|XqA5
A_51_P144180	2.631	1.39561	2.631	up	5.64522	4.24961	Ifnb1	Mus musculus interferon beta 1, fibroblast (Ifnb1), mRNA [NM_010510]	FALSE	15977	NM_010510	interferon beta 1, fibroblast	chr4	88168023	88168082	-	NM_010510	ENSMUST00000055671	TTTAAGCATCAGAGGCGGACTCTGGGACTGGTAGTGAATCTACTGCATTTGAAAGGTCAA	TC1595278	Mm.1245	mm|4qC4	GO:2000552|GO:0035458|GO:0005132|GO:2001235|GO:0019221|GO:0033141|GO:0005615|GO:0051607|GO:0060337|GO:0042100|GO:0006959|GO:0045944|GO:0030183|GO:0045581|GO:0002286|GO:0042742|GO:0002323|GO:0045071|GO:0006952|GO:0005576|GO:0005125|GO:0005126|GO:0002250|GO:0002312|GO:0043330|GO:0071549
A_51_P461716	2.62979	1.39495	2.62979	up	4.71663	3.32168	G2e3	Mus musculus G2/M-phase specific E3 ubiquitin ligase (G2e3), transcript variant 1, mRNA [NM_001015099]	FALSE	217558	NM_001015099	G2/M-phase specific E3 ubiquitin ligase	chr12	52473777	52473836	+	NM_001015099	ENSMUST00000152236	ACAAAATTTATAACTTTCTCATAAAGGGATGGTTTGGCTTCCGAACCACTGAAGGTTTGG	NP737054	Mm.253264	mm|12qC1	GO:0000209|GO:0070739|GO:0070738|GO:0004842|GO:0070737|GO:0043773|GO:0043774|GO:0016874|GO:0001824|GO:0008766|GO:0006915|GO:0005634|GO:0007275|GO:2001243|GO:0046872|GO:0005737|GO:0070740|GO:0018169|GO:0008270|GO:0070735|GO:0070736
A_55_P2921709	2.62821	1.39408	2.62821	up	4.85018	3.45609	Acacb	acetyl-Coenzyme A carboxylase beta [Source:MGI Symbol;Acc:MGI:2140940] [ENSMUST00000102582]	FALSE	100705	XM_006530115	acetyl-Coenzyme A carboxylase beta	chr5	114596822	114615564	+	XM_006530115	ENSMUST00000102582	AAGTGTGAACACAGTTGCCTGAATGGTCTTGCTTCTCTTTCTGACTTGCCTGCTTTTCTC	TC1597671	Mm.484458	mm|5qF	GO:0006629|GO:0014070|GO:0016874|GO:0046322|GO:0060421|GO:0010884|GO:0005634|GO:2001295|GO:0003824|GO:0005524|GO:0006084|GO:0046872|GO:0005739|GO:0016020|GO:0000166|GO:0051289|GO:0008152|GO:0006631|GO:0009374|GO:0004075|GO:0006633|GO:0003989
A_51_P315941	2.62485	1.39223	2.62485	up	4.33469	2.94246	Prkd3	protein kinase D3 [Source:MGI Symbol;Acc:MGI:1922542] [ENSMUST00000146917]	FALSE	75292	AK016167	protein kinase D3	chr17	79371666	79371725	-		ENSMUST00000146917	TAATAAAGGCCACGGCAGGTCAGGAGCTCCATTCATGAAAGGTGGCCTTTCTTTAAATGT	TC1600186		mm|17qE3	GO:0005524|GO:0046872|GO:0035556|GO:0016310|GO:0005737|GO:0004672|GO:0000166|GO:0016020|GO:0004674|GO:0016301|GO:0005654|GO:0006468|GO:0004697|GO:0016740|GO:0016772
A_55_P2034710	2.62204	1.39069	2.62204	up	4.3511	2.96041	Clvs1	Mus musculus clavesin 1 (Clvs1), mRNA [NM_028940]	FALSE	74438	NM_028940	clavesin 1	chr4	9378771	9378830	+	NM_028940	ENSMUST00000038841	GAACACTGGATTGTATTGCCTTTGTCAGTAAGTTCCTCTGTTTAATAAATACTGAAGAAC	TC1582623	Mm.473368	mm|4qA1	GO:0005802|GO:0005622|GO:0005215|GO:0005794|GO:0016020|GO:0030136|GO:0080025|GO:0006810|GO:0031410|GO:0007040|GO:0008289|GO:0005768
A_51_P153734	2.61855	1.38877	2.61855	up	4.55442	3.16565	Kif23	Mus musculus 13 days embryo head cDNA, RIKEN full-length enriched library, clone:3110001D19 product:kinesin superfamily protein 23, full insert sequence. [AK013939]	FALSE	71819	AK013939	kinesin family member 23	chr9	61775096	61775155	-			GGTAATTGACGTGTATTTGTCCTATATTCAGTTTGGTTTCTCTAGGGAAAACAACTACTT			mm|9qB	GO:0008017|GO:0051256|GO:0072686|GO:0005634|GO:0000910|GO:0005737|GO:0000166|GO:0005856|GO:0016887|GO:0007018|GO:0005871|GO:0005813|GO:0000281|GO:0032467|GO:0005874|GO:0005819|GO:0030496|GO:0003777|GO:0005524|GO:0045171|GO:0007049|GO:0007067|GO:0005654|GO:0097149|GO:0005925|GO:0051301
A_55_P2028300	2.61693	1.38788	2.61693	up	7.03184	5.64396	Ppm1d	Mus musculus protein phosphatase 1D magnesium-dependent, delta isoform (Ppm1d), mRNA [NM_016910]	FALSE	53892	NM_016910	protein phosphatase 1D magnesium-dependent, delta isoform	chr11	85160442	85160501	+	NM_016910	ENSMUST00000020835	GTGAAGTTTTTCTTGCTATTTCAATAACAAATGGTGCTGCTAACACCCAACATTTCCTAA	TC1578698	Mm.45609	mm|11qC	GO:0009617|GO:0007049|GO:0035970|GO:0006470|GO:0016787|GO:0016311|GO:0000086|GO:0004724|GO:0004721|GO:0004722|GO:0003824|GO:0046872
A_52_P45797	2.61655	1.38767	2.61655	up	5.65875	4.27108	Trmt10a	Mus musculus tRNA methyltransferase 10A (Trmt10a), mRNA [NM_175389]	FALSE	108943	NM_175389	tRNA methyltransferase 10A	chr3	137820397	137820456	+	NM_175389	ENSMUST00000162864	GAGAACTACCAGTTGTTTGCTGGGCTCTACAATTCATTCCTTTTGGACAATGGAGTCTAT	TC1579131	Mm.471692	mm|3qG3	GO:0004809|GO:0008169|GO:0043782|GO:0008168|GO:0032259|GO:0016300|GO:0043833|GO:0009008|GO:0016436|GO:0008988|GO:0043791|GO:0043834|GO:0043770|GO:0009383|GO:0043777|GO:0043776|GO:0016205|GO:0008650|GO:0008174|GO:0008175|GO:0008170|GO:0008171|GO:0008172|GO:0008173|GO:0008649|GO:0034541|GO:0018423|GO:0043780|GO:0043827|GO:0008276|GO:0030792|GO:0018707|GO:0019702|GO:0030488|GO:0005634|GO:0016423|GO:…
A_30_P01018271	2.60865	1.3833	2.60865	up	4.54671	3.16341		lincRNA:chr14:99735346-99735699 reverse strand	FALSE				chr14	99735580	99735639	-			AACCGTGGCTCTCCTTGCGTTCACAGTCGCACCAAAACATTCTATCTAGGTTCCTGCCGC			mm|14qE2.2
A_66_P121202	2.60563	1.38163	2.60563	up	4.46056	3.07892		predicted gene 7485 [Source:MGI Symbol;Acc:MGI:3644059] [ENSMUST00000119502]	FALSE				chrX	115812339	115812398	-		ENSMUST00000119502	ACTGGAAACATTGTCAAATGTCTGCAGTCCTTTGGCACAGAAAGCAGCAAGACCAGACAT			mm|XqE1
A_55_P2090612	2.60418	1.38083	2.60418	up	4.4664	3.08558	Pilra	paired immunoglobin-like type 2 receptor alpha [Source:MGI Symbol;Acc:MGI:2450529] [ENSMUST00000110980]	FALSE	231805	AK041413	paired immunoglobin-like type 2 receptor alpha	chr5	138277047	138277106	-		ENSMUST00000110980	AACCCTTCACTCTCTTTCCTGTCCCACTAGCGTTAGGGACAGTCCTGCCTTGTGTCTCAG	TC1592525		mm|5qG2	GO:0005515|GO:0007165|GO:0016020|GO:0016021|GO:0070062
A_51_P145785	2.59815	1.37748	2.59815	up	10.694	9.31648	Ambp	Mus musculus alpha 1 microglobulin/bikunin (Ambp), mRNA [NM_007443]	FALSE	11699	NM_007443	alpha 1 microglobulin/bikunin	chr4	62804386	62804711	-	NM_007443	ENSMUST00000030041	CCCTGGTGATGGGTACGAGGAACTAATACGCAGTTGAAGGTGCCAGTCTGCAAGCCAGAG	TC1573006	Mm.2197	mm|4qB3	GO:0005886|GO:0009986|GO:0004867|GO:0010466|GO:0036094|GO:0072562|GO:0005576|GO:0030414|GO:0005615|GO:0042803|GO:0043231|GO:0010951|GO:0051604|GO:0018298|GO:0030163|GO:0019862|GO:0070062|GO:0020037
A_51_P441494	2.59732	1.37702	2.59732	up	4.85255	3.47552	BC100451	Mus musculus cDNA sequence BC100451 (BC100451), mRNA [NM_021440]	FALSE	58251	NM_021440	cDNA sequence BC100451	chr11	118193754	118193813	-	NM_021440	ENSMUST00000168100	GCAGATCTTAGAGCAAAACAAGTTACACCAGGAGTTTTTGGAAAAAGCCAGGAAACGCTT	TC1585830	Mm.439815	mm|11qE2	GO:0005515|GO:0008150|GO:0005929|GO:0031514|GO:0042995
A_52_P441340	2.59279	1.37451	2.59279	up	5.07862	3.70412	Map3k1	mitogen-activated protein kinase kinase kinase 1 [Source:MGI Symbol;Acc:MGI:1346872] [ENSMUST00000130594]	FALSE	26401		mitogen-activated protein kinase kinase kinase 1	chr13	112543822	112543881	-		ENSMUST00000130594	GCTTCACTTATGAATACTTTAGGTCTCTAAAAACAAACCACTCCTAATATAAAGCTACCC	TC1694697		mm|13qD2.2	GO:0005515|GO:0004842|GO:0030054|GO:0016567|GO:0046872|GO:0005622|GO:0004706|GO:0005737|GO:0008637|GO:0030838|GO:0000166|GO:0000165|GO:0016301|GO:0061029|GO:0043010|GO:0007179|GO:0005856|GO:0008432|GO:0004709|GO:0051019|GO:0016772|GO:0030334|GO:0003382|GO:0046625|GO:0019901|GO:0007254|GO:0031434|GO:0042981|GO:0007256|GO:0007257|GO:0005524|GO:0007346|GO:0016310|GO:0004672|GO:0016020|GO:0004674|GO:…
A_51_P374549	2.59178	1.37394	2.59178	up	4.5427	3.16876	Spata1	Mus musculus spermatogenesis associated 1 (Spata1), mRNA [NM_027617]	FALSE	70951	NM_027617	spermatogenesis associated 1	chr3	146120328	146120387	-	NM_027617	ENSMUST00000029839	AAAGAAAGTCACAGGCATCTGCGATCCCAGTGTAATTATAGCACCTTTTGTCTATGCGCT	TC1770327	Mm.383235	mm|3qH2	GO:0008150|GO:0003674|GO:0005575
A_55_P2054300	2.59078	1.37339	2.59078	up	8.79866	7.42527	Alg8	Mus musculus asparagine-linked glycosylation 8 (alpha-1,3-glucosyltransferase) (Alg8), mRNA [NM_199035]	FALSE	381903	NM_199035	asparagine-linked glycosylation 8 (alpha-1,3-glucosyltransferase)	chr7	104540582	104540641	+	NM_199035	ENSMUST00000098300	GCTGGTACTGACCATTGTTAGGATATAGTGCATAATTAGATTCTGTACCTAAGGAAATAT	TC1580179	Mm.279683	mm|7qE1	GO:0006490|GO:0016758|GO:0016020|GO:0000033|GO:0016757|GO:0005783|GO:0005789|GO:0042281|GO:0016021|GO:0006487|GO:0005575|GO:0016740
A_51_P450752	2.58995	1.37292	2.58995	up	7.07927	5.70635	Pla2g4b	Mus musculus phospholipase A2, group IVB (cytosolic) (Pla2g4b), mRNA [NM_145378]	FALSE	211429	NM_145378	phospholipase A2, group IVB (cytosolic)	chr2	119867611	119867670	+	NM_145378	ENSMUST00000126150	TCGTTAGAGACGGGACACTGTGACACGGAACATTTGACATGTTACAGGGGTGCTTATAAA	TC1607697	Mm.41467	mm|2qE5	GO:0004622|GO:0047498|GO:0004623|GO:0046475|GO:0005829
A_52_P61265	2.58049	1.36765	2.58049	up	4.34126	2.97362		Mus musculus, clone IMAGE:4006890, mRNA, partial cds. [BC012698]	FALSE		BC012698		chr15	99532016	99532075	-			ATGCGTTTTTTCCCGTGACTTTTCTCCAAAGAGTCCTGGATATTTGTTGCCATAGATAAC		Mm.411599	mm|15qF1
A_55_P2739222	2.57697	1.36567	2.57697	up	4.77762	3.41195	a	Mus musculus activated spleen cDNA, RIKEN full-length enriched library, clone:F830208D10 product:unclassifiable, full insert sequence. [AK172452]	FALSE	50518	AK172452	nonagouti	chr2	154856702	154856761	+			ATCAGTATGATGGATGAACTAATTACTTGGCCAACTCTCCTTTAGCTGCTGTCCCCTGGA		Mm.315593	mm|2qH1	GO:0005515|GO:0008343|GO:0032438|GO:0005102|GO:0005623|GO:0005576|GO:0006091|GO:0032402|GO:0040030|GO:0009755|GO:0042438|GO:0071514|GO:0031781|GO:0031782|GO:0043473|GO:0031779
A_55_P2934297	2.57602	1.36514	2.57602	up	6.14075	4.77561	Skil	Mus musculus SKI-like (Skil), transcript variant 3, mRNA [NM_001271772]	FALSE	20482	NM_001271772	SKI-like	chr3	30995904	30995963	+	NM_001271772	ENSMUST00000118204	CCAACCAAACTCAACCATTACACCGAACTTTGGACTTCTTGAATTGAGCTTTATTTTAAT	TC1596725	Mm.15406	mm|3qA3	GO:0005515|GO:0070306|GO:0006366|GO:0005634|GO:0046332|GO:0032403|GO:0070208|GO:0070207|GO:0005737|GO:0007050|GO:0007179|GO:0002260|GO:0030512|GO:0001669|GO:0003714|GO:0019904|GO:0001825|GO:0000122|GO:0070848|GO:0000978|GO:0001078|GO:0043234|GO:0007519|GO:0003682|GO:0016605|GO:0045596|GO:0050772
A_55_P2740048	2.57429	1.36417	2.57429	up	4.13027	2.76609	Slc38a10	Mus musculus solute carrier family 38, member 10 (Slc38a10), transcript variant 2, mRNA [NM_001164798]	FALSE	72055	NM_001164798	solute carrier family 38, member 10	chr11	119967789	119967848	-	NM_001164798	ENSMUST00000129128	CCTCCTGGACCACCAGGAAAAGCTGCTCGCAGTGATTGAGGAGCAGCACAAGGAGATCCG	TC1726006	Mm.253403	mm|11qE2	GO:0060348|GO:0003674|GO:0005794|GO:0016020|GO:0015171|GO:0006865|GO:0006810|GO:0016021|GO:0006814|GO:0003333|GO:0006811
A_51_P115335	2.57208	1.36294	2.57208	up	6.04865	4.68571	Trim63	tripartite motif-containing 63 [Source:MGI Symbol;Acc:MGI:2447992] [ENSMUST00000134164]	FALSE	433766	AK052911	tripartite motif-containing 63	chr4	133873219	133873278	+		ENSMUST00000134164	AAACAGACAAACAAACAAAAAACCGATCCAAATTAAAAGTGGGTCTTCCCACTTCAAATG		Mm.331961	mm|4qD3	GO:0010468|GO:0005515|GO:0070739|GO:0004842|GO:0070738|GO:0016567|GO:0070737|GO:0016874|GO:0008766|GO:0005634|GO:0046872|GO:0005622|GO:0005737|GO:0006936|GO:0014878|GO:0043292|GO:0070735|GO:0070736|GO:0043773|GO:0043774|GO:0014894|GO:0031432|GO:0070740|GO:0018169|GO:0008270|GO:0043161|GO:0071549
A_55_P2133767	2.5647	1.35879	2.5647	up	4.39711	3.03833	Usp36	Mus musculus ubiquitin specific peptidase 36 (Usp36), mRNA [NM_001033528]	FALSE	72344	NM_001033528	ubiquitin specific peptidase 36	chr11	118146245	118146304	-	NM_001033528	ENSMUST00000151433	AACGTGTTTTCCGAGTTGGCGCAGGGCTGCACAACCTGGGTAACACCTGCTTCCTCAACT	TC1585798	Mm.232293	mm|11qE2	GO:0004197|GO:0006511|GO:0016579|GO:0004843|GO:0016787|GO:0061136|GO:0006508|GO:0005730|GO:0043161|GO:0008233|GO:0005634|GO:0008234
A_55_P2775813	2.56306	1.35787	2.56306	up	4.35534	2.99747	Ccdc127	Mus musculus coiled-coil domain containing 127 (Ccdc127), transcript variant 3, mRNA [NM_001168658]	FALSE	67433	NM_001168658	coiled-coil domain containing 127	chr13	74503115	74503174	+	NM_001168658	ENSMUST00000022063	CTTGTTGGCGCTGAAATGGATAATTTGGCATCATATATCTCCCTATGTAATAAAGTTTGT		Mm.101586	mm|13qC1	GO:0008150|GO:0003674|GO:0005575
A_55_P2357860	2.56304	1.35785	2.56304	up	5.41278	4.05493	Atxn7l1	PREDICTED: Mus musculus ataxin 7-like 1 (Atxn7l1), transcript variant X2, mRNA [XM_006515124]	FALSE	380753	XM_006515124	ataxin 7-like 1	chr12	34061137	34061196	+	XM_006515124		CTATTGATACTCCCGTGGTTCAGCACCAGGTCTGGAAATATTCTCCCGTAAGTGATTGTA		Mm.352037	mm|12qA3	GO:0008150|GO:0003674|GO:0005575
A_51_P477540	2.55742	1.35469	2.55742	up	6.29971	4.94502	Lyzl4	Mus musculus lysozyme-like 4 (Lyzl4), mRNA [NM_026915]	FALSE	69032	NM_026915	lysozyme-like 4	chr9	121487028	121487087	-	NM_026915	ENSMUST00000077706	TCCTGTTTGCTGCTTCAATCCACCCAGTTACCTCACCACTGGCCAGCTCCAGGTGGAAAA	TC1595777	Mm.33351	mm|9qF4	GO:0008150|GO:0003674|GO:0003796|GO:0005634|GO:0005576
A_30_P01027891	2.55148	1.35133	2.55148	up	4.60349	3.25216		lincRNA:chrX:90997595-91009570 reverse strand	FALSE				chrX	91000639	91000698	-			TACCCTGGTAACCAGAACAATAAAATGGCAGTTGATCTTCCCAGCTCATTAGTGTGCTGT			mm|XqC3
A_55_P2038247	2.54951	1.35022	2.54951	up	4.32352	2.9733	Tyro3	Mus musculus TYRO3 protein tyrosine kinase 3 (Tyro3), transcript variant 2, mRNA [NM_001290800]	FALSE	22174	NM_001290800	TYRO3 protein tyrosine kinase 3	chr2	119643759	119643818	+	NM_001290800	ENSMUST00000110783	GCAGGCTCTTGCTGTTAGGAACATTTCTAAGCTATTAAGTTGCTGTTTCAAAACAAATAA	TC1577144	Mm.2901	mm|2qE5	GO:0005886|GO:0034122|GO:0060068|GO:0042698|GO:0005634|GO:0005635|GO:0007283|GO:0005622|GO:0043524|GO:0046777|GO:0000166|GO:0016301|GO:0034446|GO:0001779|GO:0007155|GO:0045824|GO:0016772|GO:0046982|GO:0005623|GO:0043277|GO:0030168|GO:0018108|GO:0005524|GO:0070527|GO:0016310|GO:0004672|GO:0016020|GO:0050728|GO:0043491|GO:0005789|GO:0051250|GO:0006468|GO:0004713|GO:0016021|GO:0021885|GO:0070050|GO:…
A_65_P17314	2.54117	1.34549	2.54117	up	4.86026	3.51476	Pias1	PREDICTED: Mus musculus protein inhibitor of activated STAT 1 (Pias1), transcript variant X1, mRNA [XM_006511302]	FALSE	56469	XM_006511302	protein inhibitor of activated STAT 1	chr9	62726344	62726403	-	XM_006511302		ACTTAAATCTGTGATAAAATGCCTTAAGACTTTCTCTCTTAGAATTTCCATACCGCATGC	TC1629740	Mm.491651	mm|9qB	GO:0005515|GO:0070739|GO:0070738|GO:0070737|GO:0016874|GO:0008766|GO:0032436|GO:0005634|GO:0046872|GO:0005622|GO:0000082|GO:0019789|GO:0042127|GO:0033235|GO:0051152|GO:0045444|GO:0070735|GO:0070736|GO:0031625|GO:0043066|GO:0006355|GO:0043773|GO:0043774|GO:0003714|GO:0016925|GO:0019904|GO:0000122|GO:0008022|GO:0065004|GO:0007259|GO:0003677|GO:0006351|GO:0016605|GO:0070740|GO:0018169|GO:0008270|GO:…
A_52_P102642	2.54108	1.34544	2.54108	up	6.71784	5.3724	Trmt1	Mus musculus tRNA methyltransferase 1 (Trmt1), transcript variant 1, mRNA [NM_198020]	FALSE	212528	NM_198020	tRNA methyltransferase 1	chr8	87214718	87214777	+	NM_198020	ENSMUST00000175980	CCAGGAGAGAAGGACTCAGAGAAAATAGCTGTGGACTTGTCTGATCAAGAAGAGGAAACA	NP1291084	Mm.275720	mm|8qC3	GO:0005739|GO:0004809|GO:0008150|GO:0000049|GO:0003723|GO:0008168|GO:0005634|GO:0005575|GO:0032259|GO:0046872|GO:0016740|GO:0008033
A_55_P2727424	2.53938	1.34447	2.53938	up	6.55767	5.2132	Med27	Mus musculus mediator complex subunit 27 (Med27), transcript variant 2, mRNA [NM_029615]	FALSE	68975	NM_029615	mediator complex subunit 27	chr2	29332996	29333055	+	NM_029615	ENSMUST00000113830	GGCAGCCCTGGTTCCTTCGGTGATTTGTTTAGTTTTAAATAATTTTCTGAGATTATATCA	TC1732602	Mm.330109	mm|2qB	GO:0005667|GO:0006355|GO:0005737|GO:0016567|GO:0006357|GO:0019827|GO:0016592|GO:0003713|GO:0005730|GO:0000151|GO:0005634|GO:0006351
A_66_P109754	2.53322	1.34097	2.53322	up	4.57918	3.23821		Mus musculus adult male testis cDNA, RIKEN full-length enriched library, clone:4930415E20 product:unclassifiable, full insert sequence. [AK132810]	FALSE		AK132810		chr15	78227008	78227067	+			AGGTCTGGGATCCATGGGGCCTGGTATTTGTTAGATAAGCACTCTTTCACTTATGAGGCC		Mm.232551	mm|15qE1
A_55_P2111603	2.53215	1.34036	2.53215	up	4.35329	3.01292	Gabpb1	GA repeat binding protein, beta 1 [Source:MGI Symbol;Acc:MGI:95611] [ENSMUST00000110425]	FALSE	14391	AK052828	GA repeat binding protein, beta 1	chr2	126453178	126453237	-		ENSMUST00000110425	CTGTTCTGTACTGAGGACTAGAATAACTGGTGATATGTGAAATAAAAATGTCTAGCAATC	TC1682794	Mm.293266	mm|2qF1	GO:0006355|GO:0046982|GO:0044212|GO:0045944|GO:0005634|GO:0006351
A_51_P151516	2.53081	1.3396	2.53081	up	5.13972	3.80012	B230208H11Rik	Mus musculus RIKEN cDNA B230208H11 gene (B230208H11Rik), transcript variant 1, long non-coding RNA [NR_038027]	FALSE	320273	NR_038027	RIKEN cDNA B230208H11 gene	chr10	12636532	12636591	-	NR_038027		CCTAGTTTTCCAGTGGCAGCACCTTCAAAGGCAGAATTGTGGGTAATTCCTTAAATAATG	TC1616222	Mm.417706	mm|10qA1	GO:0008150|GO:0003674|GO:0005575
A_55_P2159400	2.53047	1.33941	2.53047	up	4.99992	3.66051	Pfn2	profilin 2 [Source:MGI Symbol;Acc:MGI:97550] [ENSMUST00000122210]	FALSE	18645		profilin 2	chr3	57649392	57649451	-		ENSMUST00000122210	GGCCTCACTGTTCGCTGCAAAAGCAAACTAATGTGTAAATCATGTAACCACGAAGGAATA			mm|3qD	GO:0005515|GO:0030036|GO:2000300|GO:0050821|GO:0005546|GO:0003779|GO:0032781|GO:0003785|GO:1900028|GO:0033138|GO:0005737|GO:0030833|GO:0030838|GO:0043195|GO:0032233|GO:0051496|GO:0030837|GO:0005856|GO:0070062|GO:0000774|GO:0010633
A_51_P403393	2.52886	1.33849	2.52886	up	4.52051	3.18202	Tex43	Mus musculus testis expressed 43 (Tex43), mRNA [NM_026099]	FALSE	67343	NM_026099	testis expressed 43	chr18	56752109	56754130	+	NM_026099	ENSMUST00000035640	AAACATGAAATTCAGGAACGTGAATCTACAGCAAGCAGAAGCCTGTGGGATCTATGCTGG	TC1588547	Mm.87057	mm|18qD3	GO:0008150|GO:0003674|GO:0005575
A_55_P2035653	2.52808	1.33804	2.52808	up	4.25438	2.91633	Cep89	Mus musculus centrosomal protein 89 (Cep89), mRNA [NM_028120]	FALSE	72140	NM_028120	centrosomal protein 89	chr7	36188085	36188144	+	NM_028120	ENSMUST00000125041	TTCCCCAGCCTCGCCAGAGATCTCGGTCTGAGAGTGATGCCTCCGACATTGAAAAGGACA	NP718780	Mm.133263	mm|7qB2	GO:0005515|GO:0005813|GO:0005886|GO:0005814|GO:0031514|GO:0031513|GO:0035058|GO:0005739|GO:0042384|GO:0000922|GO:0005737|GO:0030030|GO:0005856
A_51_P477736	2.52459	1.33605	2.52459	up	4.27438	2.93834	4932415M13Rik	Mus musculus RIKEN cDNA 4932415M13 gene (4932415M13Rik), long non-coding RNA [NR_073205]	FALSE	211496	NR_073205	RIKEN cDNA 4932415M13 gene	chr17	53872794	53872853	+	NR_073205		GGAGCATGGATTTCGGAGTGGTGTTTCTGTTGCTCGAAGAGGAACATCCAGAGTTTTTAA	TC1592548	Mm.251553	mm|17qC	GO:0035556|GO:0008150|GO:0003674|GO:0005737|GO:0004674|GO:0006468|GO:0005575
A_52_P331212	2.5227	1.33497	2.5227	up	5.93514	4.60018	Cspp1	Mus musculus centrosome and spindle pole associated protein 1 (Cspp1), mRNA [NM_026493]	FALSE	211660	NM_026493	centrosome and spindle pole associated protein 1	chr1	10126235	10126294	+	NM_026493	ENSMUST00000071087	CTCTCGGATCCCGTAGTGCCTTTTACAGTGGAACGTTCACCTGTATCTTGAATACTATGT	TC1644553	Mm.244046	mm|1qA2	GO:0005515|GO:0005813|GO:0005737|GO:0000922|GO:0032467|GO:0005874|GO:0005819|GO:0051781|GO:0005654|GO:0005856
A_55_P1962289	2.52269	1.33496	2.52269	up	4.53375	3.19879		Mus musculus NOD-derived CD11c +ve dendritic cells cDNA, RIKEN full-length enriched library, clone:F630106H11 product:Hypothetical BTB/POZ domain/Kelch repeat/K+ channel tetramerisation domain containing protein (Fragment) homolog [Mus musculus], full insert sequence. [AK170517]	FALSE		AK170517		chr16	20099659	20099718	+			CTTACCTGGAAAATTTAGGACAGCTCTTTTATCAAATATGTAAGTGTGGACTCTGTAATG	TC1615033	Mm.392914	mm|16qA3
A_66_P137441	2.52136	1.3342	2.52136	up	4.49969	3.16549	Agtr1b	Mus musculus angiotensin II receptor, type 1b (Agtr1b), mRNA [NM_175086]	FALSE	11608	NM_175086	angiotensin II receptor, type 1b	chr3	20214111	20214170	-	NM_175086	ENSMUST00000163776	GCTTGAAGCAGAGAAAGGACTCTGGACTGTACATGGTTTATAAAGTGCTAAACAAAACTA	NP1484344	Mm.134863	mm|3qA2	GO:0043627|GO:0004945|GO:0005886|GO:0043621|GO:0007204|GO:0005829|GO:0001991|GO:0019229|GO:0016323|GO:0043524|GO:0006954|GO:0004871|GO:0090190|GO:0012506|GO:0001568|GO:0004930|GO:0001822|GO:0002035|GO:0031983|GO:0007165|GO:0007186|GO:0016020|GO:0042756|GO:0016021|GO:0017046|GO:0001596|GO:0071549
A_55_P2032730	2.5156	1.3309	2.5156	up	5.64949	4.31858	Gm7903	Mus musculus predicted gene 7903 (Gm7903), mRNA [NM_001242937]	FALSE	666040	NM_001242937	predicted gene 7903	chrX	131917873	131917932	+	NM_001242937	ENSMUST00000180198	TTCCTTGCTTTCATCTGATTTGAAAATAATCTATCCTCAGGAATGATTAAAACATTTTTC		Mm.271555	mm|XqF1	GO:0008150|GO:0003674|GO:0005575
A_55_P2079329	2.5123	1.32901	2.5123	up	4.82447	3.49546	Zfp382	Mus musculus zinc finger protein 382 (Zfp382), mRNA [NM_001081007]	FALSE	233060	NM_001081007	zinc finger protein 382	chr7	30919985	30920044	+	NM_001081007		GGCTTCATGTTTTAATCACTAGATTCAGTAGACTACACTGACCTCTGATAAAATGCTATA	TC1652099	Mm.443484	mm|7qB1	GO:0005622|GO:0006355|GO:0005634|GO:0003676|GO:0045892|GO:0003677|GO:0046872|GO:0006351
A_51_P129557	2.50477	1.32468	2.50477	up	5.93176	4.60708	Slc35a5	Mus musculus solute carrier family 35, member A5 (Slc35a5), mRNA [NM_028756]	FALSE	74102	NM_028756	solute carrier family 35, member A5	chr16	45141137	45141196	-	NM_028756	ENSMUST00000023344	GGCAGATAATTATAATGTAAGAAAATAGAGTGATTTGTTCCAGGTCTTATAGCTGAAGGG	TC1574866	Mm.264984	mm|16qB5	GO:0008150|GO:0003674|GO:0015780|GO:0016020|GO:0005338|GO:0000139|GO:0006810|GO:0008643|GO:0005351|GO:0016021
A_52_P674053	2.50285	1.32357	2.50285	up	4.36226	3.03869	Nsmaf	Mus musculus neutral sphingomyelinase (N-SMase) activation associated factor (Nsmaf), mRNA [NM_010945]	FALSE	18201	NM_010945	neutral sphingomyelinase (N-SMase) activation associated factor	chr4	6362233	6365001	-	NM_010945	ENSMUST00000156283	AGGCAAAATCATGGGGTATTTCACTCATTTTCAGTCAGATATACTTTATTAAGGAGCACA	TC1760826	Mm.3059	mm|4qA1	GO:0005622|GO:0016230|GO:0043065|GO:0005543|GO:0016197|GO:0005123|GO:0043085|GO:0019898|GO:0012505
A_66_P121785	2.50141	1.32274	2.50141	up	4.90717	3.58443	Gm41781	PREDICTED: Mus musculus formin-like protein 5 (LOC105246497), mRNA [XM_011247066]	FALSE	105246497	XM_011247066	predicted gene, 41781	chr18	73975556	73975615	+	XM_011247066		CAGGAGAGTAGAGACCACAAGAAACCCTAGCTCCGTCGCTTTTGGAGCGCCGTATTTTTC	TC1717752	Mm.396190	mm|18qE2
A_51_P444468	2.49077	1.31659	2.49077	up	4.90171	3.58512	Rnf219	PREDICTED: Mus musculus ring finger protein 219 (Rnf219), transcript variant X1, mRNA [XM_011245206]	FALSE	72486	XM_011245206	ring finger protein 219	chr14	104901933	104901992	-	XM_011245206		AGAAAGGATCTCATTCCTTACTTTTTCTTTTTCTGCCTTTGATGTATAAAAATACTGTTT	TC1593795	Mm.291811	mm|14qE2.3	GO:0048026|GO:0003674|GO:0008270|GO:0005575|GO:0046872
A_30_P01027000	2.48962	1.31593	2.48962	up	4.45112	3.13519		lincRNA:chr8:59994102-59994797 forward strand	FALSE				chr8	59994598	59994657	+			CCTTTGCTATTTTCTCCCAAACCTGTACTTGAAGTTTGTTAGAAAGCTACACTAAGTAAT			mm|8qB2
A_30_P01028592	2.48487	1.31317	2.48487	up	5.5394	4.22622		lincRNA:chr8:123901815-123902167 reverse strand	FALSE				chr8	123901918	123901977	-			ATGGCTGACTCTCCCCCTGGCCAGGCAGCCTGGTGAGCTAGAACACCTGTCTTCTCAGCT			mm|8qE1
A_30_P01019241	2.48196	1.31148	2.48196	up	5.58776	4.27628		lincRNA:chr2:154235540-154248551 forward strand	FALSE				chr2	154246149	154246208	+			TTTTTGGAAATCTTTTTGGAGCTCAGCCTGAAGGGTATCTCCCCAGGCCCTTTATTGGTT			mm|2qH1
A_52_P490310	2.4803	1.31051	2.4803	up	4.69694	3.38643	Proser3	Mus musculus proline and serine rich 3 (Proser3), mRNA [NM_183321]	FALSE	333193	NM_183321	proline and serine rich 3	chr7	31325047	31325106	-	NM_183321	ENSMUST00000062708	ACAGCTCCAAAGGCATCCACTCTGTTAGAGGTCCAACCACGTGAATTCAAGATGTCTGCA	TC1589476	Mm.389863	mm|7qB1	GO:0008150|GO:0003674|GO:0005575
A_30_P01028249	2.47599	1.308	2.47599	up	5.40567	4.09766		lincRNA:chr15:59130091-59131239 reverse strand	FALSE				chr15	59130229	59130288	-			AGTGTGTCCCTCTTCATCTTGACTATACATTCCTCAGGGATTTGCTAATTTAGCTTTTTT			mm|15qD1
A_55_P2105351	2.45604	1.29633	2.45604	up	4.6411	3.34477	Tmed5	Mus musculus 7 days neonate cerebellum cDNA, RIKEN full-length enriched library, clone:A730041D04 product:hypothetical protein, full insert sequence. [AK042931]	FALSE	73130	AK042931	transmembrane emp24 protein transport domain containing 5	chr5	108548334	108548393	-			GCTTCGACCTCAGGAGTGCTGGAATTAAAAACATATGTCACCACACCCAGCAAAACCTAA	TC1591436	Mm.363960	mm|5qF	GO:0005801|GO:0003674|GO:0005793|GO:0005794|GO:0016020|GO:0005783|GO:0090161|GO:0006810|GO:0016021|GO:0015031|GO:0070971
A_55_P2030282	2.45567	1.29612	2.45567	up	5.34317	4.04705	Gm3383	Mus musculus predicted gene 3383 (Gm3383), transcript variant 1, mRNA [NM_001291093]	FALSE	100041515	NM_001291093	predicted gene 3383	chr14	5681915	5681974	+	NM_001291093	ENSMUST00000170738	GTCCTTCATACATTCAGTATGGAGAGTTTGTCCAACTGTCTGGATAGGAACTTAATGATG	TC1578576	Mm.449725	mm|14qA1
A_30_P01022352	2.45496	1.2957	2.45496	up	4.26479	2.96909		lincRNA:chr11:22510175-22522025 forward strand	FALSE				chr11	22518613	22518672	+			CCAGGGAGTTTTATCTGCCATCTCCTGAGCTTTAAAATATTGCTGGCAAATTCTTAGATA			mm|11qA3.2
A_66_P136328	2.4548	1.29561	2.4548	up	5.22854	3.93293	Hsh2d	Mus musculus activated spleen cDNA, RIKEN full-length enriched library, clone:F830112C01 product:hematopoietic SH2 domain containing, full insert sequence. [AK157000]	FALSE	209488	AK157000	hematopoietic SH2 domain containing	chr8	74725092	74725151	+			TGGGATCCATATCTCACTTTCAGCCACATTCAATTGAAAATATTTTTATGAGGCTGGAGA	TC1648494	Mm.157431	mm|8qB3.3	GO:0005739|GO:0042110|GO:0005737|GO:0051902|GO:0005070|GO:0002903|GO:0009967|GO:0005829
A_51_P202440	2.45362	1.29491	2.45362	up	5.83727	4.54236	Rarb	Mus musculus retinoic acid receptor, beta (Rarb), transcript variant beta2, mRNA [NM_011243]	FALSE	218772	NM_011243	retinoic acid receptor, beta	chr14	17263511	17263570	-	NM_011243	ENSMUST00000063750	AATGAGTGGTTGACAGACTCAAGTGTCGGCTTCTGAGTTCTCATGTAAGCACTAGTGGAA	TC1578567	Mm.259318	mm|14qA2	GO:0001657|GO:0003417|GO:0008284|GO:0003700|GO:0008285|GO:0060041|GO:0006366|GO:0055012|GO:0003707|GO:0005634|GO:0003708|GO:0032403|GO:0046872|GO:0046965|GO:0043068|GO:0002068|GO:0035264|GO:0045944|GO:0008144|GO:0043401|GO:0031641|GO:0032331|GO:0048048|GO:0022008|GO:0003406|GO:0043066|GO:0006355|GO:0043065|GO:0000977|GO:0006357|GO:0048566|GO:0000122|GO:0003677|GO:0006351|GO:0048384|GO:0043565|GO:…
A_51_P218009	2.4532	1.29467	2.4532	up	5.98329	4.68863	Efna5	Mus musculus ephrin A5 (Efna5), transcript variant 2, mRNA [NM_010109]	FALSE	13640	NM_010109	ephrin A5	chr17	63000207	63000266	-	NM_010109	ENSMUST00000078839	TCGGAAAAATTCCAGCTCTTCACTCCCTTTTCTTTAGGATTTGAATTCAGGCCAGGCCGA	TC1750802	Mm.401670	mm|17qE1.1	GO:0005515|GO:0031290|GO:0022407|GO:0048013|GO:0005886|GO:0050919|GO:0050731|GO:0007275|GO:0031225|GO:0051893|GO:0031362|GO:0043087|GO:0030154|GO:0007399|GO:0070507|GO:0045499|GO:0046875|GO:0016020|GO:0007411|GO:0007420|GO:0032956|GO:0046658|GO:0061178
A_65_P03874	2.45242	1.29421	2.45242	up	5.62526	4.33105	Nav2	Mus musculus neuron navigator 2 (Nav2), transcript variant 1, mRNA [NM_175272]	FALSE	78286	NM_175272	neuron navigator 2	chr7	56865220	56865279	+	NM_175272	ENSMUST00000064395	TCTAGCCATTTTTAAAGAGAAAACTAGGAATTGAGTATTTTGTGTACGGTATGTTCCCCA	TC1666676	Mm.333881	mm|7qB5	GO:0007608|GO:0021554|GO:0007605|GO:0005578|GO:0007626|GO:0005654|GO:0021564|GO:0005614|GO:0008201|GO:0003025|GO:0021563|GO:0007399
A_52_P440265	2.45196	1.29394	2.45196	up	4.54919	3.25526	LOC102631977	PREDICTED: Mus musculus uncharacterized LOC102631977 (LOC102631977), transcript variant X1, ncRNA [XR_406167]	FALSE	102631977	XR_406167	uncharacterized LOC102631977	chr4	151237336	151237395	+	XR_406167		AATCCTAACAACGTGTGGTCTTCTTATGATGGTCACCGTTGAGAATTGCTTAGGTTGTTC			mm|4qE2
A_51_P241117	2.45169	1.29378	2.45169	up	4.91679	3.62302	Banf2	Mus musculus barrier to autointegration factor 2 (Banf2), transcript variant 1, mRNA [NM_207275]	FALSE	403171	NM_207275	barrier to autointegration factor 2	chr2	143899643	143899702	+	NM_207275	ENSMUST00000037722	CCTATAGATATCTCTGGCCTGGCAGCTCTACCTCAGATAAAGGCTACCCATGCTACCTAC	TC1590222	Mm.389362	mm|2qG1	GO:0008150|GO:0003674|GO:0005737|GO:0005634|GO:0003677
A_51_P264487	2.4491	1.29225	2.4491	up	5.10524	3.81299	Ppp1r3f	Mus musculus protein phosphatase 1, regulatory (inhibitor) subunit 3F (Ppp1r3f), transcript variant 2, mRNA [NM_138605]	FALSE	54646	NM_138605	protein phosphatase 1, regulatory (inhibitor) subunit 3F	chrX	7136254	7136313	-	NM_138605	ENSMUST00000115742	GAGTACATATTATTATATGCCACAATAGAGCTCTATGAGAAATGATGTGTCTTGCTGTGC	TC1584858	Mm.148163	mm|XqA1.1	GO:0005979|GO:0016020|GO:2001069|GO:2000465|GO:0019903|GO:0016021
A_51_P434776	2.44894	1.29216	2.44894	up	5.89776	4.6056	Jmjd8	Mus musculus jumonji domain containing 8 (Jmjd8), mRNA [NM_028101]	FALSE	72106	NM_028101	jumonji domain containing 8	chr17	25968309	25968368	+	NM_028101	ENSMUST00000026832	TTCTGCAGAGTTGAGTGCCATGTGTGGGCAACTCCTGTCTCCACACAGACACACACACTC	TC1577875	Mm.277599	mm|17qA3.3	GO:0008150|GO:0003674|GO:0070062
A_51_P150302	2.44751	1.29132	2.44751	up	7.99565	6.70434	Crtam	Mus musculus cytotoxic and regulatory T cell molecule (Crtam), transcript variant 2, mRNA [NM_019465]	FALSE	54698	NM_019465	cytotoxic and regulatory T cell molecule	chr9	40781010	40781069	-	NM_019465	ENSMUST00000180384	TGACAAGAGGCTTCCTGACTAACCATGAGCCAACCTGACAGGCCACTTTTATCCTAATTA	TC1637900	Mm.42791	mm|9qA5.1	GO:0005515|GO:0008037|GO:0005886|GO:0005102|GO:0050715|GO:0051606|GO:0016020|GO:0005887|GO:0045954|GO:0002860|GO:0002355|GO:0016021|GO:0002376
A_52_P408641	2.44299	1.28865	2.44299	up	4.54516	3.25651	Huwe1	Mus musculus HECT, UBA and WWE domain containing 1 (Huwe1), mRNA [NM_021523]	FALSE	59026	NM_021523	HECT, UBA and WWE domain containing 1	chrX	148355931	148356903	+	NM_021523	ENSMUST00000133051	CATCTGGGTTATACCCTCTGTAAACAGATAGGTACCCTACTCGCTGAACTACGGGAATAT	TC1612047	Mm.27372	mm|XqF3	GO:0070739|GO:0004842|GO:0070738|GO:0006513|GO:0070737|GO:0016874|GO:0008766|GO:0005634|GO:0030154|GO:0005737|GO:0042787|GO:0070735|GO:0070736|GO:0070062|GO:0000209|GO:0043773|GO:0016574|GO:0043774|GO:0003677|GO:0006974|GO:0006281|GO:0016020|GO:0006284|GO:0070740|GO:0018169|GO:0005654
A_55_P2733727	2.44034	1.28708	2.44034	up	5.53519	4.24811	Fam173a	PREDICTED: Mus musculus family with sequence similarity 173, member A (Fam173a), transcript variant X2, mRNA [XM_011246360]	FALSE	214917	XM_011246360	family with sequence similarity 173, member A	chr17	25927025	25927083	-	XM_011246360		TCCTCAGTTTCAAGATTTCCTGCTTGTACCTGATTGGAATGATAAATCACTTGTCTGGCG	TC1606254	Mm.26783	mm|17qA3.3	GO:0008150|GO:0003674|GO:0016020|GO:0016021|GO:0005575
A_51_P316553	2.43575	1.28437	2.43575	up	5.35635	4.07198	Kdr	Mus musculus kinase insert domain protein receptor (Kdr), mRNA [NM_010612]	FALSE	16542	NM_010612	kinase insert domain protein receptor	chr5	76329309	76329368	-	NM_010612	ENSMUST00000113516	CTACTGTATCCTTTAGAATTTTAACCTATAAAACTATGTCTACTGGTTTCTGCCTGTGTG		Mm.285	mm|5qC3.3	GO:0005515|GO:0035584|GO:0030054|GO:0003416|GO:0008360|GO:0030154|GO:0043524|GO:0000166|GO:0016301|GO:0043025|GO:0043129|GO:0038084|GO:0038083|GO:0001945|GO:0038085|GO:0016772|GO:0030335|GO:0005794|GO:0009986|GO:0018108|GO:0007275|GO:0014068|GO:0010595|GO:0016310|GO:0045165|GO:0005178|GO:0005887|GO:0045121|GO:0009897|GO:0043005|GO:0030949|GO:0035924|GO:0008284|GO:0032008|GO:0005886|GO:0030324|GO:…
A_51_P516133	2.43544	1.28418	2.43544	up	11.5497	10.2655	Hist1h1c	histone cluster 1, H1c [Source:MGI Symbol;Acc:MGI:1931526] [ENSMUST00000040914]	FALSE	50708	AK216922	histone cluster 1, H1c	chr13	23832018	23832077	+		ENSMUST00000040914	TACACTTGCTTTGCCTTATTTTGATCAGCATAGTTGTAGATTAACTTTGTTTTGCCTCAG	TC1644705	Mm.193539	mm|13qA3.1	GO:0005515|GO:0005719|GO:0005694|GO:0006334|GO:0035327|GO:0016584|GO:0005634|GO:0000122|GO:0000786|GO:0003677|GO:0031490
A_52_P228667	2.43302	1.28275	2.43302	up	4.2747	2.99196	A930004D18Rik	Mus musculus RIKEN cDNA A930004D18 gene (A930004D18Rik), transcript variant 1, long non-coding RNA [NR_028376]	FALSE	77940	NR_028376	RIKEN cDNA A930004D18 gene	chr2	17946831	17946890	-	NR_028376	ENSMUST00000066163	GTTTTCACTCAAGTTGGAGACCTACCTTGTTTTTGCTTGTATGCACTTTATTAAAGATCA	TC1582147	Mm.272221	mm|2qA3	GO:0008150|GO:0003674|GO:0005575
A_66_P107946	2.43279	1.28261	2.43279	up	5.19887	3.91626	Plxdc1	plexin domain containing 1 [Source:MGI Symbol;Acc:MGI:1919574] [ENSMUST00000141708]	FALSE	72324	AK040620	plexin domain containing 1	chr11	97798274	97798333	-		ENSMUST00000141708	CACTGTTCAAATCTCAGCCCTCATAGTAGCTAACCAGCTGCAATTCCAGCTCCAAGGATC	TC1622896		mm|11qD	GO:0043235|GO:0005515|GO:0005737|GO:0030054|GO:0016020|GO:0005886|GO:0043025|GO:0016021|GO:0005923|GO:0030425
A_52_P667923	2.43212	1.28222	2.43212	up	8.26927	6.98705	Hspa4l	Mus musculus heat shock protein 4 like (Hspa4l), mRNA [NM_011020]	FALSE	18415	NM_011020	heat shock protein 4 like	chr3	40593366	40593425	+	NM_011020	ENSMUST00000108086	CCGGTACACACAACATATGTTCAGTTGTTCTTAACTACTTTTGTCATTTGTTTTTTGGAG	TC1721663	Mm.39330	mm|3qB	GO:0006986|GO:0005515|GO:0005737|GO:0000166|GO:0006457|GO:0005634|GO:0005524|GO:0005829
A_65_P19422	2.43086	1.28147	2.43086	up	4.51953	3.23806	Snhg4	Mus musculus small nucleolar RNA host gene 4 (Snhg4), long non-coding RNA [NR_038073]	FALSE	100503380	NR_038073	small nucleolar RNA host gene 4	chr18	35717555	35717614	+	NR_038073		TGGCATTTTCAGAGTCAACATTCCCAAGTATTTGAAAGTTTGAAAATTTCCCAAAGGACA		Mm.482118	mm|18qB2
A_51_P303620	2.42761	1.27953	2.42761	up	4.11557	2.83604	Whrn	Mus musculus whirlin (Whrn), transcript variant 2, mRNA [NM_001008791]	FALSE	73750	NM_001008791	whirlin	chr4	63075979	63076038	-	NM_001008791	ENSMUST00000084510	TATCCCAGAGGCCTTGCAGGCGACCAGCAATGTCAGTGTATTTATATACAGAGCTTATGA	NP1398818	Mm.300397	mm|4qC1	GO:0005515|GO:0030424|GO:0060122|GO:0002141|GO:0002142|GO:0007605|GO:0005884|GO:0045202|GO:0042995|GO:0030425|GO:0036064|GO:0042803|GO:0045184|GO:0005737|GO:0001895|GO:0043198|GO:0043025|GO:0046982|GO:0019904|GO:0032420|GO:0032421|GO:0032426|GO:0010628|GO:0005929|GO:0001917|GO:0016020|GO:0032391|GO:0050953
A_51_P276479	2.42729	1.27934	2.42729	up	4.66078	3.38144	4930486L24Rik	Mus musculus RIKEN cDNA 4930486L24 gene (4930486L24Rik), mRNA [NM_178098]	FALSE	214639	NM_178098	RIKEN cDNA 4930486L24 gene	chr13	60944260	60944319	-	NM_178098	ENSMUST00000091569	CATGAAGGGATACATAAAGATTGCCAAAGACTGGAACAACCACTGCGGGATTGCTACACT	TC1584932	Mm.19839	mm|13qB2	GO:0004197|GO:0030054|GO:0051603|GO:0006508|GO:0005576|GO:0008234|GO:0005764|GO:0005615
A_55_P2019483	2.42442	1.27764	2.42442	up	9.81095	8.53331	Ndrg4	Mus musculus N-myc downstream regulated gene 4 (Ndrg4), transcript variant A, mRNA [NM_001195006]	FALSE	234593	NM_001195006	N-myc downstream regulated gene 4	chr8	98238734	98238793	+	NM_001195006	ENSMUST00000166358	GCCTAATTTTGTGTATTCTGTTTGGTGGCTGATAAAGAGACTTTGAGATTACAAAATGCA	TC1572927	Mm.29846	mm|8qD1	GO:0005515|GO:0031253|GO:2001135|GO:0048662|GO:0014912|GO:0005739|GO:0007165|GO:0016323|GO:0005737|GO:0060973|GO:0007420|GO:0008542|GO:0010976|GO:0005789|GO:0070374|GO:0010642|GO:0048278
A_30_P01018701	2.42372	1.27722	2.42372	up	4.6591	3.38188		lincRNA:chr9:32156266-32169196 forward strand	FALSE				chr9	32169123	32169182	+			AATCCTCTCCTACCAGGTCCAACCATGGTCATTATCCATAGTCTTCTCAAAGAGGACAGT			mm|9qA4
A_30_P01028723	2.42168	1.27601	2.42168	up	4.64441	3.3684		lincRNA:chr3:50320320-50411144 reverse strand	FALSE				chr3	50353247	50353306	-			TACAAACCATTTGGATGTGTCCATGGTGGAGAAGAGCCACAGTGTAATTATTAGCCTCAG			mm|3qC
A_55_P2143693	2.42054	1.27533	2.42054	up	4.6104	3.33507	Sytl1	Mus musculus synaptotagmin-like 1 (Sytl1), mRNA [NM_031393]	FALSE	269589	NM_031393	synaptotagmin-like 1	chr4	132809016	132809075	-	NM_031393	ENSMUST00000105908	AACCCTTCTGTGGACCCCCACCTAAAGCACACCCATGGCCGGAATCAATAAAGTCTGTTT	TC1582540	Mm.25660	mm|4qD2.3	GO:0005515|GO:0019905|GO:0042470|GO:0017137|GO:0005886|GO:0048791|GO:0005509|GO:0006887|GO:0042043|GO:0006886|GO:0016079|GO:0005544|GO:0017158|GO:0016020|GO:0030276|GO:0016192|GO:0070382|GO:0019897|GO:0070062
A_30_P01028243	2.42045	1.27528	2.42045	up	4.68437	3.40909		lincRNA:chr15:97925615-97926199 forward strand	FALSE				chr15	97926054	97926113	+			ATGATCTCAACACAGGAAACTCTGAGAGATGTGCTCACATGGTTTCCAAGCCATAGCCAT			mm|15qF1
A_30_P01033618	2.41798	1.2738	2.41798	up	5.34334	4.06954		lincRNA:chr11:99970341-99973420 reverse strand	FALSE				chr11	99970361	99970420	-			GAATAAACCGTCGTCATGCCCTACCGACCCTTAGTCTCCATGGAACGCTTGTGGAGAGCT			mm|11qD
A_52_P332105	2.41553	1.27234	2.41553	up	4.48064	3.2083	Ddhd1	Mus musculus DDHD domain containing 1 (Ddhd1), transcript variant 3, mRNA [NM_001042719]	FALSE	114874	NM_001042719	DDHD domain containing 1	chr14	46212927	46212986	-	NM_001042719	ENSMUST00000051310	CAGAGTATGTGTAATTTTGATGATTTAGAAGATAAGTCAGTTACCAAGTAACAGTTGGCG	TC1598475	Mm.121918	mm|14qC1	GO:0006629|GO:0090141|GO:0030382|GO:0046872|GO:0003674|GO:0005737|GO:0018733|GO:0018734|GO:0018731|GO:0018732|GO:0035460|GO:0047376|GO:0052768|GO:0052767|GO:0005575|GO:0004620|GO:0050253|GO:0043907|GO:0043906|GO:0016298|GO:0043905|GO:0016042|GO:0043908|GO:0016787|GO:0080030|GO:0080031|GO:0080032|GO:0010296|GO:0034892
A_55_P2720898	2.41514	1.27211	2.41514	up	7.84269	6.57059	Cdv3	carnitine deficiency-associated gene expressed in ventricle 3 [Source:MGI Symbol;Acc:MGI:2448759] [ENSMUST00000190127]	FALSE	321022	AK142937	carnitine deficiency-associated gene expressed in ventricle 3	chr9	103263943	103264002	-		ENSMUST00000190127	CCCAGATGATTACCTATTTCATCCCTGAAGCAATTATAGTATTGACATGGCTTTACAATT		Mm.436585	mm|9qF1	GO:0008150|GO:0003674|GO:0005737|GO:0005886|GO:0005730|GO:0005634
A_52_P37091	2.41514	1.2721	2.41514	up	4.44513	3.17302	Magi1	Mus musculus membrane associated guanylate kinase, WW and PDZ domain containing 1 (Magi1), transcript variant 7, mRNA [NM_001286786]	FALSE	14924	NM_001286786	membrane associated guanylate kinase, WW and PDZ domain containing 1	chr6	93632112	93632171	-	NM_001286786		ATAGTTTGAGTAGACAGCAATGCTCTTTACCTAGCTTAGTGTTCTGATGGCAAAAATATT	TC1600589	Mm.217216	mm|6qD1	GO:0005515|GO:0030054|GO:0005886|GO:0005634|GO:0042995|GO:0005524|GO:0005737|GO:0032947|GO:0000166|GO:0016020|GO:0051393|GO:0070997|GO:0005654|GO:0005923
A_55_P2137937	2.41239	1.27047	2.41239	up	7.89926	6.6288	Fxyd1	Mus musculus FXYD domain-containing ion transport regulator 1 (Fxyd1), transcript variant 3, mRNA [NM_052992]	FALSE	56188	NM_052992	FXYD domain-containing ion transport regulator 1	chr7	31836699	31836758	-	NM_052992	ENSMUST00000039909	CTGCCTTTCGGACACCCCTTGCTGCTCAGACCTCTAATAAAACTCGGTTTTCCTTCTTGA	TC1594753	Mm.1491	mm|7qB1	GO:0006821|GO:0005886|GO:0051480|GO:0034707|GO:2000649|GO:0032892|GO:0005254|GO:0005829|GO:0042383|GO:0016020|GO:0005887|GO:0005901|GO:0006810|GO:0051117|GO:0017022|GO:0016021|GO:0086036|GO:0005216|GO:0086004|GO:0006811|GO:0017080
A_51_P209704	2.41109	1.26968	2.41109	up	4.16714	2.89746	Prss54	PREDICTED: Mus musculus protease, serine 54 (Prss54), transcript variant X2, mRNA [XM_006531366]	FALSE	70993	XM_006531366	protease, serine 54	chr8	98082993	98083052	-	XM_006531366		TCCTCCCTATGTCCCACTCCCATATGTGGGAAGGTCACTTTCATTTATGCTTGTGAACTA	TC1661121	Mm.486561	mm|8qD1	GO:0008150|GO:0003674|GO:0005737|GO:0004252|GO:0006508|GO:0005576
A_66_P105163	2.40855	1.26816	2.40855	up	4.68466	3.41649		Mus musculus adult male testis cDNA, RIKEN full-length enriched library, clone:4930520J05 product:unclassifiable, full insert sequence. [AK076868]	FALSE		AK076868		chr5	37139899	37139958	+			CTTCCGGTGCTGAGCGATTGCGTTACGGTCTGAGATGCCTGCTTCCGGCGCCTCCTAAAG		Mm.399274	mm|5qB3
A_55_P2011146	2.40837	1.26806	2.40837	up	5.02954	3.76148	Reep1	Mus musculus receptor accessory protein 1 (Reep1), mRNA [NM_178608]	FALSE	52250	NM_178608	receptor accessory protein 1	chr6	71760628	71760687	+	NM_178608	ENSMUST00000121469	GGCTGAAGCTCTGCTGTTTTGTTATAATGCCTGATAAACATCTTGAATAAAGTCTTAACA		Mm.146332	mm|6qC1	GO:0008017|GO:0005739|GO:0032386|GO:0005737|GO:0016020|GO:0005886|GO:0005783|GO:0051205|GO:0071786|GO:0005789|GO:0016021|GO:0031849
A_30_P01031633	2.40789	1.26777	2.40789	up	7.695	6.42723		lincRNA:chr10:120058696-120076196 reverse strand	FALSE				chr10	120069162	120069221	-			TTCCTCTTAGTCATGTGCTTTGTAAGCCAAGTCACAAGAAAGTGTTCACACAAGGAACAG			mm|10qD2
A_55_P1968340	2.40787	1.26776	2.40787	up	5.05793	3.79017	Plekhh1	Mus musculus pleckstrin homology domain containing, family H (with MyTH4 domain) member 1 (Plekhh1), mRNA [NM_181073]	FALSE	211945	NM_181073	pleckstrin homology domain containing, family H (with MyTH4 domain) member 1	chr12	80182574	80182633	+	NM_181073	ENSMUST00000039928	ATGCTTGACACCCATGGCTGAAATGCTATGTATGTTTGTCAATAAAACTGTCAGTGAACC	TC1584005	Mm.478321	mm|12qC3	GO:0008150|GO:0003674|GO:0005856
A_55_P2733317	2.40487	1.26596	2.40487	up	5.05761	3.79165	Klhl22	kelch-like 22 [Source:MGI Symbol;Acc:MGI:1337995] [ENSMUST00000144116]	FALSE	224023	AK086748	kelch-like 22	chr16	17778957	17779016	+		ENSMUST00000144116	CAGGTGTGTACTAGAACTCTGATGTTGAAACTGTAAGAAATTGCCTTGTGAAACAAATTA	TC1584742	Mm.282807	mm|16qA3	GO:0072686|GO:0005827|GO:0007094|GO:0005813|GO:0006513|GO:0016567|GO:0003674|GO:0000070|GO:0005737|GO:0007049|GO:0007067|GO:0031463|GO:0005856|GO:0051301
A_65_P03143	2.40486	1.26595	2.40486	up	4.13156	2.86561		BB496772 RIKEN full-length enriched, 0 day neonate kidney Mus musculus cDNA clone D630004J20 3'. [BB496772]	FALSE		BB496772		chr15	12053393	12053452	+			CGAACTTCCTTGAGTTGGATACGGCGGTGTATACTTATCCCATTACTAGAGCTAGCTTAA	TC1661472	Mm.482638	mm|15qA1
A_52_P235278	2.40358	1.26518	2.40358	up	5.26445	3.99927	Pms1	Mus musculus postmeiotic segregation increased 1 (S. cerevisiae) (Pms1), mRNA [NM_153556]	FALSE	227099	NM_153556	postmeiotic segregation increased 1 (S. cerevisiae)	chr1	53246133	53246192	-	NM_153556	ENSMUST00000027267	CCAGGAACTTCATGATTAAGCTTATGACCATTAGTTACTATGGAAACTGATGTGGTTCTT	TC1580834	Mm.60499	mm|1qC1.1	GO:0032389|GO:0003697|GO:0006298|GO:0016887
A_30_P01021027	2.39558	1.26037	2.39558	up	5.71708	4.4567		lincRNA:chr1:192484781-192485014 reverse strand	FALSE				chr1	192484806	192484865	-			TTTGTGCCTCAGTTTACCTCTCCTACTCTTGGTTTTCCTCATGTATGAGCCGGTAAGTTC			mm|1qH6
A_55_P2119493	2.39445	1.25969	2.39445	up	6.37013	5.11044	Gstcd	Mus musculus glutathione S-transferase, C-terminal domain containing (Gstcd), mRNA [NM_026231]	FALSE	67553	NM_026231	glutathione S-transferase, C-terminal domain containing	chr3	132666643	132666702	-	NM_026231	ENSMUST00000080583	GACGAACTTGGTTTAAGCAATATTTGGTTCATTCAAGCAAATATGGAGTATTTCACAGGA	TC1592770	Mm.304899	mm|3qG3	GO:0005515|GO:0008150|GO:0005737|GO:0070062
A_51_P128885	2.39216	1.25831	2.39216	up	6.03375	4.77544	Atp6v1g2	Mus musculus ATPase, H+ transporting, lysosomal V1 subunit G2 (Atp6v1g2), mRNA [NM_023179]	FALSE	66237	NM_023179	ATPase, H+ transporting, lysosomal V1 subunit G2	chr17	35374679	35374738	+	NM_023179	ENSMUST00000142415	AGCTTCTCGGCATGGTCTGTGAAGTCAGGCCCCAGGTCCACCCCAACTATCGGGTTACTG	TC1650105	Mm.396107	mm|17qB1	GO:0005515|GO:0008553|GO:0030285|GO:0006810|GO:0016820|GO:0016887|GO:0016471|GO:0015992|GO:0006811
A_55_P2486659	2.38979	1.25689	2.38979	up	6.00417	4.74728	Ggnbp1	Mus musculus gametogenetin binding protein 1 (Ggnbp1), transcript variant 1, mRNA [NM_027544]	FALSE	70772	NM_027544	gametogenetin binding protein 1	chr17	27169895	27171747	+	NM_027544	ENSMUST00000154731	TTTAGGTCTACAGATACAGTGGGTTTTGTGGAGTCGGAGCTGAAGAAGATTCTGTCAGTG	TC1638452	Mm.440437	mm|17qA3.3	GO:0005739|GO:0005515|GO:0005758|GO:0005737|GO:0005794|GO:0016020|GO:0005886|GO:0000266|GO:0007275|GO:0007283|GO:0030154
A_55_P1963957	2.38426	1.25354	2.38426	up	4.28123	3.02769			FALSE				chr1	82999542	82999601	+			TAAAGACGTAGTGCACAGTGGAGCCTGGGACCATGATAGTGTTCTGAGTTACATGAGATT			mm|1qC5
A_30_P01023554	2.38064	1.25135	2.38064	up	10.3243	9.07291		lincRNA:chr17:34018371-34019394 reverse strand	FALSE				chr17	34018374	34018433	-			ATTTCTCCTCTGGAAGAGAATGTCTCCGAGTCTCTGAATTCACTACGCTTTGCTTCCAAG			mm|17qB1
A_55_P2739922	2.37998	1.25095	2.37998	up	8.25163	7.00068	Aph1a	Mus musculus anterior pharynx defective 1a homolog (C. elegans) (Aph1a), transcript variant 1, mRNA [NM_146104]	FALSE	226548	NM_146104	anterior pharynx defective 1a homolog (C. elegans)	chr3	95701375	95701434	+	NM_146104	ENSMUST00000197232	AAGGACTTCATACTTGTGGGGGGACTTGGCTTCAAGAGGGGTAATGGATTGAGATTTCTA	TC1615141	Mm.306954	mm|3qF2.1	GO:0042987|GO:0001656|GO:0005515|GO:0005794|GO:0007220|GO:0031293|GO:0005783|GO:0043085|GO:0004175|GO:0007219|GO:0016020|GO:0016485|GO:0005887|GO:0006508|GO:0008233|GO:0006509|GO:0016021
A_66_P114478	2.37927	1.25052	2.37927	up	7.25836	6.00784	Ccnb1	Mus musculus cyclin B1, mRNA (cDNA clone MGC:18763 IMAGE:4014448), complete cds. [BC011478]	FALSE	268697	BC011478	cyclin B1	chr13	101548688	101548747	-			TTTAATTTATACATCTGATATCAAGTTGAATAAAATTTATTGGTGGAAAGCTTTAAAAAA		Mm.260114	mm|13qD1	GO:0060045|GO:0005515|GO:0043148|GO:0090266|GO:0005634|GO:0048146|GO:0001556|GO:0032403|GO:0005113|GO:0005737|GO:0016301|GO:2000775|GO:0005856|GO:0060623|GO:0005813|GO:0051987|GO:0019901|GO:0045787|GO:0001701|GO:0045931|GO:0000922|GO:0007049|GO:0007067|GO:0033129|GO:0035173|GO:0006461|GO:0000942|GO:0016020|GO:0010629|GO:0001933|GO:0006468|GO:0007080|GO:0051301|GO:0031442
A_66_P125147	2.37798	1.24974	2.37798	up	5.09698	3.84724	Tmtc4	Mus musculus transmembrane and tetratricopeptide repeat containing 4 (Tmtc4), mRNA [NM_028651]	FALSE	70551	NM_028651	transmembrane and tetratricopeptide repeat containing 4	chr14	123319240	123319299	-	NM_028651	ENSMUST00000126494	TTGACCCTGTGGCAGTAGGCACCAAGGAGAATTACAGTCTTCTGAGAAGAAAGCTAGAAC	TC1595460	Mm.271988	mm|14qE5	GO:0008150|GO:0003674|GO:0016020|GO:0016021|GO:0005575
A_52_P475080	2.37744	1.24941	2.37744	up	6.32466	5.07525	Arsk	Mus musculus arylsulfatase K (Arsk), mRNA [NM_029847]	FALSE	77041	NM_029847	arylsulfatase K	chr13	76199926	76199985	-	NM_029847	ENSMUST00000120573	TTGGACCAGAAGCTTCGTTCTATTGTAAACTACCCTAAAGTGTCTGCTTCTGTCCATCAG	TC1577675	Mm.196399	mm|13qC1	GO:0034902|GO:0016787|GO:0034889|GO:0018741|GO:0008152|GO:0005576|GO:0008484|GO:0005575|GO:0003824|GO:0046872
A_55_P2176150	2.37644	1.2488	2.37644	up	4.30559	3.05679	Pdzd9	Mus musculus PDZ domain containing 9 (Pdzd9), transcript variant 2, mRNA [NM_001040137]	FALSE	67983	NM_001040137	PDZ domain containing 9	chr7	127802953	127803012	-	NM_001040137	ENSMUST00000127845	GGGCAAAATCCAGGCTGTTCAAGTGTTAAAGTTGTTTTTATTTTAAAAAGCCACCAGTAA	TC1580732	Mm.394441	mm|7qF2	GO:0008150|GO:0003674|GO:0005575
A_52_P306997	2.37615	1.24863	2.37615	up	4.16276	2.91414	Mthfd2l	Mus musculus methylenetetrahydrofolate dehydrogenase (NADP+ dependent) 2-like (Mthfd2l), mRNA [NM_026788]	FALSE	665563	NM_026788	methylenetetrahydrofolate dehydrogenase (NADP+ dependent) 2-like	chr5	91429570	91429629	+	NM_026788	ENSMUST00000119642	ATTGATGTGGGTATCAACTATATACAAGATCCTGTGACGGGAAAGACCAAGTTAGTTGGA	TC1604008	Mm.153030	mm|5qE1	GO:0005743|GO:0008652|GO:0009086|GO:0003824|GO:0004477|GO:0035999|GO:0005739|GO:0004488|GO:0004487|GO:0016787|GO:0016020|GO:0005759|GO:0008152|GO:0016491|GO:0009396|GO:0009256|GO:0006730|GO:0000105|GO:0055114|GO:0006164
A_52_P631514	2.37508	1.24798	2.37508	up	5.01919	3.77121	Atp5f1	ATP synthase, H+ transporting, mitochondrial F0 complex, subunit B1 [Source:MGI Symbol;Acc:MGI:1100495] [ENSMUST00000123959]	FALSE	11950	AK081249	ATP synthase, H+ transporting, mitochondrial F0 complex, subunit B1	chr3	105761646	105761705	-		ENSMUST00000123959	GCCAGCTTGCATACTCATTCGGACGTTTGTTCTTCTAATTGCCTTGAACATGATCCTGTT	TC1648868	Mm.251152	mm|3qF2.2	GO:0015986|GO:0015078|GO:0005743|GO:0005634|GO:0005753|GO:0005739|GO:0016020|GO:0046933|GO:0043209|GO:0006810|GO:0000276|GO:0005654|GO:0016887|GO:0045263|GO:0070062|GO:0006811|GO:0015992
A_52_P268231	2.37419	1.24744	2.37419	up	5.24196	3.99452	Platr25	PREDICTED: Mus musculus predicted gene 5665 (Gm5665), transcript variant X9, misc_RNA [XR_873586]	FALSE	435366	XR_873586	pluripotency associated transcript 25	chr13	62801671	62801730	-	XR_873586		ATACTGGAGAGAAACCCTACAAATGTAATACATGTGAGAAAGCCTTTTCACAACATAGTC	TC1592195	Mm.490996	mm|13qB3
A_55_P2136410	2.37002	1.2449	2.37002	up	4.24184	2.99694		predicted gene 10799 [Source:MGI Symbol;Acc:MGI:3642868] [ENSMUST00000099666]	FALSE		AK135618		chr2	103908378	103908437	-		ENSMUST00000099666	TATCACCACATGGCAATACCTGGTCAAGAAGAAGCCCCCTGTTTGGATGGGACATATTTT		Mm.454532	mm|2qE2
A_51_P392033	2.36791	1.24361	2.36791	up	5.05983	3.81622	Crebrf	Mus musculus CREB3 regulatory factor (Crebrf), mRNA [NM_029870]	FALSE	77128	NM_029870	CREB3 regulatory factor	chr17	26876607	26879039	+	NM_029870	ENSMUST00000144221	TGAGCTGGATAGAGAGATGAATTATCAACAGAATCCTAGAGACAACTTCCTTTCTTTGGA	TC1581034	Mm.275414	mm|17qA3.3	GO:0006986|GO:0032388|GO:0042711|GO:0045732|GO:0006355|GO:0034976|GO:0003700|GO:0005634|GO:0000122|GO:0051222|GO:0006351|GO:1900170|GO:0043565|GO:0003674|GO:0016604|GO:0005737|GO:1900102|GO:0006810
A_30_P01018506	2.36393	1.24119	2.36393	up	6.88648	5.64529		lincRNA:chr9:113648970-113715170 reverse strand	FALSE				chr9	113682799	113682858	-			TCAGCTTCTCTCCTACGTGTCTATAAATCTCCACTACAGCTGATAGTGCAGCATTTCTCA			mm|9qF3
A_66_P104559	2.36386	1.24115	2.36386	up	4.80531	3.56416	4932413F04Rik	Mus musculus RIKEN cDNA 4932413F04 gene (4932413F04Rik), long non-coding RNA [NR_040764]	FALSE	319215	NR_040764	RIKEN cDNA 4932413F04 gene	chr9	103468043	103468102	+	NR_040764		ATGCGCTGGTTCTGAAAGAGTTCCCTGACTCTGCTTCTTACGTGTTTCATTTTCAAAAAT	TC1607900	Mm.425597	mm|9qF1
A_55_P2489814	2.36103	1.23942	2.36103	up	4.18244	2.94302	Edrf1	Mus musculus erythroid differentiation regulatory factor 1 (Edrf1), mRNA [NM_178115]	FALSE	214764	NM_178115	erythroid differentiation regulatory factor 1	chr7	140864574	140864633	+	NM_178115	ENSMUST00000051169	GAAGTAGAAATTTTGGCTCTTTCTCTTGTCATAGCAATAACATGAAAATTTCTGCAGGAG	TC1575120	Mm.174044	mm|7qF3	GO:0008150|GO:0003674|GO:0006355|GO:0005634|GO:0005575|GO:0006351
A_55_P2009732	2.35661	1.23671	2.35661	up	4.27338	3.03666	Prr9	Mus musculus proline rich 9 (Prr9), mRNA [NM_175424]	FALSE	109314	NM_175424	proline rich 9	chr3	91926126	91926185	-	NM_175424	ENSMUST00000070284	CTTCCTTGCCTTTCCCCCTTGGTGGAAGTAAAATATATAATAAAGCTCTTTCTAAGGCTG	TC1589050	Mm.440617	mm|3qF1	GO:0008150|GO:0003674|GO:0005575
A_51_P412461	2.35569	1.23615	2.35569	up	4.29421	3.05806	Antxrl	Mus musculus anthrax toxin receptor-like (Antxrl), mRNA [NM_172808]	FALSE	239029	NM_172808	anthrax toxin receptor-like	chr14	34889114	34889173	+	NM_172808	ENSMUST00000058725	GGCAATCTTTAGAATCCCTTTGTCACACCTATCCTTTCCCCCCAATCTCTAAAGGACCAA	TC1591957	Mm.477093	mm|14qB	GO:0008150|GO:0003674|GO:0016020|GO:0004872|GO:0016021|GO:0005575|GO:0046872
A_55_P2718820	2.35514	1.23581	2.35514	up	6.29499	5.05917	Afap1	actin filament associated protein 1 [Source:MGI Symbol;Acc:MGI:1917542] [ENSMUST00000146300]	FALSE	70292	AK043209	actin filament associated protein 1	chr5	36248248	36248307	+		ENSMUST00000146300	GCTGTCTCTCTGACCATCTCTTTCCATGCTTTAAAAAGCATCGTTTGTTTGTTTGTTTGT	TC1617936	Mm.125167	mm|5qB3	GO:0017124|GO:0005737|GO:0051493|GO:0005884|GO:0003779|GO:0009966|GO:0015629|GO:0005856|GO:0042169|GO:0005925
A_55_P2618513	2.35452	1.23543	2.35452	up	4.81028	3.57485	Rars2	arginyl-tRNA synthetase 2, mitochondrial [Source:MGI Symbol;Acc:MGI:1923596] [ENSMUST00000148519]	FALSE	109093		arginyl-tRNA synthetase 2, mitochondrial	chr4	34570741	34577759	+		ENSMUST00000148519	AGCCAGGAGATTGGCAGAGAAGGCAGTATTGCAACAAGTTACTGAAGATGGCTGTAAATA	TC1711302		mm|4qA5	GO:0005739|GO:0005737|GO:0032543|GO:0000166|GO:0016874|GO:0006420|GO:0004814|GO:0006412|GO:0005524|GO:0004812|GO:0006418
A_30_P01019652	2.35347	1.23479	2.35347	up	4.82202	3.58724		lincRNA:chr1:92412246-92423471 forward strand	FALSE				chr1	92419303	92419362	+			AGGGGGAGACTTGGCTCAGAGACTGGAAACAGAAATGATAAGCGAAGTGATGCTTAATTA			mm|1qD
A_55_P1993213	2.35249	1.23419	2.35249	up	4.41296	3.17876	Olfr161	Mus musculus olfactory receptor 161 (Olfr161), mRNA [NM_146860]	FALSE	258859	NM_146860	olfactory receptor 161	chr16	3593280	3593339	+	NM_146860	ENSMUST00000061541	AGGGACATGAAAGGGGCTTTAAGGAAAGTGCTTACCATGAGATTTATATCTACACAGTAA	TC1618276	Mm.377723	mm|16qA1	GO:0050911|GO:0007608|GO:0050907|GO:0004984|GO:0007186|GO:0016021
A_52_P296036	2.34835	1.23165	2.34835	up	5.83025	4.5986	Hps3	Mus musculus Hermansky-Pudlak syndrome 3 homolog (human) (Hps3), transcript variant 3, mRNA [NM_001146324]	FALSE	12807	NM_001146324	Hermansky-Pudlak syndrome 3 homolog (human)	chr3	19915598	19915657	-	NM_001146324	ENSMUST00000126644	CAGTGTCTTTTGAAAATGTCACACTTTGTTAAAGGCGTAATAAACCCATGACCTAACTTT	NP720512	Mm.291533	mm|3qA2	GO:0005737|GO:0031084|GO:0006996|GO:0043473
A_65_P13880	2.34547	1.22988	2.34547	up	4.16843	2.93856		603361270F1 NIH_MGC_94 Mus musculus cDNA clone IMAGE:5368457 5', mRNA sequence [BI739998]	FALSE		BI739998		chr16	5245935	5245993	-			TGCCTGTGCTACTCTCTAAACTACTAGCTTTATTTATGACACAATACTAGTTAAACCATC	TC1677117	Mm.450511	mm|16qA1
A_51_P483329	2.34532	1.22978	2.34532	up	9.6974	8.46762	Sdad1	Mus musculus SDA1 domain containing 1 (Sdad1), mRNA [NM_172713]	FALSE	231452	NM_172713	SDA1 domain containing 1	chr5	92713133	92713192	-	NM_172713	ENSMUST00000031364	ATATTAGGGGGTGGGAGTTGGTGCTGGGATCATGTGTAAGGTGTATTTTCTTTCTACTTT	TC1604485	Mm.86564	mm|5qE2	GO:0008150|GO:0003674|GO:0030036|GO:0042254|GO:0006810|GO:0005730|GO:0042273|GO:0005634|GO:0015031|GO:0000055
A_55_P2641203	2.34283	1.22825	2.34283	up	8.81571	7.58746	Nsun2	Mus musculus NOL1/NOP2/Sun domain family member 2 (Nsun2), mRNA [NM_145354]	FALSE	28114	NM_145354	NOL1/NOP2/Sun domain family member 2	chr13	69751858	69751917	+	NM_145354	ENSMUST00000143716	TAAGGAGTTGGAGGACCTGGAAGTAGATGGACAGAAAGTTGAAGTTCCACAACCACTAAG	TC1679244	Mm.260009	mm|13qC1	GO:0000049|GO:0003723|GO:0008168|GO:0005730|GO:0030488|GO:0005634|GO:0032259|GO:0008033|GO:0016428|GO:0005737|GO:0007049|GO:0007067|GO:0005856|GO:0016740|GO:0051301
A_55_P2552510	2.34266	1.22815	2.34266	up	5.01148	3.78333	LOC105245295	PREDICTED: Mus musculus uncharacterized LOC105245295 (LOC105245295), ncRNA [XR_872068]	FALSE	105245295	XR_872068	uncharacterized LOC105245295	chr10	117225921	117225980	-	XR_872068		ATCCTCTATATCAGTATATAGTAACTGTGACATGCTGTATCTGCTGTCCTCTATATCAGT	TC1704435		mm|10qD2
A_55_P1961436	2.34185	1.22765	2.34185	up	6.66215	5.4345	Prkca	Mus musculus protein kinase C, alpha (Prkca), mRNA [NM_011101]	FALSE	18750	NM_011101	protein kinase C, alpha	chr11	107799587	107799646	-	NM_011101	ENSMUST00000100302	CTTGCTAGAAGGATTTTAATATGTTTTGCGAGTGCATCATGCAATGGATTTTGCATGTTT	TC1581794	Mm.222178	mm|11qE1	GO:0005515|GO:0017148|GO:0005622|GO:0045921|GO:0006937|GO:0046777|GO:0000166|GO:0018105|GO:0002062|GO:0016301|GO:0018107|GO:0046325|GO:0043025|GO:0031666|GO:0007611|GO:0002159|GO:0045822|GO:0032355|GO:0016772|GO:0030335|GO:0030593|GO:0045651|GO:0045785|GO:0010595|GO:0043536|GO:0043234|GO:0016310|GO:0045931|GO:0002026|GO:0045121|GO:0004698|GO:0008270|GO:0004697|GO:0019899|GO:0000302|GO:0001750|GO:…
A_55_P2080308	2.34087	1.22705	2.34087	up	5.39595	4.1689			FALSE				chr4	57426123	57426182	-			TTGATTGCCCTCAGTCCTTCAGTGTGTGAGGCGAGACTCACTGTTCTGTATGTATTAGAA			mm|4qB3
A_52_P256492	2.34007	1.22655	2.34007	up	4.27848	3.05192	Grip2	Mus musculus glutamate receptor interacting protein 2 (Grip2), mRNA [NM_001159507]	FALSE	243547	NM_001159507	glutamate receptor interacting protein 2	chr6	91727376	91727435	-	NM_001159507	ENSMUST00000159684	ATCACCATCTCTGGTACAGAGGAACCTTTTGACCCCATCATTATCTCTGGCCTCACCAAG	TC1654833	Mm.333264	mm|6qD1	GO:0014824|GO:0005886|GO:0014069|GO:0008022|GO:0015031|GO:0045777|GO:0030425|GO:0005737|GO:0007219|GO:0016020|GO:0043198|GO:0045211|GO:0035254
A_51_P155152	2.33754	1.22499	2.33754	up	11.0122	9.78726	Ank	Mus musculus progressive ankylosis (Ank), mRNA [NM_020332]	FALSE	11732	NM_020332	progressive ankylosis	chr15	27523965	27524024	+	NM_020332	ENSMUST00000022875	TGCATTGGAAATCCACTTAGTGCAGTATATTTTTCTAAGTTTTGGAAAGCGGGTTTTTTC	TC1573067	Mm.265264	mm|15qB1	GO:0030500|GO:0016020|GO:0005886|GO:0005887|GO:0035435|GO:0006810|GO:0015114|GO:0006817|GO:0005315|GO:0016021|GO:0030504|GO:0030505
A_51_P381218	2.33372	1.22263	2.33372	up	5.21514	3.99251	Gulp1	Mus musculus GULP, engulfment adaptor PTB domain containing 1 (Gulp1), mRNA [NM_028450]	FALSE	70676	NM_028450	GULP, engulfment adaptor PTB domain containing 1	chr1	44853507	44853565	+	NM_028450	ENSMUST00000159555	TTAATGGTGACCTGTCCCTGCTACTGGCATGATCAAATAGTAGATAGAATTGGTCATTAA	TC1579724	Mm.133132	mm|1qC1.1	GO:0006909|GO:0003674|GO:0005737|GO:0006869|GO:0006810|GO:0006915|GO:0006911
A_30_P01028094	2.33364	1.22258	2.33364	up	4.16655	2.94397		lincRNA:chr10:119960546-119979696 forward strand	FALSE				chr10	119965574	119965633	+			GAGTGACTGTATCATTGGTAACTGAAGCAAGTCTCATCTGGACTCCATGCCTTGGACTGT			mm|10qD2
A_52_P300808	2.33256	1.22191	2.33256	up	5.30656	4.08465		Mus musculus 0 day neonate thymus cDNA, RIKEN full-length enriched library, clone:A430059E04 product:unclassifiable, full insert sequence. [AK040094]	FALSE		AK040094		chr9	55040055	55040114	+			AGATCCTTCCAAATCTGTATCTGGATGTTAGGTAATATGGTCAGTAGCTATCAAAATACT	TC1617204	Mm.207894	mm|9qB
A_51_P174061	2.33125	1.2211	2.33125	up	4.5411	3.31999	Tnik	Mus musculus TRAF2 and NCK interacting kinase (Tnik), transcript variant 1, mRNA [NM_026910]	FALSE	665113	NM_026910	TRAF2 and NCK interacting kinase	chr3	28567376	28567435	+	NM_026910	ENSMUST00000192205	GTTGTAAAAGTTCCAACTCCCAGTAGTGAGAAACATCGCAATAAATGGACCCTATCTCCC	TC1597198	Mm.126193	mm|3qA3	GO:0005515|GO:0048471|GO:0030033|GO:0005634|GO:0035556|GO:0032147|GO:0005737|GO:0016324|GO:0046777|GO:0000166|GO:0000165|GO:0016301|GO:0007010|GO:0005856|GO:0016055|GO:0070062|GO:0031098|GO:0016772|GO:0031532|GO:0042981|GO:0007256|GO:0072659|GO:0005524|GO:0007399|GO:0048814|GO:0007346|GO:0016310|GO:0004672|GO:0004674|GO:0048812|GO:0002230|GO:0001934|GO:0005654|GO:0006468|GO:0055037|GO:0016740|GO:…
A_30_P01018376	2.33122	1.22109	2.33122	up	4.49067	3.26958		lincRNA:chr1:153685487-153710962 reverse strand	FALSE				chr1	153699274	153699333	-			ATGAATAAGCCCTTTGTCCTCAAGAATTTCATTCAGAGAAAATCGTAAAAATCACCCCTA			mm|1qG2
A_55_P2730338	2.32661	1.21823	2.32661	up	5.57233	4.3541	Brdt	Mus musculus bromodomain, testis-specific (Brdt), transcript variant 1, mRNA [NM_054054]	FALSE	114642	NM_054054	bromodomain, testis-specific	chr5	107815167	107815226	+	NM_054054	ENSMUST00000162804	GTGTGTCAGATTCTCTGCTAGTTCCATGTTTAAATTCCATACTGCCTTTTGTTTTAAAGT	TC1616836	Mm.182836	mm|5qE5	GO:0005515|GO:0006397|GO:0008380|GO:0051321|GO:0006355|GO:0005634|GO:0001207|GO:0007283|GO:0006351|GO:0030154|GO:0042393|GO:0051039|GO:0070577|GO:0043484|GO:0006338|GO:0007141|GO:0007140|GO:0016568
A_55_P2715466	2.32287	1.21591	2.32287	up	6.36633	5.15043	Mtf1	metal response element binding transcription factor 1 [Source:MGI Symbol;Acc:MGI:101786] [ENSMUST00000175875]	FALSE	17764	XM_006502831	metal response element binding transcription factor 1	chr4	124480584	124481956	+	XM_006502831	ENSMUST00000175875	AAATTTGAAAGGCCGTTACCTTTCCATTTCTCACAATTGGGCTGAGCACACGTGAGCCAT		Mm.272397	mm|4qD2.2	GO:0035035|GO:0006355|GO:0003700|GO:0006357|GO:0006366|GO:0055076|GO:0001047|GO:0005634|GO:0000978|GO:0003676|GO:0000979|GO:0003677|GO:0046872|GO:0006351|GO:0001077|GO:0045944|GO:0010038|GO:0005654|GO:0045893|GO:0006979|GO:0046686
A_55_P2731236	2.32118	1.21486	2.32118	up	5.9559	4.74104	Ccdc15	Mus musculus coiled-coil domain containing 15 (Ccdc15), mRNA [NM_001081429]	FALSE	245902	NM_001081429	coiled-coil domain containing 15	chr9	37123468	37124047	-	NM_001081429	ENSMUST00000037275	CTGCCAGCAGGATTTCCTTTCTGAAGACAAAGAAAAGGCTTTCAGCAAAGTTCAGAAAGT	TC1612418	Mm.390150	mm|9qA4	GO:0008150|GO:0003674|GO:0005813
A_52_P343856	2.32077	1.2146	2.32077	up	6.48857	5.27397	Creb3l2	Mus musculus cAMP responsive element binding protein 3-like 2 (Creb3l2), mRNA [NM_178661]	FALSE	208647	NM_178661	cAMP responsive element binding protein 3-like 2	chr6	37281208	37281267	-	NM_178661	ENSMUST00000041093	ACCCACAGTGGTACCTTTTACAGTCAGGTTTGGATACTTTGCAGCTCATCCAAAGAGACA	NP1284119	Mm.482172	mm|6qB1	GO:0006986|GO:0006355|GO:0003700|GO:0044212|GO:0006366|GO:0051216|GO:0035497|GO:0005783|GO:0005623|GO:0005634|GO:0000978|GO:0003677|GO:0006351|GO:0030968|GO:0043565|GO:0006888|GO:0005622|GO:0001077|GO:0005737|GO:0016020|GO:0002062|GO:0045944|GO:0016021|GO:0045893
A_66_P132768	2.31559	1.21138	2.31559	up	4.41069	3.19931		Mus musculus cDNA clone IMAGE:3493537. [BC029092]	FALSE		BC029092		chr3	132970532	132970591	-			GATTGAGCCCCAGTAGAAACTTTATGCTTATACTTTTGAATACTCCTGGAACATTTATAC		Mm.393098	mm|3qG3
A_55_P2129369	2.30892	1.20722	2.30892	up	4.716	3.50878	Palb2	Mus musculus partner and localizer of BRCA2 (Palb2), transcript variant 2, mRNA [NM_001289842]	FALSE	233826	NM_001289842	partner and localizer of BRCA2	chr7	129256813	129256872	-	NM_001289842	ENSMUST00000142952	ATGAACAGCTTTTGATGCCTCCTGATGAGACTGTACTGACTTTTGCTGAAGTCCAAGGGA	TC1613592	Mm.38348	mm|7qF3	GO:0043066|GO:0001756|GO:0001833|GO:0005634|GO:0006310|GO:0001701|GO:0003677|GO:0006974|GO:0006281|GO:0035264|GO:0031052|GO:0000724|GO:0048568|GO:0009887|GO:0005654|GO:0007498
A_55_P2018904	2.3071	1.20608	2.3071	up	6.35149	5.14541	Kbtbd6	Mus musculus kelch repeat and BTB (POZ) domain containing 6 (Kbtbd6), mRNA [NM_001034882]	FALSE	432879	NM_001034882	kelch repeat and BTB (POZ) domain containing 6	chr14	79854564	79854623	+	NM_001034882	ENSMUST00000100359	TTATGTTTCCAGTCTGGCCAGTAGTAGGGTGGGCATTCAATAAACTATCCTTGCTTAACT	TC1589100	Mm.308666	mm|14qD3	GO:0008150|GO:0003674|GO:0005575
A_55_P2787986	2.30571	1.20521	2.30571	up	6.3974	5.19219	Egr3	Mus musculus early growth response 3 (Egr3), transcript variant 2, mRNA [NM_001289925]	FALSE	13655	NM_001289925	early growth response 3	chr14	70482361	70482420	+	NM_001289925		GGGCTTTAAATCTCATTTTATTTCTTGTTTTCATGGTATAAAGTTTTGGTTTGGCCTGGG	TC1678877	Mm.103737	mm|14qD2	GO:0033089|GO:0043066|GO:0035924|GO:0006355|GO:0003700|GO:0035767|GO:0045586|GO:0002042|GO:0005634|GO:0007274|GO:0003676|GO:0003677|GO:0046872|GO:0044344|GO:0006351|GO:0005737|GO:0071371|GO:0001938|GO:0007422|GO:0071320
A_66_P108230	2.302	1.20289	2.302	up	4.57642	3.37353	Gm1600	Mus musculus predicted gene 1600 (Gm1600), long non-coding RNA [NR_126064]	FALSE	381033	NR_126064	predicted gene 1600	chr16	10324645	10324704	-	NR_126064		GAGCTGATACCTACACGAACTTCCAGAACTGTGAGCTAAAAATACACCTCTTCACCAAGT	TC1620192	Mm.263108	mm|16qA1	GO:0008150|GO:0003674|GO:0005575
A_51_P441745	2.30121	1.20239	2.30121	up	4.24058	3.03819	E130119H09Rik	PREDICTED: Mus musculus RIKEN cDNA E130119H09 gene (E130119H09Rik), misc_RNA [XR_168507]	FALSE	78550	XR_168507	RIKEN cDNA E130119H09 gene	chr13	54007973	54008032	-	XR_168507		AGAGTTTCAAGGGAAAGAGAAGATCCAACTGCCTCGTGCTTCTCTCCTTCTTAGCACATT	TC1593713	Mm.160095	mm|13qB1
A_55_P2166069	2.29947	1.2013	2.29947	up	4.46984	3.26854	2310079G19Rik	Mus musculus RIKEN cDNA 2310079G19 gene (2310079G19Rik), mRNA [NM_027173]	FALSE	69699	NM_027173	RIKEN cDNA 2310079G19 gene	chr16	88627289	88627348	-	NM_027173	ENSMUST00000052337	AATTACAGCAGCTTTCAGCCCTACTCCTCTTCCTTGAGTGGCTGGCGTTATCATTACTAA	TC1594197	Mm.484965	mm|16qC3.3	GO:0008150|GO:0003674|GO:0005575
A_55_P2849906	2.29647	1.19942	2.29647	up	7.92378	6.72436	Zfp36l1	Mus musculus zinc finger protein 36, C3H type-like 1 (Zfp36l1), mRNA [NM_007564]	FALSE	12192	NM_007564	zinc finger protein 36, C3H type-like 1	chr12	81208803	81208862	-	NM_007564	ENSMUST00000021552	GCTGGTCACCACCGTCGCTTTCTATTTTTCTTTCTTTGTGTGAATTCATTTAAAAGAAAA	TC1572640	Mm.235132	mm|12qC3	GO:0043488|GO:0033077|GO:0060710|GO:0060712|GO:0008283|GO:0006915|GO:0005634|GO:0003729|GO:0006402|GO:0003342|GO:0003677|GO:0046872|GO:0006417|GO:0005829|GO:0007507|GO:0005737|GO:0035264|GO:0048568|GO:0021915|GO:0017091|GO:0001570|GO:0000288
[truncated: 1,508 more rows]

## Sheet: M1 vs M0
ProbeName	FC ([M1] vs [M0])	Log FC ([M1] vs [M0])	FC (abs) ([M1] vs [M0])	Regulation ([M1] vs [M0])	M0.txt:gProcessedSignal(normalized)	M1.txt:gProcessedSignal(normalized)	GeneSymbol	Description	ControlType	EntrezGeneID	GenbankAccession	GeneName	Chromosome Number_Avadis_	Chromosome Start Index_Avadis_	Chromosome End Index_Avadis_	Chromosome Strand_Avadis_	RefSeqAccession	EnsemblID	Sequence	TIGRID	UniGeneID	Cytoband	Go
[truncated: 2,771 more rows]

[truncated: 1 more sheets: M2 vs M0]
